# Supplementary material for: 5-Cyclo­hexyl-1,3-diphenyl-1,3,5-di­aza­phosphinane, its phosphine oxide, and its [NiCl2L2] complex
Source: Acta Crystallogr E Crystallogr Commun. 2025 Dec 14;81(Pt 12):1144–8. doi: 10.1107/S2056989025010011 (PMC12810304; doi:10.1107/S2056989025010011)
Supplement: Supplementary file 1 [file e-81-01144-sup1.cif]

##############################################################################
#                                                                            #
# This CIF contains the data in a paper accepted for publication in          #
# Acta Crystallographica Section E. It conforms to the requirements of       #
# Notes for Authors for Acta Crystallographica Section E, and has been       #
# peer reviewed under the auspices of the IUCr Commission on Journals.       #
#                                                                            #
# Full details of the Crystallographic Information File format               #
# are given in the paper "The Crystallographic Information File (CIF):       #
# a New Standard Archive File for Crystallography" by S. R. Hall, F. H.      #
# Allen and I. D. Brown [Acta Cryst. (1991), A47, 655-685].                  #
#                                                                            #
# The current version of the core CIF dictionary is obtainable from          #
# ftp://ftp.iucr.org/pub/cif_core.dic.                                       #
#                                                                            #
# Software is freely available for graphical display of the structure(s)     #
# in this CIF. For information consult the CIF software page                 #
# http://www.iucr.org/resources/cif/software.                                #
#                                                                            #
# This file may be used for bona fide research purposes within the           #
# scientific community so long as proper attribution is given to the journal # 
# article from which it was obtained.                                        #
#                                                                            #
##############################################################################
data_I
_audit_creation_method     'SHELXL-2019/3'
_journal_date_recd_electronic     2025-10-21
_journal_date_accepted     2025-11-10
_journal_name_full     'Acta Crystallographica, Section E'
_journal_year     2025
_journal_volume     81
_journal_issue     12
_journal_page_first     0
_journal_page_last     0
_journal_paper_category     GM
_journal_paper_doi     10.1107/S2056989025010011
_journal_coeditor_code     EV2023
_publ_contact_author_name     'Allen G. Oliver'
_publ_contact_author_address
;
Department of Chemistry and Biochemistry
University of Notre Dame
Notre Dame, IN 46556
USA
;
_publ_contact_author_email     'aoliver2@nd.edu'
_publ_contact_author_fax     '+1 574 631 6653'
_publ_contact_author_phone     '+1 574 631 5935'
_publ_section_title
;
5-Cyclohexyl-1,3-diphenyl-1,3,5-diazaphosphinane, its phosphine oxide, and its
[NiCl~2~<i>L</i>~2~] complex
;
loop_
    _publ_author_name
    _publ_author_footnote
    _publ_author_address
    'Esjornson, David'
;
Deceased April 1, 2022
;
;
Department of Chemistry and Physics,
Southwestern Oklahoma State University,
Weatherford, OK 73096, USA
;
    'Anderson, Denise' .
;
Department of Chemistry and Physics,
Southwestern Oklahoma State University,
Weatherford, OK 73096, USA
;
    'Vo, Jessica' .
;
Department of Chemistry and Physics,
Southwestern Oklahoma State University,
Weatherford, OK 73096, USA
;
'Krause, Jeanette A.' .
;
Department of Chemistry, University of Cincinnati, Cincinnati, 
OH 45221, USA
;    'Hubin, Timothy J.' .
;
Department of Chemistry and Physics,
Southwestern Oklahoma State University,
Weatherford, OK 73096, USA
;
    'Oliver, Allen G.' .
;
Department of Chemistry and Biochemistry
University of Notre Dame
Notre Dame, IN 46556
USA
;
_publ_section_synopsis
;
Crystal structures have been obtained for the heterocyclic NPN compound,
5-cyclohexyl-1,3-diphenyl-1,3,5-diazaphosphinane and its air oxidized
phosphine oxide, 5-cyclohexyl-1,3-diphenyl-1,3,5-diazaphosphinan-5-one. The
nickel(II) dichloride complex with bis diazaphosphinane ligands has also been
obtained and structurally characterized.
;
_chemical_name_systematic
;
5-Cyclohexyl-1,3-diphenyl-1,3,5-diazaphosphinane
;
_chemical_name_common     ?
_chemical_formula_moiety     'C21 H27 N2 P'
_chemical_formula_sum     'C21 H27 N2 P'
_chemical_formula_iupac     'C21 H27 N2 P'
_chemical_formula_weight     338.41
_chemical_melting_point     ?
_space_group_crystal_system     monoclinic
_space_group_name_H-M_alt     'P 21/m'
_space_group_name_Hall     '-P 2yb'
loop_
    _space_group_symop_operation_xyz
    'x, y, z'
    '-x, y+1/2, -z'
    '-x, -y, -z'
    'x, -y-1/2, z'
_cell_length_a     5.3767(17)
_cell_length_b     14.082(4)
_cell_length_c     12.165(4)
_cell_angle_alpha     90
_cell_angle_beta     98.560(6)
_cell_angle_gamma     90
_cell_volume     910.8(5)
_cell_formula_units_Z     2
_cell_measurement_reflns_used     3418
_cell_measurement_theta_min     3.24
_cell_measurement_theta_max     40.04
_cell_measurement_temperature     150(2)
_exptl_crystal_description     tablet
_exptl_crystal_colour     colorless
_exptl_crystal_size_max     0.075
_exptl_crystal_size_mid     0.035
_exptl_crystal_size_min     0.020
_exptl_crystal_density_diffrn     1.234
_exptl_crystal_density_meas     ?
_exptl_crystal_density_method     ?
_exptl_crystal_F_000     364
_exptl_absorpt_coefficient_mu     0.418
_exptl_absorpt_correction_type     multi-scan
_exptl_absorpt_process_details
;
(SADABS; Krause <i>et al.</i>,  2015)
;
_exptl_absorpt_correction_T_min     0.5079
_exptl_absorpt_correction_T_max     0.7479
_diffrn_ambient_temperature     150(2)
_diffrn_source     synchrotron
_diffrn_radiation_type     synchrotron
_diffrn_radiation_wavelength     1.0333
_diffrn_radiation_monochromator     'Channel-cut Si-<111>'
_diffrn_measurement_device_type     'Bruker D8'
_diffrn_measurement_device     'three-circle diffractometer'
_diffrn_measurement_method     'combination of \w and \f-scans'
_diffrn_detector     'CMOS Area Detector'
_diffrn_detector_area_resol_mean     7.41
_diffrn_reflns_number     6147
_diffrn_reflns_av_R_equivalents     0.0780
_diffrn_reflns_av_unetI/netI     0.0702
_diffrn_reflns_theta_min     2.462
_diffrn_reflns_theta_max     40.143
_diffrn_reflns_theta_full     38.315
_diffrn_measured_fraction_theta_max     0.983
_diffrn_measured_fraction_theta_full     0.992
_diffrn_reflns_limit_h_min     -6
_diffrn_reflns_limit_h_max     6
_diffrn_reflns_limit_k_min     -17
_diffrn_reflns_limit_k_max     17
_diffrn_reflns_limit_l_min     -14
_diffrn_reflns_limit_l_max     15
_refine_special_details     ?
_reflns_number_total     1903
_reflns_number_gt     1469
_reflns_threshold_expression     'I > 2\s(I)'
_refine_ls_structure_factor_coef     Fsqd
_refine_ls_matrix_type     full
_refine_ls_R_factor_all     0.0820
_refine_ls_R_factor_gt     0.0597
_refine_ls_wR_factor_gt     0.1471
_refine_ls_wR_factor_ref     0.1596
_refine_ls_goodness_of_fit_ref     1.114
_refine_ls_restrained_S_all     1.114
_refine_ls_number_reflns     1903
_refine_ls_number_parameters     115
_refine_ls_number_restraints     0
_refine_ls_hydrogen_treatment     constr
_refine_ls_weighting_scheme     calc
_refine_ls_weighting_details
              'w=1/[\s^2^(Fo^2^)+(0.0643P)^2^+0.4286P] where P=(Fo^2^+2Fc^2^)/3'
_atom_sites_solution_hydrogens     geom
_atom_sites_solution_primary     dual
_atom_sites_solution_secondary     difmap
_refine_ls_shift/su_max     0.000
_refine_ls_shift/su_mean     0.000
_refine_diff_density_max     0.362
_refine_diff_density_min     -0.547
_refine_ls_extinction_method     none
_refine_ls_extinction_coef     .
loop_
    _atom_type_symbol
    _atom_type_description
    _atom_type_scat_dispersion_real
    _atom_type_scat_dispersion_imag
    _atom_type_scat_source
    'C' 'C' 0.0080 0.0038
                         'International Tables Vol C Tables 4.2.6.8 and 6.1.1.4'
    'H' 'H' 0.0000 0.0000
                         'International Tables Vol C Tables 4.2.6.8 and 6.1.1.4'
    'N' 'N' 0.0145 0.0076
                         'International Tables Vol C Tables 4.2.6.8 and 6.1.1.4'
    'P' 'P' 0.1820 0.2009
                         'International Tables Vol C Tables 4.2.6.8 and 6.1.1.4'
_computing_data_collection
;
APEX3 (Bruker, 2019)
;
_computing_cell_refinement
;
SAINT (Bruker, 2019)
;
_computing_data_reduction
;
SAINT (Bruker, 2019)
;
_computing_structure_solution
;
<i>SHELXT2018/2</i> (Sheldrick, 2015a)
;
_computing_structure_refinement
;
<i>SHELXL2019/3</i> (Sheldrick, 2015b)
;
_computing_molecular_graphics
;
Mercury (Macrae <i>et al.</i>,  2020)
;
_computing_publication_material
;
Publcif (Westrip, 2010)
;
loop_
    _atom_site_type_symbol
    _atom_site_label
    _atom_site_fract_x
    _atom_site_fract_y
    _atom_site_fract_z
    _atom_site_U_iso_or_equiv
    _atom_site_adp_type
    _atom_site_calc_flag
    _atom_site_occupancy
    _atom_site_disorder_assembly
    _atom_site_disorder_group
    P P1 0.39516(17) 0.250000 0.59171(7) 0.0293(3) Uani d 1 . .
    N N1 0.5578(4) 0.33722(13) 0.40867(16) 0.0308(5) Uani d 1 . .
    C C1 0.5739(5) 0.34684(16) 0.5299(2) 0.0309(6) Uani d 1 . .
    H H1A 0.505217 0.409371 0.547311 0.037 Uiso calc 1 . .
    H H1B 0.752676 0.344618 0.564214 0.037 Uiso calc 1 . .
    C C2 0.6798(7) 0.250000 0.3782(3) 0.0315(8) Uani d 1 . .
    H H2A 0.856867 0.250000 0.414947 0.038 Uiso calc 1 . .
    H H2B 0.680768 0.250001 0.296860 0.038 Uiso calc 1 . .
    C C3 0.5719(7) 0.250000 0.7355(3) 0.0300(8) Uani d 1 . .
    H H3A 0.755820 0.250001 0.730465 0.036 Uiso calc 1 . .
    C C4 0.5118(5) 0.33978(17) 0.7998(2) 0.0368(6) Uani d 1 . .
    H H4A 0.557121 0.397018 0.759871 0.044 Uiso calc 1 . .
    H H4B 0.328976 0.342251 0.803012 0.044 Uiso calc 1 . .
    C C5 0.6568(6) 0.33984(18) 0.9181(2) 0.0436(7) Uani d 1 . .
    H H5A 0.608779 0.396533 0.958282 0.052 Uiso calc 1 . .
    H H5B 0.839382 0.343817 0.914757 0.052 Uiso calc 1 . .
    C C6 0.6031(8) 0.250000 0.9824(3) 0.0430(10) Uani d 1 . .
    H H6A 0.709754 0.250000 1.056151 0.052 Uiso calc 1 . .
    H H6B 0.424941 0.250000 0.994313 0.052 Uiso calc 1 . .
    C C7 0.3552(5) 0.37690(15) 0.3374(2) 0.0298(6) Uani d 1 . .
    C C8 0.3520(5) 0.37552(17) 0.2207(2) 0.0350(6) Uani d 1 . .
    H H8 0.484137 0.344781 0.190768 0.042 Uiso calc 1 . .
    C C9 0.1591(5) 0.41829(18) 0.1498(2) 0.0380(6) Uani d 1 . .
    H H9 0.158656 0.414859 0.071758 0.046 Uiso calc 1 . .
    C C10 -0.0342(5) 0.46622(18) 0.1907(2) 0.0393(7) Uani d 1 . .
    H H10 -0.164488 0.496323 0.141625 0.047 Uiso calc 1 . .
    C C11 -0.0323(5) 0.46904(17) 0.3048(2) 0.0363(6) Uani d 1 . .
    H H11 -0.162969 0.501599 0.333830 0.044 Uiso calc 1 . .
    C C12 0.1576(5) 0.42505(16) 0.3777(2) 0.0320(6) Uani d 1 . .
    H H12 0.153618 0.427566 0.455505 0.038 Uiso calc 1 . .
loop_
    _atom_site_aniso_label
    _atom_site_aniso_U_11
    _atom_site_aniso_U_22
    _atom_site_aniso_U_33
    _atom_site_aniso_U_12
    _atom_site_aniso_U_13
    _atom_site_aniso_U_23
    P1 0.0385(5) 0.0182(4) 0.0299(5) 0.000 0.0010(4) 0.000
    N1 0.0412(12) 0.0194(10) 0.0317(12) 0.0000(8) 0.0051(9) 0.0015(8)
    C1 0.0407(14) 0.0192(11) 0.0320(14) -0.0019(10) 0.0026(10) -0.0017(10)
    C2 0.038(2) 0.0216(16) 0.035(2) 0.000 0.0077(15) 0.000
    C3 0.040(2) 0.0197(16) 0.0284(19) 0.000 -0.0013(14) 0.000
    C4 0.0573(17) 0.0186(12) 0.0336(15) 0.0011(11) 0.0041(12) -0.0024(10)
    C5 0.068(2) 0.0254(13) 0.0362(16) -0.0027(12) 0.0032(13) -0.0059(11)
    C6 0.065(3) 0.033(2) 0.031(2) 0.000 0.0051(18) 0.000
    C7 0.0381(14) 0.0145(10) 0.0365(15) -0.0056(9) 0.0043(11) 0.0005(9)
    C8 0.0467(15) 0.0243(12) 0.0341(15) 0.0008(11) 0.0063(11) -0.0029(10)
    C9 0.0543(17) 0.0264(13) 0.0324(15) -0.0046(12) 0.0034(12) 0.0004(10)
    C10 0.0448(15) 0.0275(13) 0.0424(17) -0.0015(11) -0.0041(12) 0.0044(11)
    C11 0.0425(15) 0.0227(12) 0.0437(17) 0.0010(11) 0.0066(12) 0.0005(11)
    C12 0.0417(14) 0.0213(12) 0.0332(14) -0.0030(10) 0.0058(11) 0.0002(10)
_geom_special_details
;
 All esds (except the esd in the dihedral angle between two l.s. planes)
 are estimated using the full covariance matrix.  The cell esds are taken
 into account individually in the estimation of esds in distances, angles
 and torsion angles; correlations between esds in cell parameters are only
 used when they are defined by crystal symmetry.  An approximate (isotropic)
 treatment of cell esds is used for estimating esds involving l.s. planes.
;
loop_
    _geom_bond_atom_site_label_1
    _geom_bond_atom_site_label_2
    _geom_bond_site_symmetry_2
    _geom_bond_distance
    _geom_bond_publ_flag
    P1 C3 . 1.862(3) y
    P1 C1 4_565 1.888(2) y
    P1 C1 . 1.888(2) y
    N1 C7 . 1.403(3) y
    N1 C2 . 1.466(3) y
    N1 C1 . 1.470(3) y
    C1 H1A . 0.9900 ?
    C1 H1B . 0.9900 ?
    C2 H2A . 0.9900 ?
    C2 H2B . 0.9900 ?
    C3 C4 . 1.546(3) ?
    C3 C4 4_565 1.546(3) ?
    C3 H3A . 1.0000 ?
    C4 C5 . 1.532(4) ?
    C4 H4A . 0.9900 ?
    C4 H4B . 0.9900 ?
    C5 C6 . 1.537(3) ?
    C5 H5A . 0.9900 ?
    C5 H5B . 0.9900 ?
    C6 H6A . 0.9900 ?
    C6 H6B . 0.9900 ?
    C7 C12 . 1.409(4) ?
    C7 C8 . 1.417(4) ?
    C8 C9 . 1.385(4) ?
    C8 H8 . 0.9500 ?
    C9 C10 . 1.392(4) ?
    C9 H9 . 0.9500 ?
    C10 C11 . 1.387(4) ?
    C10 H10 . 0.9500 ?
    C11 C12 . 1.394(3) ?
    C11 H11 . 0.9500 ?
    C12 H12 . 0.9500 ?
loop_
    _geom_angle_atom_site_label_1
    _geom_angle_atom_site_label_2
    _geom_angle_atom_site_label_3
    _geom_angle_site_symmetry_1
    _geom_angle_site_symmetry_3
    _geom_angle
    _geom_angle_publ_flag
    C3 P1 C1 . 4_565 98.94(11) y
    C3 P1 C1 . . 98.94(11) y
    C1 P1 C1 4_565 . 92.49(16) y
    C7 N1 C2 . . 120.8(2) y
    C7 N1 C1 . . 120.5(2) y
    C2 N1 C1 . . 111.7(2) y
    N1 C1 P1 . . 112.07(15) ?
    N1 C1 H1A . . 109.2 ?
    P1 C1 H1A . . 109.2 ?
    N1 C1 H1B . . 109.2 ?
    P1 C1 H1B . . 109.2 ?
    H1A C1 H1B . . 107.9 ?
    N1 C2 N1 . 4_565 113.9(3) ?
    N1 C2 H2A . . 108.8 ?
    N1 C2 H2A 4_565 . 108.8 ?
    N1 C2 H2B . . 108.8 ?
    N1 C2 H2B 4_565 . 108.8 ?
    H2A C2 H2B . . 107.7 ?
    C4 C3 C4 . 4_565 109.7(3) ?
    C4 C3 P1 . . 111.07(17) ?
    C4 C3 P1 4_565 . 111.07(17) ?
    C4 C3 H3A . . 108.3 ?
    C4 C3 H3A 4_565 . 108.3 ?
    P1 C3 H3A . . 108.3 ?
    C5 C4 C3 . . 111.1(2) ?
    C5 C4 H4A . . 109.4 ?
    C3 C4 H4A . . 109.4 ?
    C5 C4 H4B . . 109.4 ?
    C3 C4 H4B . . 109.4 ?
    H4A C4 H4B . . 108.0 ?
    C4 C5 C6 . . 111.7(2) ?
    C4 C5 H5A . . 109.3 ?
    C6 C5 H5A . . 109.3 ?
    C4 C5 H5B . . 109.3 ?
    C6 C5 H5B . . 109.3 ?
    H5A C5 H5B . . 107.9 ?
    C5 C6 C5 4_565 . 110.8(3) ?
    C5 C6 H6A 4_565 . 109.5 ?
    C5 C6 H6A . . 109.5 ?
    C5 C6 H6B 4_565 . 109.5 ?
    C5 C6 H6B . . 109.5 ?
    H6A C6 H6B . . 108.1 ?
    N1 C7 C12 . . 122.2(2) ?
    N1 C7 C8 . . 120.4(2) ?
    C12 C7 C8 . . 117.3(2) ?
    C9 C8 C7 . . 121.0(3) ?
    C9 C8 H8 . . 119.5 ?
    C7 C8 H8 . . 119.5 ?
    C8 C9 C10 . . 121.2(3) ?
    C8 C9 H9 . . 119.4 ?
    C10 C9 H9 . . 119.4 ?
    C11 C10 C9 . . 118.5(2) ?
    C11 C10 H10 . . 120.8 ?
    C9 C10 H10 . . 120.8 ?
    C10 C11 C12 . . 121.3(3) ?
    C10 C11 H11 . . 119.3 ?
    C12 C11 H11 . . 119.3 ?
    C11 C12 C7 . . 120.7(2) ?
    C11 C12 H12 . . 119.6 ?
    C7 C12 H12 . . 119.6 ?
loop_
    _geom_torsion_atom_site_label_1
    _geom_torsion_atom_site_label_2
    _geom_torsion_atom_site_label_3
    _geom_torsion_atom_site_label_4
    _geom_torsion_site_symmetry_1
    _geom_torsion_site_symmetry_2
    _geom_torsion_site_symmetry_3
    _geom_torsion_site_symmetry_4
    _geom_torsion
    _geom_torsion_publ_flag
    C7 N1 C1 P1 . . . . 86.3(2) ?
    C2 N1 C1 P1 . . . . -64.6(2) ?
    C3 P1 C1 N1 . . . . 154.91(18) ?
    C1 P1 C1 N1 4_565 . . . 55.5(2) ?
    C7 N1 C2 N1 . . . 4_565 -86.1(3) ?
    C1 N1 C2 N1 . . . 4_565 64.6(3) ?
    C1 P1 C3 C4 4_565 . . . 165.8(2) ?
    C1 P1 C3 C4 . . . . 71.8(2) ?
    C1 P1 C3 C4 4_565 . . 4_565 -71.8(2) ?
    C1 P1 C3 C4 . . . 4_565 -165.8(2) ?
    C4 C3 C4 C5 4_565 . . . 56.8(4) ?
    P1 C3 C4 C5 . . . . 179.9(2) ?
    C3 C4 C5 C6 . . . . -56.4(3) ?
    C4 C5 C6 C5 . . . 4_565 54.7(4) ?
    C2 N1 C7 C12 . . . . 146.7(2) ?
    C1 N1 C7 C12 . . . . -1.5(3) ?
    C2 N1 C7 C8 . . . . -37.8(3) ?
    C1 N1 C7 C8 . . . . 173.9(2) ?
    N1 C7 C8 C9 . . . . -177.0(2) ?
    C12 C7 C8 C9 . . . . -1.3(3) ?
    C7 C8 C9 C10 . . . . 1.8(4) ?
    C8 C9 C10 C11 . . . . -1.1(4) ?
    C9 C10 C11 C12 . . . . -0.1(4) ?
    C10 C11 C12 C7 . . . . 0.6(4) ?
    N1 C7 C12 C11 . . . . 175.7(2) ?
    C8 C7 C12 C11 . . . . 0.1(3) ?
_shelx_space_group_comment
;
The symmetry employed for this shelxl refinement is uniquely defined
by the following loop, which should always be used as a source of
symmetry information in preference to the above space-group names.
They are only intended as comments.
;
_shelx_estimated_absorpt_T_min     ?
_shelx_estimated_absorpt_T_max     ?
_shelx_hkl_file
;
  -1   0   0  416.00   31.66
  -1   0   0  413.48   31.69
   1   0   0  446.21   31.67
   1   0   0  458.18   31.71
   2   0   0   82.24    6.07
   2   0   0   84.13    6.06
  -3   0   0    8.02    0.65
   3   0   0    6.92    0.60
  -4   0   0   40.93    2.84
   4   0   0   32.46    2.68
   5   0   0   15.75    1.27
  -6   0   0    1.67    0.52
  -6   0  -1    5.46    0.79
   5   0   1    2.66    0.51
  -5   0  -1    2.59    0.56
   4   0   1   16.25    1.27
   3   0   1    4.01    0.38
   3   0   1    3.48    0.40
   3   0   1    3.80    0.43
   2   0   1    1.36    0.24
   2   0   1    1.33    0.25
   2   0   1    1.07    0.24
   1   0   1    1.19    0.21
   1   0   1    1.03    0.18
   0   0   1  168.71   12.65
   0   0  -1  172.69   12.67
   0   0  -1  171.07   12.71
  -1   0   1  439.63   34.03
  -1   0   1  476.12   34.05
   1   0  -1  467.93   34.04
   1   0  -1  472.90   34.06
  -2   0   1   60.56    4.27
   2   0  -1   53.61    4.25
   2   0  -1   60.53    4.26
  -3   0   1   -0.24    0.23
   3   0  -1   -0.03    0.19
   3   0  -1    0.01    0.20
  -4   0   1   -0.49    0.34
   4   0  -1   -0.11    0.28
   4   0  -1   -0.12    0.25
   5   0  -1   44.78    2.89
   5   0  -1   32.82    2.92
  -6   0   1    4.35    0.73
  -6   0  -2    4.54    0.75
   5   0   2    0.56    0.36
  -5   0  -2    1.00    0.49
   4   0   2    0.60    0.30
  -4   0  -2    0.32    0.37
   3   0   2   49.67    3.56
   3   0   2   46.93    3.56
  -3   0  -2   48.90    3.59
   2   0   2   19.59    1.40
   2   0   2   17.38    1.39
  -2   0  -2   18.93    1.42
   1   0   2  201.83   14.85
   1   0   2  206.31   14.86
   0   0   2   38.99    2.86
  -1   0   2    0.62    0.26
   1   0  -2   -0.03    0.26
  -2   0   2  158.42   11.29
   2   0  -2  151.17   11.27
  -3   0   2    5.04    0.51
   3   0  -2    4.29    0.43
  -4   0   2   20.17    1.50
   4   0  -2   17.88    1.43
   5   0  -2    2.65    0.41
   6   0   3    1.63    0.44
  -6   0  -3   -0.29    0.63
   5   0   3    2.05    0.48
  -5   0  -3    2.72    0.56
   4   0   3   19.71    1.50
  -4   0  -3   19.51    1.56
   3   0   3   65.47    4.68
   3   0   3   63.37    4.69
  -3   0  -3   62.78    4.70
   2   0   3  175.17   13.41
   2   0   3  193.06   13.41
   1   0   3   -0.12    0.27
   1   0   3    0.07    0.18
   0   0   3    3.96    0.49
  -1   0   3    2.59    0.43
   1   0  -3    1.65    0.25
  -2   0   3   84.11    6.04
   2   0  -3   80.73    6.02
  -3   0   3    0.74    0.32
   3   0  -3    0.92    0.27
  -4   0   3    0.10    0.34
   4   0  -3    0.21    0.25
   5   0  -3    0.16    0.31
   6   0  -3   -0.19    0.39
   6   0   4    4.56    0.64
   5   0   4    0.62    0.35
   4   0   4    8.15    0.73
   3   0   4    2.69    0.39
   2   0   4  125.15    9.49
   2   0   4  134.97    9.48
   1   0   4   52.21    3.85
   1   0   4   53.14    3.87
   0   0   4   60.03    4.51
   0   0   4   62.72    4.48
  -1   0   4    0.88    0.32
   1   0  -4    0.46    0.23
  -2   0   4    9.64    0.85
   2   0  -4    9.53    0.76
  -3   0   4   34.78    2.81
   3   0  -4   40.43    2.78
  -4   0   4   10.23    1.04
   4   0  -4   10.98    0.86
   5   0  -4    0.88    0.30
   6   0  -4   -0.05    0.37
   5   0   5    0.40    0.36
  -5   0  -5    0.42    0.62
   4   0   5    5.28    0.56
   3   0   5    5.11    0.52
   2   0   5   63.61    4.72
   2   0   5   64.85    4.70
   1   0   5   76.62    5.55
   1   0   5   74.68    5.52
   0   0   5  204.93   14.83
   0   0   5  201.93   14.81
  -1   0   5   81.93    6.46
   1   0  -5   91.99    6.43
   1   0  -5   90.25    6.43
  -2   0   5    0.84    0.34
   2   0  -5    1.12    0.29
  -3   0   5    0.93    0.42
   3   0  -5    1.56    0.32
  -4   0   5    0.14    0.37
   4   0  -5    0.36    0.29
   5   0  -5    6.88    0.63
   6   0  -5    0.26    0.35
   5   0   6    0.39    0.35
   4   0   6    1.08    0.32
   3   0   6    0.37    0.27
   2   0   6    3.12    0.43
   1   0   6   66.02    4.77
   1   0   6   64.56    4.81
   0   0   6   10.79    0.84
   0   0   6   11.16    0.96
  -1   0   6   97.41    7.39
   1   0  -6  107.93    7.36
   1   0  -6   97.36    7.37
  -2   0   6    5.96    0.66
   2   0  -6    6.26    0.56
  -3   0   6    3.11    0.62
   3   0  -6    3.20    0.40
  -4   0   6   11.55    1.10
   4   0  -6   12.37    0.97
  -5   0   6    6.06    0.88
   5   0  -6    6.38    0.60
   6   0  -6    3.09    0.48
   5   0   7    3.98    0.55
   4   0   7    4.83    0.55
   3   0   7   22.73    1.72
   2   0   7   76.11    5.57
   1   0   7    1.77    0.33
   1   0   7    2.91    0.48
   0   0   7    3.91    0.38
   0   0   7    4.38    0.61
  -1   0   7   24.37    1.77
  -1   0   7   20.88    1.72
   1   0  -7   22.61    1.70
   1   0  -7   23.35    1.71
  -2   0   7   35.63    2.78
   2   0  -7   38.33    2.74
  -3   0   7    0.68    0.40
   3   0  -7    1.20    0.32
  -4   0   7    7.88    0.87
   4   0  -7    8.16    0.72
  -5   0   7    4.36    0.79
   5   0  -7    4.63    0.51
   6   0  -7    4.25    0.52
   5   0   8    0.19    0.34
   4   0   8    6.30    0.64
   3   0   8    4.44    0.52
   2   0   8  155.77   11.36
   1   0   8   26.08    1.94
   1   0   8   25.04    1.86
   1   0   8   23.57    1.84
   0   0   8   11.98    1.07
   0   0   8   13.32    0.98
  -1   0   8   53.04    3.77
   1   0  -8   52.42    3.71
   1   0  -8   45.86    3.71
  -2   0   8   35.07    2.76
   2   0  -8   35.50    2.72
   2   0  -8   39.17    2.71
  -3   0   8   67.88    4.98
   3   0  -8   66.44    4.93
  -4   0   8    3.53    0.65
   4   0  -8    3.40    0.47
  -5   0   8   -0.99    0.61
   5   0  -8    0.10    0.38
   6   0  -8    0.58    0.34
   4   0   9    8.71    0.78
   3   0   9   13.18    1.06
   2   0   9    1.63    0.38
   1   0   9   27.14    2.48
   1   0   9   31.77    2.32
   1   0   9   33.74    2.30
   0   0   9    1.75    0.48
   0   0   9    2.90    0.36
  -1   0   9    9.14    0.88
   1   0  -9    8.35    0.75
  -2   0   9    4.63    0.65
   2   0  -9    3.76    0.48
   2   0  -9    4.25    0.58
  -3   0   9   70.75    5.07
   3   0  -9   66.04    5.02
  -4   0   9   10.15    0.92
   4   0  -9    8.16    0.80
   5   0  -9    0.51    0.37
   4   0  10    3.58    0.54
   2   0  10   12.27    1.00
   1   0  10    0.62    0.31
   1   0  10    1.76    0.59
   1   0  10    0.41    0.30
   0   0  10   22.54    1.86
   0   0  10   24.97    1.90
  -1   0  10   18.42    1.53
  -2   0  10   15.08    1.29
   2   0 -10   14.67    1.20
   2   0 -10   15.37    1.21
  -3   0  10    0.55    0.48
   3   0 -10    0.78    0.38
   4   0 -10    9.75    0.93
   4   0 -10   13.05    0.98
   5   0 -10    0.10    0.37
   3   0  11   -0.15    0.36
   2   0  11   -0.54    0.33
   2   0  11    0.30    0.31
   1   0  11    8.50    0.72
   1   0  11    6.23    0.74
   0   0  11    4.27    0.76
  -1   0  11    1.47    0.64
  -2   0  11    0.12    0.52
   2   0 -11    0.38    0.39
  -3   0  11    0.39    0.53
   3   0 -11    0.63    0.85
   3   0 -11    0.19    0.37
  -4   0  11    0.32    0.50
   4   0 -11    0.66    0.45
  -5   0  11   -1.19    0.62
   5   0 -11    0.30    0.41
   3   0  12    0.89    0.33
   3   0  12   -0.28    0.41
   2   0  12    1.65    0.43
   0   0  12    4.12    0.84
  -1   0  12    6.51    0.82
  -2   0  12    6.86    0.88
  -3   0  12    6.26    0.83
   3   0 -12    6.61    0.81
  -4   0  12    3.78    0.72
   4   0 -12    3.63    0.60
   0   0  13    5.84    0.84
  -1   0  13    0.89    0.66
  -2   0  13    3.22    0.72
  -3   0  13    1.78    0.65
   3   0 -13    1.02    0.52
  -4   0  13   -0.76    0.60
   4   0 -13    0.37    0.51
  -1   0  14    5.64    0.94
  -2   0  14    1.51    0.65
  -3   0  14    1.67    0.53
  -1   0  15    8.23    1.09
  -1   1  15    7.38    1.23
   3  -1 -14   -0.07    0.51
  -3   1  14    1.05    0.64
   2  -1 -14    0.93    0.67
  -2   1  14   -0.18    0.51
  -1   1  14    2.30    0.67
   4  -1 -13    5.19    0.68
  -4   1  13    5.05    0.80
   3  -1 -13    0.27    0.44
  -3   1  13    1.40    0.56
   2  -1 -13    0.23    0.63
  -2   1  13    3.32    0.76
  -1   1  13    2.02    0.59
   0   1  13   10.89    1.65
   4  -1 -12    0.58    0.46
  -4   1  12    0.16    0.48
  -3   1  12    0.16    0.54
   2  -1 -12    2.05    0.48
  -2   1  12    1.41    0.57
  -1   1  12    0.02    0.47
   0   1  12    3.37    0.79
   2   1  12    1.33    0.41
   3   1  12    2.21    0.47
   5  -1 -11    0.58    0.46
  -5   1  11    0.94    0.65
   4  -1 -11    0.38    0.66
   4  -1 -11    0.35    0.41
  -4   1  11   -0.27    0.50
   3  -1 -11    6.94    0.69
   3  -1 -11    6.41    0.65
   2  -1 -11   21.65    1.80
  -2   1  11   25.65    1.89
  -1   1  11   22.40    1.81
   0   1  11    1.25    0.52
   2   1  11    5.24    0.60
   3   1  11    1.64    0.39
   5  -1 -10   -0.69    0.36
  -5   1  10   -0.30    0.55
   4  -1 -10    0.10    0.38
  -4   1  10    0.05    0.48
   3  -1 -10   -0.70    0.38
   3  -1 -10    0.25    0.31
  -3   1  10   -0.01    0.46
   2  -1 -10    4.47    0.51
   2  -1 -10    4.35    0.55
  -2   1  10    4.34    0.68
   1  -1 -10    3.04    0.47
  -1   1  10    2.46    0.60
   0  -1 -10    1.71    0.40
   0   1  10    0.67    0.43
   1   1  10    2.04    0.36
   1   1  10    3.02    0.81
   1   1  10    3.20    0.44
   2   1  10    1.13    0.32
   4   1  10    1.04    0.34
   5  -1  -9   -0.15    0.34
  -5   1   9    0.12    0.53
   4  -1  -9    9.51    0.83
  -4   1   9    9.65    0.96
   3  -1  -9    0.49    0.30
   3  -1  -9    0.88    0.36
  -3   1   9    0.98    0.52
   2  -1  -9   -0.01    0.29
   2  -1  -9    0.02    0.37
  -2   1   9   -0.01    0.47
   1  -1  -9    3.08    0.48
   1  -1  -9    1.90    0.41
  -1   1   9    2.48    0.59
   0  -1  -9    4.75    0.51
   0   1   9    4.29    0.75
   0   1   9    4.58    0.46
   1   1   9    0.16    0.26
   1   1   9    0.37    0.57
   1   1   9    0.07    0.26
   2   1   9   14.69    1.16
   3   1   9    0.66    0.32
   4   1   9    0.36    0.32
   6  -1  -8    1.77    0.41
   5  -1  -8    2.89    0.49
  -5   1   8    3.33    0.71
   4  -1  -8    9.45    0.83
  -4   1   8    9.92    0.96
   3  -1  -8   13.48    1.07
  -3   1   8   13.65    1.17
   2  -1  -8    0.65    0.29
   2  -1  -8    1.11    0.33
  -2   1   8    0.45    0.39
   1  -1  -8    0.53    0.29
   1  -1  -8    0.85    0.34
  -1   1   8    0.62    0.39
   0  -1  -8    0.36    0.27
   0   1   8   -0.40    0.42
   0   1   8    0.10    0.25
   1   1   8    1.48    0.26
   1   1   8    1.39    0.29
   2   1   8    8.98    0.76
   3   1   8   11.71    0.96
   4   1   8    5.45    0.59
   5   1   8    2.79    0.50
   6  -1  -7    0.09    0.32
   5  -1  -7    2.60    0.43
  -5   1   7    3.57    0.67
   4  -1  -7    2.49    0.40
  -4   1   7    1.87    0.51
   3  -1  -7    7.67    0.65
  -3   1   7    7.19    0.79
   2  -1  -7    1.47    0.32
  -2   1   7    1.85    0.46
   1  -1  -7    3.24    0.38
   1  -1  -7    3.38    0.39
  -1   1   7    3.22    0.54
   0  -1  -7    0.04    0.25
   0   1   7    0.59    0.23
   0   1   7    0.62    0.42
   1   1   7    4.90    0.62
   1   1   7    3.96    0.43
   1   1   7    4.23    0.38
   2   1   7    1.56    0.30
  -3  -1  -7    6.59    0.73
   3   1   7    6.30    0.64
   4   1   7    2.37    0.44
   5   1   7    0.88    0.35
   6  -1  -6    0.68    0.35
   5  -1  -6    0.13    0.31
  -5   1   6   -1.01    0.50
   4  -1  -6    1.61    0.34
  -4   1   6    1.04    0.40
   3  -1  -6    6.61    0.59
  -3   1   6    6.15    0.73
   2  -1  -6    4.67    0.46
  -2   1   6    4.55    0.58
   1  -1  -6   12.78    0.97
   1  -1  -6   13.20    0.96
  -1   1   6   11.26    1.04
   0  -1  -6    9.03    0.78
   0   1   6   11.18    0.90
   0   1   6    9.91    0.76
  -1  -1  -6    1.65    0.34
   1   1   6    1.52    0.29
   1   1   6    2.01    0.47
  -2  -1  -6    0.27    0.37
  -3  -1  -6    0.45    0.48
   3   1   6    0.02    0.27
   4   1   6    0.23    0.30
   5   1   6   -0.17    0.34
   6  -1  -5    2.15    0.45
   5  -1  -5    0.14    0.30
  -5   1   5   -0.67    0.52
   4  -1  -5    6.73    0.60
  -4   1   5    5.94    0.73
   3  -1  -5   10.31    0.83
  -3   1   5    7.84    0.83
   2  -1  -5   10.46    0.79
  -2   1   5    9.21    0.87
   1  -1  -5    0.22    0.22
   1  -1  -5    0.33    0.22
  -1   1   5    0.42    0.30
   0  -1  -5  158.86   11.51
   0   1   5  160.33   11.52
   0   1   5  154.59   11.50
  -1  -1  -5   73.47    5.11
   1   1   5   68.39    5.12
   1   1   5   67.35    5.09
   2   1   5    9.79    0.77
   2   1   5    9.25    0.78
  -3  -1  -5    1.86    0.43
   3   1   5    2.08    0.32
  -4  -1  -5    1.33    0.48
   4   1   5    1.64    0.34
  -5  -1  -5    5.05    0.79
   5   1   5    5.00    0.58
   6  -1  -4   -0.34    0.36
   5  -1  -4    0.63    0.30
   4  -1  -4   15.10    1.11
  -4   1   4   13.17    1.19
   3  -1  -4   21.09    1.55
  -3   1   4   19.89    1.60
   2  -1  -4    1.88    0.30
  -2   1   4    1.77    0.37
   1  -1  -4   -0.09    0.21
  -1   1   4   -0.03    0.29
   0  -1  -4    0.90    0.28
   0  -1  -4    1.48    0.23
   0   1   4    1.43    0.31
  -1  -1  -4   39.57    2.91
   1   1   4   39.43    2.90
  -2  -1  -4    7.62    0.68
   2   1   4    7.78    0.64
   2   1   4    7.12    0.63
  -3  -1  -4   12.59    1.02
   3   1   4   11.47    0.95
  -4  -1  -4    7.19    0.77
   4   1   4    6.97    0.66
   5   1   4    0.83    0.35
   6   1   4    3.14    0.60
   6  -1  -3   -0.12    0.38
   5  -1  -3    7.47    0.66
   4  -1  -3   25.03    1.83
  -4   1   3   23.90    1.90
   3  -1  -3   82.96    5.84
  -3   1   3   76.64    5.87
   2  -1  -3   11.02    0.84
  -2   1   3   10.34    0.90
   1  -1  -3   12.31    0.98
  -1   1   3   13.65    1.04
   0  -1  -3    6.90    0.62
   0   1   3    8.35    0.66
   0   1   3    7.42    0.57
  -1  -1  -3    0.78    0.30
   1   1   3    0.66    0.19
   1   1   3    0.52    0.25
   2   1   3    0.97    0.22
  -3  -1  -3   19.11    1.51
   3   1   3   19.70    1.48
  -4  -1  -3    5.27    0.64
   4   1   3    4.62    0.53
  -5  -1  -3    3.02    0.57
   5   1   3    3.15    0.52
  -6  -1  -3   -0.82    0.52
   6   1   3    0.66    0.45
   5  -1  -2    1.63    0.37
   4  -1  -2    0.88    0.26
  -4   1   2    1.03    0.34
   3  -1  -2    0.54    0.23
  -3   1   2    0.61    0.28
   2  -1  -2   33.14    2.44
  -2   1   2   33.09    2.46
   1  -1  -2  166.99   10.72
  -1   1   2  127.33   10.73
   0  -1  -2   70.40    5.21
   0  -1  -2   70.10    5.21
   0   1   2   75.96    5.22
   0   1   2   69.52    5.20
  -1  -1  -2    7.84    0.60
   1   1   2    5.85    0.56
  -2  -1  -2   29.80    2.15
   2   1   2   27.69    2.12
  -3  -1  -2    1.34    0.35
   3   1   2    0.90    0.23
  -4  -1  -2    2.18    0.51
   4   1   2    1.97    0.40
  -5  -1  -2   10.83    1.04
   5   1   2   12.15    0.98
  -6  -1  -2    2.79    0.63
   6   1   2    3.55    0.65
   5  -1  -1    7.65    0.69
   4  -1  -1   -0.22    0.31
   4  -1  -1   -0.26    0.24
  -4   1   1   -0.47    0.32
   3  -1  -1   11.08    0.80
  -3   1   1    9.27    0.85
   2  -1  -1   55.27    4.01
   2  -1  -1   53.98    3.99
   1  -1  -1  142.30   10.14
   1  -1  -1  136.30   10.15
   0  -1  -1    8.62    0.63
   0  -1  -1    7.55    0.63
   0   1   1    9.18    0.64
   0   1   1    8.52    0.62
  -1  -1  -1   15.78    1.22
   2   1   1    1.52    0.27
   3   1   1    0.49    0.23
  -4  -1  -1    2.84    0.58
   4   1   1    3.18    0.46
  -5  -1  -1    2.39    0.59
   5   1   1    2.87    0.51
  -6   1   0    9.66    0.98
   5  -1   0   17.58    1.40
   4  -1   0    0.56    0.42
   4  -1   0    0.67    0.27
  -4   1   0    1.25    0.33
   3  -1   0    3.07    0.32
   3  -1   0    2.58    0.38
   3  -1   0    3.40    0.38
   2  -1   0   20.49    1.65
   2  -1   0   22.34    1.64
   2  -1   0   23.99    1.66
   1  -1   0    0.92    0.23
   1  -1   0    0.82    0.15
   0   1   0   -0.01    0.82
  -1  -1   0    0.61    0.16
   1   1   0    1.11    0.18
   1   1   0    0.92    0.20
  -2  -1   0   25.09    1.80
   2   1   0   23.42    1.81
   2   1   0   24.40    1.80
  -3  -1   0    2.64    0.39
   3   1   0    3.39    0.35
   3   1   0    3.29    0.38
   4   1   0    0.40    0.33
  -5  -1   0   16.41    1.33
   5   1   0   15.37    1.28
  -6  -1   0    8.13    0.89
   5  -1   1    1.76    0.41
   4  -1   1    4.16    0.51
   3  -1   1    0.69    0.25
   3  -1   1    0.63    0.24
   3  -1   1    0.83    0.22
   2  -1   1    1.31    0.25
   2  -1   1    0.91    0.20
   1  -1   1   13.50    0.98
   1  -1   1   12.54    0.98
   0  -1   1    7.83    0.60
   0   1  -1    7.62    0.58
  -1  -1   1  141.95    9.24
   1   1  -1  111.17    9.22
   1   1  -1  127.12    9.23
  -2  -1   1   45.74    3.47
   2   1  -1   47.40    3.46
   2   1  -1   48.60    3.46
  -3  -1   1    9.37    0.86
   3   1  -1   11.38    0.85
   3   1  -1   10.97    0.82
  -4  -1   1   -0.64    0.36
   4   1  -1    0.02    0.24
   4   1  -1   -0.31    0.24
   5   1  -1    7.62    0.78
  -6  -1   1   17.09    1.46
  -6   1  -2    3.37    0.75
   5  -1   2   12.14    1.01
  -5   1  -2   11.56    1.09
   4  -1   2    2.28    0.41
   3  -1   2    1.42    0.27
   3  -1   2    1.19    0.26
  -3   1  -2    0.82    0.41
   2  -1   2   26.19    1.90
   2  -1   2   25.24    1.91
   1  -1   2    6.20    0.52
   1  -1   2    6.10    0.52
   0  -1   2   68.65    4.73
   0  -1   2   58.61    4.71
   0  -1   2   66.62    4.70
  -1  -1   2  146.20    9.76
   1   1  -2  121.58    9.75
  -2  -1   2   34.08    2.51
   2   1  -2   33.61    2.49
  -3  -1   2    0.83    0.27
   3   1  -2    0.67    0.22
  -4  -1   2    1.28    0.41
   4   1  -2    0.70    0.26
   5   1  -2    2.07    0.38
   6  -1   3    1.51    0.75
   5  -1   3    3.59    0.54
  -5   1  -3    3.32    0.61
   4  -1   3    5.30    0.56
   3  -1   3   18.36    1.42
   3  -1   3   19.00    1.42
   2  -1   3    0.82    0.24
   2  -1   3    1.05    0.24
   1  -1   3    0.57    0.19
   1  -1   3   -0.04    0.25
   0  -1   3    7.63    0.62
   0  -1   3    8.25    0.72
  -1  -1   3   11.60    0.98
   1   1  -3   12.36    0.92
  -2  -1   3    9.91    0.85
   2   1  -3   10.52    0.81
  -3  -1   3   67.49    5.33
   3   1  -3   77.54    5.31
  -4  -1   3   19.35    1.65
   4   1  -3   22.48    1.58
   5   1  -3    7.00    0.64
   6  -1   4    2.67    0.61
   5  -1   4    0.57    0.35
   4  -1   4    7.32    0.68
   3  -1   4   12.23    0.97
   2  -1   4    7.38    0.60
   2  -1   4    6.86    0.65
   1  -1   4   38.29    2.76
   1  -1   4   36.89    2.79
   0  -1   4    1.57    0.41
   0  -1   4    0.99    0.24
   0  -1   4    1.47    0.21
  -1  -1   4    0.10    0.32
   1   1  -4    0.02    0.21
  -2  -1   4    1.84    0.47
   2   1  -4    1.62    0.30
  -3  -1   4   19.63    1.57
   3   1  -4   20.43    1.51
  -4  -1   4   12.59    1.16
   4   1  -4   14.06    1.05
   5   1  -4    0.54    0.32
   6   1  -4    0.34    0.37
   5  -1   5    4.93    0.60
   4  -1   5    2.17    0.37
   3  -1   5    1.94    0.35
   2  -1   5   10.41    0.86
   2  -1   5   10.08    0.81
   1  -1   5   72.79    5.32
   1  -1   5   72.91    5.35
   0  -1   5  146.46   11.74
   0  -1   5  159.93   11.74
   0  -1   5  177.63   11.78
  -1  -1   5    0.22    0.35
  -1  -1   5    0.28    0.25
   1   1  -5    0.34    0.24
  -2  -1   5    9.01    0.86
   2   1  -5    9.45    0.75
  -3  -1   5    6.60    0.73
   3   1  -5    8.46    0.66
  -4  -1   5    6.87    0.74
   4   1  -5    6.21    0.59
   5   1  -5    0.12    0.28
   6   1  -5    1.84    0.44
   5  -1   6    0.08    0.31
   4  -1   6   -0.01    0.30
   3  -1   6    0.01    0.27
   2  -1   6    0.36    0.30
   1  -1   6    1.37    0.30
   1  -1   6    2.31    0.43
   0  -1   6    9.04    0.80
   0  -1   6   12.06    0.91
   0  -1   6   10.29    0.79
  -1  -1   6   14.25    1.18
   1   1  -6   13.83    1.07
  -2  -1   6    4.52    0.59
   2   1  -6    4.49    0.41
   2   1  -6    4.00    0.43
   3   1  -6    5.93    0.57
  -4  -1   6    1.17    0.44
   4   1  -6    0.94    0.32
   5   1  -6    0.09    0.31
   6   1  -6    2.23    0.45
   5  -1   7    1.17    0.35
   4  -1   7    2.74    0.46
   3  -1   7    8.05    0.77
   2  -1   7    1.51    0.34
   2  -1   7    1.12    0.37
   1  -1   7    4.21    0.62
   1  -1   7    4.17    0.41
   0  -1   7    0.57    0.23
   0  -1   7    0.47    0.36
  -1  -1   7    4.00    0.59
  -1  -1   7    3.35    0.40
   1   1  -7    3.30    0.39
  -2  -1   7    1.74    0.43
   2   1  -7    2.01    0.32
   2   1  -7    1.43    0.35
  -3  -1   7    7.20    0.75
   3   1  -7    6.77    0.63
  -4  -1   7    2.80    0.61
   4   1  -7    1.98    0.44
  -5  -1   7    2.51    0.62
   5   1  -7    1.97    0.40
   6   1  -7    0.43    0.39
   5  -1   8    2.86    0.47
   4  -1   8    5.88    0.60
   3  -1   8   12.53    1.01
   2  -1   8   10.06    0.76
   2  -1   8    7.99    0.88
   1  -1   8    1.11    0.42
   0  -1   8   -0.09    0.43
   0  -1   8   -0.38    0.25
  -2  -1   8    1.05    0.45
   2   1  -8    0.92    0.55
   2   1  -8    0.84    0.30
  -3  -1   8   13.08    1.09
   3   1  -8   12.33    0.99
   3   1  -8   11.46    0.96
  -4  -1   8    9.99    0.92
   4   1  -8    8.59    0.80
  -5  -1   8    1.80    0.66
   5   1  -8    2.98    0.49
   6   1  -8   -0.43    0.38
   4  -1   9   -0.05    0.34
   3  -1   9    0.34    0.32
   2  -1   9   14.05    1.11
   1  -1   9    0.14    0.25
   1  -1   9    0.05    0.50
   1  -1   9   -0.11    0.27
   0  -1   9    4.85    0.47
   0  -1   9    4.39    0.71
  -1  -1   9    2.89    0.64
  -2  -1   9    0.23    0.46
   2   1  -9   -0.43    0.37
   2   1  -9   -0.09    0.34
  -3  -1   9    1.22    0.54
   3   1  -9    0.83    0.35
   3   1  -9    0.84    0.36
  -4  -1   9    9.99    0.95
   4   1  -9    8.04    0.79
  -5  -1   9    0.10    0.63
   5   1  -9    0.58    0.36
   4  -1  10    0.30    0.37
   3  -1  10    2.24    0.49
   2  -1  10    1.26    0.33
   1  -1  10    2.45    0.43
   1  -1  10    2.71    0.36
   1  -1  10    3.24    0.78
   0  -1  10    1.54    0.55
  -1  -1  10    3.37    0.60
  -2  -1  10    4.24    0.68
   2   1 -10    3.69    0.53
   2   1 -10    4.06    0.54
  -3  -1  10   -0.21    0.48
   3   1 -10   -0.24    0.38
   3   1 -10   -0.09    0.37
  -4  -1  10    0.09    0.50
   4   1 -10   -0.06    0.34
   4   1 -10    0.29    0.40
  -5  -1  10   -1.09    0.65
   5   1 -10    0.28    0.39
   3  -1  11    0.96    0.38
   2  -1  11    4.04    0.54
   1  -1  11    1.03    0.37
  -1   1 -11    1.88    0.48
   0  -1  11    1.57    0.59
  -1  -1  11   20.81    1.70
  -2  -1  11   28.66    2.26
  -3  -1  11    8.75    0.89
   3   1 -11    6.12    0.71
  -4  -1  11   -0.69    0.51
   4   1 -11   -0.42    0.55
   4   1 -11   -0.23    0.44
  -5  -1  11    1.77    0.67
   5   1 -11    1.69    0.45
   0  -1  12    2.22    0.64
  -1  -1  12    0.20    0.52
  -2  -1  12    1.56    0.55
  -3  -1  12    0.14    0.58
   3   1 -12    0.09    0.46
   4   1 -12    0.15    0.48
   0  -1  13    7.06    0.97
  -2  -1  13    1.25    0.52
  -3  -1  13    0.78    0.56
   3   1 -13    1.12    0.56
  -4  -1  13    7.41    0.99
   4   1 -13    6.51    0.81
   0  -1  14   10.41    1.65
  -1  -1  14    4.22    0.84
  -2  -1  14    0.22    0.57
  -3  -1  14    0.15    0.48
  -1  -1  15    4.18    0.85
   3  -2 -14    1.40    0.48
  -3   2  14    0.28    0.62
   2  -2 -14    3.07    0.61
  -2   2  14    2.56    0.79
  -1   2  14    3.51    0.84
   4  -2 -13    0.75    0.47
  -4   2  13   -0.57    0.61
   3  -2 -13    0.00    0.37
  -3   2  13   -0.01    0.58
   2  -2 -13    0.36    0.44
  -2   2  13    0.35    0.58
  -1   2  13   -0.34    0.55
   4  -2 -12    4.52    0.58
  -4   2  12    4.18    0.75
   3  -2 -12    3.46    0.49
  -3   2  12    3.66    0.73
   2  -2 -12    0.22    0.37
  -2   2  12   -0.26    0.54
   1  -2 -12    0.81    0.41
  -1   2  12    1.30    0.61
   0  -2 -12    6.56    0.68
   2   2  12    4.94    0.76
   3   2  12    1.29    0.55
   5  -2 -11   -0.13    0.43
  -5   2  11   -0.57    0.56
   4  -2 -11    1.20    0.40
  -4   2  11    0.96    0.47
   3  -2 -11    2.14    0.45
   3  -2 -11    0.36    0.31
  -3   2  11    0.24    0.47
   2  -2 -11    0.28    0.34
  -2   2  11    0.24    0.48
   1  -2 -11    0.42    0.39
  -1   2  11    0.67    0.50
   0   2  11    1.52    0.51
   2   2  11    0.54    0.35
   2   2  11    2.35    0.43
   3   2  11    2.11    0.47
   5  -2 -10    0.28    0.40
  -5   2  10   -0.64    0.57
   4  -2 -10    1.67    0.52
  -4   2  10    1.01    0.50
   3  -2 -10    7.36    0.68
   3  -2 -10    7.12    0.67
  -3   2  10    7.95    0.84
   2  -2 -10    2.20    0.39
   2  -2 -10    1.90    0.47
  -2   2  10    2.47    0.57
   1  -2 -10   21.92    1.70
  -1   2  10   22.64    1.79
   0  -2 -10    7.57    0.69
   0   2  10    6.87    0.89
  -1  -2 -10   12.39    0.97
   1   2  10   11.49    0.95
   1   2  10   12.09    0.98
   2   2  10    6.25    0.63
  -3  -2 -10    1.08    0.75
   3   2  10    0.75    0.40
   4   2  10    5.60    0.62
   5  -2  -9    0.16    0.38
  -5   2   9    0.69    0.53
   4  -2  -9    5.69    0.59
  -4   2   9    5.72    0.76
   3  -2  -9    0.46    0.27
  -3   2   9    0.64    0.44
   2  -2  -9   29.35    2.14
   2  -2  -9   28.33    2.14
  -2   2   9   28.13    2.20
   1  -2  -9   10.67    0.88
   1  -2  -9   10.50    0.89
  -1   2   9   10.56    0.96
   0  -2  -9    1.32    0.34
   0   2   9    0.89    0.54
   0   2   9    1.16    0.42
  -1  -2  -9    2.53    0.42
   1   2   9    3.02    0.34
   1   2   9    2.89    0.42
  -2  -2  -9   16.63    1.38
   2   2   9   17.91    1.35
   2   2   9   17.91    1.32
  -3  -2  -9    9.17    0.89
   3   2   9    9.73    0.82
   4   2   9    8.54    0.78
   6  -2  -8   -0.39    0.36
   5  -2  -8    0.24    0.34
  -5   2   8    1.22    0.78
   4  -2  -8    8.25    0.73
  -4   2   8    8.34    0.89
   3  -2  -8    0.12    0.25
  -3   2   8    0.31    0.41
   2  -2  -8   31.41    2.27
   2  -2  -8   31.65    2.30
  -2   2   8   28.55    2.32
   1  -2  -8    2.30    0.36
  -1   2   8    2.17    0.53
   0  -2  -8    4.04    0.43
   0  -2  -8    4.54    0.52
   0   2   8    3.75    0.63
   0   2   8    3.71    0.40
  -1  -2  -8   24.47    1.89
   1   2   8   25.42    1.96
   1   2   8   26.06    1.86
   1   2   8   24.51    1.88
  -2  -2  -8    0.37    0.38
   2   2   8   -0.14    0.28
   3   2   8   24.39    1.84
  -4  -2  -8    3.16    0.65
   5   2   8    0.40    0.35
   6  -2  -7    0.45    0.35
   5  -2  -7    5.74    0.63
  -5   2   7    5.63    0.81
   4  -2  -7    4.25    0.48
  -4   2   7    3.90    0.62
   3  -2  -7   17.92    1.36
  -3   2   7   17.50    1.44
   2  -2  -7   -2.44    4.90
  -2   2   7   -1.87    6.25
  -2   2   7    2.09    4.24
   1  -2  -7    1.41    0.28
   1  -2  -7    1.32    0.32
  -1   2   7    1.11    0.36
   0  -2  -7    4.22    0.45
   0   2   7    4.84    0.42
   0   2   7    5.30    0.59
  -1  -2  -7   34.73    2.52
   1   2   7   33.84    2.55
   1   2   7   34.29    2.49
   1   2   7   32.91    2.51
  -2  -2  -7    7.95    0.76
   2   2   7    9.03    0.72
  -3  -2  -7    8.95    0.87
  -4  -2  -7    1.53    0.60
   4   2   7    1.09    0.34
   5   2   7    1.36    0.36
   6  -2  -6    0.12    0.33
   5  -2  -6    3.85    0.46
  -5   2   6    3.25    0.67
   4  -2  -6    4.38    0.50
  -4   2   6    4.73    0.64
   3  -2  -6   10.14    0.80
  -3   2   6    9.37    0.89
   2  -2  -6    0.20    0.23
  -2   2   6    0.18    0.33
   1  -2  -6    5.69    0.52
   1  -2  -6    5.80    0.50
  -1   2   6    5.32    0.63
   0  -2  -6  117.02    8.50
   0  -2  -6  117.53    8.50
   0   2   6  116.90    8.49
   0   2   6  114.47    8.52
  -1  -2  -6   16.96    1.25
   1   2   6   15.86    1.29
   1   2   6   17.00    1.21
   1   2   6   15.25    1.23
  -2  -2  -6   11.23    0.94
  -3  -2  -6   -0.05    0.48
   3   2   6    0.27    0.25
  -4  -2  -6    0.99    0.53
   4   2   6    1.06    0.33
   5   2   6    4.50    0.54
   6  -2  -5    1.99    0.43
   5  -2  -5    0.52    0.32
  -5   2   5   -0.17    0.52
   4  -2  -5    3.79    0.44
  -4   2   5    3.11    0.56
  -3   2   5    2.12    0.49
   2  -2  -5    6.07    0.53
  -2   2   5    5.89    0.65
   1  -2  -5   17.64    1.32
  -1   2   5   17.29    1.37
   0  -2  -5   59.85    4.30
   0  -2  -5   60.03    4.29
   0   2   5   55.77    4.27
   0   2   5   58.38    4.30
  -1  -2  -5   82.50    5.55
   1   2   5   75.43    5.54
   1   2   5   69.55    5.55
  -2  -2  -5    9.74    0.83
   2   2   5    9.42    0.76
  -3  -2  -5    0.74    0.41
   3   2   5    1.01    0.28
  -4  -2  -5    0.16    0.45
   4   2   5    0.09    0.29
  -5  -2  -5    6.05    1.04
   5   2   5    4.30    0.56
   6  -2  -4    1.92    0.45
   5  -2  -4    0.36    0.31
  -5   2   4    0.49    0.63
   4  -2  -4    2.49    0.38
  -4   2   4    2.39    0.44
   3  -2  -4    0.91    0.28
  -3   2   4    1.10    0.32
   2  -2  -4   25.27    1.85
  -2   2   4   24.55    1.90
   1  -2  -4   72.42    5.33
  -1   2   4   73.64    5.36
   0  -2  -4    1.94    0.32
   0  -2  -4    1.79    0.25
   0   2   4    1.71    0.37
  -1  -2  -4    7.12    0.63
   1   2   4    6.84    0.61
   1   2   4    6.64    0.57
  -2  -2  -4    6.51    0.63
   2   2   4    6.25    0.56
  -3  -2  -4   43.66    3.14
   3   2   4   40.80    3.11
  -4  -2  -4    2.58    0.54
   4   2   4    2.49    0.42
  -5  -2  -4   -0.69    0.49
   5   2   4    0.37    0.54
  -6  -2  -4   -0.42    0.57
   6   2   4    1.22    0.42
   6  -2  -3    0.54    0.40
   5  -2  -3   -0.07    0.28
   4  -2  -3    0.78    0.28
  -4   2   3    0.75    0.39
   3  -2  -3   20.20    1.44
  -3   2   3   17.65    1.47
   2  -2  -3    2.07    0.31
  -2   2   3    1.74    0.37
   1  -2  -3   84.94    6.21
  -1   2   3   85.39    6.23
   0  -2  -3   14.26    1.08
   0   2   3   15.10    1.10
   0   2   3   13.01    1.05
  -1  -2  -3   35.08    2.56
   1   2   3   34.06    2.54
  -2  -2  -3   14.28    1.08
   2   2   3   12.69    1.04
  -3  -2  -3   45.72    3.39
  -4  -2  -3    9.25    0.85
   4   2   3    8.44    0.77
  -5  -2  -3    0.64    0.50
   5   2   3    1.13    0.36
  -6  -2  -3   -0.60    0.51
   6   2   3   -0.10    0.41
   6  -2  -2   -0.13    0.43
   5  -2  -2    1.29    0.35
   4  -2  -2    3.65    0.41
  -4   2   2    4.44    0.55
   3  -2  -2   78.68    5.52
  -3   2   2   72.10    5.54
   2  -2  -2   10.71    0.84
   2  -2  -2   10.30    0.82
   1  -2  -2  159.23   11.34
   1  -2  -2  151.91   11.33
   0  -2  -2  151.90   11.62
   0   2   2  167.35   11.63
  -1  -2  -2   15.91    1.13
   1   2   2   13.55    1.11
  -2  -2  -2   95.31    6.77
   2   2   2   89.83    6.76
  -3  -2  -2    0.28    0.33
   3   2   2    0.01    0.23
  -4  -2  -2   -0.22    0.38
   4   2   2   -0.21    0.30
  -5  -2  -2    5.37    0.72
   5   2   2    6.73    0.67
  -6  -2  -2   -0.38    0.52
   6   2   2    1.29    0.43
   5  -2  -1    0.83    0.35
   4  -2  -1   11.45    0.97
  -4   2   1   13.66    1.06
   3  -2  -1    0.50    0.25
   3  -2  -1   -0.07    0.21
   2  -2  -1    1.32    0.25
   2  -2  -1    1.25    0.30
   1  -2  -1    2.63    0.40
   0  -2  -1   31.45    2.56
   0  -2  -1   36.73    2.56
   0  -2  -1   35.85    2.55
   0   2   1   35.75    2.55
  -1  -2  -1   57.66    3.93
   1   2   1   49.53    3.92
  -2  -2  -1   17.34    1.35
   2   2   1   16.95    1.30
  -3  -2  -1    3.22    0.52
   3   2   1    3.09    0.40
  -4  -2  -1    0.62    0.43
   4   2   1    0.03    0.25
  -5  -2  -1   16.64    1.40
   5   2   1   17.70    1.37
  -6  -2  -1    0.36    0.48
  -6   2   0   10.92    1.09
   4  -2   0   11.63    0.90
   4  -2   0   10.70    0.98
   3  -2   0    2.29    0.36
   3  -2   0    2.73    0.38
   2  -2   0    0.09    0.19
   2  -2   0    0.02    0.19
   1  -2   0  880.55   65.65
   1  -2   0  930.38   65.64
  -1   2   0  934.08   65.68
  -1   2   0  857.67   65.64
   0  -2   0   82.48    6.01
  -1  -2   0 1000.00   71.84
  -1  -2   0  979.05   71.76
   1   2   0  959.53   71.75
   2   2   0    0.03    0.20
   2   2   0    0.39    0.25
   3   2   0    2.63    0.32
   3   2   0    2.30    0.38
   4   2   0   10.22    0.85
  -5  -2   0    1.51    0.52
   5   2   0    1.16    0.39
  -6  -2   0    6.80    0.80
   5  -2   1   19.18    1.51
   4  -2   1    0.11    0.31
   4  -2   1    0.50    0.34
   3  -2   1    2.41    0.36
   3  -2   1    2.57    0.36
   2  -2   1   16.11    1.21
   2  -2   1   16.03    1.23
   1  -2   1   52.51    3.83
   0  -2   1   38.91    2.67
   0   2  -1   33.93    2.66
   1   2  -1    2.93    0.29
   1   2  -1    2.28    0.26
   2   2  -1    0.71    0.25
   2   2  -1    1.05    0.21
  -3  -2   1    0.27    0.24
   3   2  -1    0.12    0.24
   3   2  -1   -0.01    0.22
   4   2  -1   13.31    1.04
   5   2  -1    0.51    0.38
  -6  -2   1    4.47    0.69
   5  -2   2    7.23    0.72
   4  -2   2   -0.27    0.29
   3  -2   2    0.19    0.22
   3  -2   2    0.15    0.23
   2  -2   2   88.33    6.32
   2  -2   2   84.99    6.34
   1  -2   2   14.69    1.13
   1  -2   2   14.59    1.10
   0  -2   2  155.44   10.47
   0   2  -2  131.98   10.46
   1   2  -2  140.02   10.20
   2   2  -2    8.24    0.64
   2   2  -2    7.59    0.65
  -3  -2   2   62.22    4.84
   3   2  -2   67.95    4.83
   3   2  -2   67.48    4.82
  -4  -2   2    3.91    0.67
   4   2  -2    3.91    0.47
   4   2  -2    3.19    0.40
   5   2  -2    1.89    0.38
  -6  -2   2    0.68    0.52
   5  -2   3    1.22    0.36
   4  -2   3    9.51    0.81
   3  -2   3   44.68    3.28
   3  -2   3   43.87    3.26
   2  -2   3   12.61    0.94
   2  -2   3   11.72    0.96
   1  -2   3   35.89    2.62
   1  -2   3   34.44    2.58
   0  -2   3   12.98    1.02
   0   2  -3   12.33    0.98
  -1  -2   3   78.52    6.18
   1   2  -3   90.42    6.16
  -2  -2   3    2.28    0.42
   2   2  -3    1.37    0.29
  -3  -2   3   16.24    1.33
   3   2  -3   17.52    1.28
  -4  -2   3    0.27    0.42
   4   2  -3    0.47    0.26
   5   2  -3    0.36    0.32
   5  -2   4    0.12    0.32
   4  -2   4    2.65    0.44
   3  -2   4   45.30    3.32
   3  -2   4   44.14    3.29
   2  -2   4    6.33    0.54
   2  -2   4    6.02    0.57
   1  -2   4    5.96    0.62
   1  -2   4    7.25    0.56
   0   2  -4    1.28    0.24
  -1  -2   4   66.52    5.29
   1   2  -4   77.54    5.26
  -2  -2   4   21.78    1.72
   2   2  -4   22.90    1.67
  -3  -2   4    0.69    0.36
   3   2  -4    1.01    0.27
  -4  -2   4    1.31    0.48
   4   2  -4    1.82    0.33
   5   2  -4    0.44    0.33
   6   2  -4    0.89    0.41
   5  -2   5    3.61    0.52
   4  -2   5    0.40    0.28
   3  -2   5    0.88    0.26
   2  -2   5    9.71    0.85
   2  -2   5   10.12    0.80
   1  -2   5   76.98    5.51
   1  -2   5   73.88    5.54
   0  -2   5   60.43    4.14
   0  -2   5   53.05    4.18
   0   2  -5   56.58    4.15
  -1  -2   5   16.84    1.40
   1   2  -5   18.54    1.33
  -2  -2   5    5.43    0.63
   2   2  -5    5.68    0.52
  -3  -2   5    2.03    0.51
   3   2  -5    2.59    0.37
  -4  -2   5    3.04    0.64
   4   2  -5    3.31    0.42
   5   2  -5    0.07    0.32
   6   2  -5    1.27    0.40
   5  -2   6    4.43    0.58
   4  -2   6    0.97    0.30
   3  -2   6    0.33    0.26
   2  -2   6   13.00    1.02
   2  -2   6   13.52    1.10
   1  -2   6   17.15    1.28
   1  -2   6   16.68    1.35
   0  -2   6  132.43    9.15
   0  -2   6  122.81    9.10
   0   2  -6  119.72    9.11
  -1  -2   6    5.22    0.67
  -1  -2   6    5.54    0.51
   1   2  -6    5.63    0.49
  -2  -2   6    0.12    0.39
   2   2  -6    0.25    0.24
   2   2  -6    0.07    0.26
   3   2  -6    8.64    0.74
  -4  -2   6    3.78    0.64
   4   2  -6    3.57    0.45
   5   2  -6    3.29    0.43
   6   2  -6    0.01    0.38
   5  -2   7    1.45    0.41
   4  -2   7    1.23    0.32
   3  -2   7    9.35    0.78
   2  -2   7   10.30    0.82
   2  -2   7   10.18    0.92
   1  -2   7   36.41    2.80
   1  -2   7   38.05    2.75
   0  -2   7    4.68    0.42
   0  -2   7    4.60    0.64
   0   2  -7    4.63    0.52
  -1  -2   7    1.98    0.36
  -1  -2   7    1.67    0.48
   1   2  -7    1.73    0.32
  -2  -2   7    1.29    0.45
   2   2  -7    0.95    0.30
   2   2  -7    1.85    0.30
  -3  -2   7   15.47    1.28
   3   2  -7   14.74    1.19
  -4  -2   7    3.03    0.67
   4   2  -7    3.38    0.45
   5   2  -7    3.76    0.47
   6   2  -7    0.60    0.39
   5  -2   8   -0.12    0.35
   4  -2   8    0.69    0.35
   3  -2   8   26.02    1.96
   2  -2   8    0.35    0.44
   2  -2   8    0.36    0.28
   1  -2   8   23.94    1.86
   1  -2   8   25.26    1.84
   1  -2   8   25.52    1.97
   0  -2   8    4.16    0.41
   0  -2   8    3.29    0.64
   0   2  -8    4.88    0.53
  -1  -2   8    2.95    0.67
  -1  -2   8    3.20    0.46
  -2  -2   8   28.77    2.17
   2   2  -8   27.49    2.09
  -3  -2   8    0.62    0.51
   3   2  -8    0.21    0.36
   3   2  -8    0.26    0.29
  -4  -2   8    7.25    0.83
   4   2  -8    5.45    0.61
  -5  -2   8   -1.01    0.68
   5   2  -8    0.43    0.38
   6   2  -8    0.28    0.43
   4  -2   9   10.55    0.91
   3  -2   9   10.27    0.88
   2  -2   9   17.64    1.36
   1  -2   9    3.62    0.39
   1  -2   9    4.40    0.68
   0  -2   9    1.09    0.49
   0  -2   9    1.56    0.32
   0   2  -9    0.98    0.37
  -1  -2   9   11.02    1.02
  -2  -2   9   29.60    2.19
   2   2  -9   26.65    2.10
  -3  -2   9    0.24    0.55
   3   2  -9    0.60    0.38
   3   2  -9    0.49    0.33
  -4  -2   9    4.76    0.75
   4   2  -9    3.74    0.55
   5   2  -9   -0.40    0.38
   4  -2  10    5.87    0.66
   3  -2  10    0.28    0.35
   2  -2  10    6.18    0.62
   1  -2  10   15.32    1.35
  -1   2 -10   15.83    1.28
   0  -2  10    7.12    0.72
   0  -2  10    7.51    0.89
   0   2 -10    9.14    0.85
  -1  -2  10   22.03    1.78
  -2  -2  10    2.77    0.68
   2   2 -10    1.92    0.66
   3   2 -10    5.46    0.65
   3   2 -10    6.89    0.61
  -4  -2  10    0.78    0.57
   4   2 -10    0.76    0.38
   4   2 -10    1.59    0.44
  -5  -2  10    0.77    0.66
   5   2 -10   -0.28    0.40
   1  -2  11    0.62    0.36
   1  -2  11    0.92    0.55
  -1   2 -11    2.13    0.52
   0  -2  11    3.22    0.72
  -1  -2  11    0.54    0.51
  -2  -2  11   -0.13    0.49
  -3  -2  11   -0.14    0.59
  -4  -2  11    0.16    0.61
   4   2 -11    0.89    0.47
   4   2 -11    1.02    0.58
  -5  -2  11    0.20    0.71
   5   2 -11   -0.56    0.44
  -3   2 -12    0.84    0.51
   1  -2  12    9.20    1.33
   0  -2  12    9.09    1.02
  -1  -2  12    0.78    0.57
  -2  -2  12   -0.15    0.48
  -3  -2  12    4.91    0.79
   3   2 -12    3.79    0.63
  -4  -2  12    4.37    0.89
   4   2 -12    3.67    0.63
   0  -2  13    2.42    1.08
  -1  -2  13    0.43    0.57
  -2  -2  13    0.36    0.58
  -3  -2  13    0.14    0.52
  -4  -2  13   -0.11    0.44
   0  -2  14    8.09    1.09
  -1  -2  14    3.55    0.74
  -2  -2  14    3.34    0.76
  -3  -2  14    3.02    0.75
  -1  -2  15    8.89    1.10
   3  -3 -14    3.44    0.57
  -3   3  14    4.09    0.76
   2  -3 -14    0.41    0.46
  -2   3  14    0.93    0.66
   1  -3 -14    1.36    0.51
  -1   3  14    0.70    1.08
   0  -3 -14    1.64    0.79
   4  -3 -13    1.03    0.46
  -4   3  13   -0.05    0.59
   3  -3 -13    0.46    0.35
  -3   3  13    0.56    0.53
   2  -3 -13    0.72    0.40
  -2   3  13    0.01    0.57
   1  -3 -13   12.01    1.06
   0  -3 -13    3.29    0.55
   4  -3 -12    0.40    0.41
  -4   3  12   -0.48    0.47
   3  -3 -12    0.19    0.32
  -3   3  12    0.64    0.52
   2  -3 -12    0.47    0.36
  -2   3  12   -0.98    0.52
   1  -3 -12    0.91    0.39
  -1   3  12    1.27    0.56
   0  -3 -12    1.11    0.40
  -1  -3 -12    2.72    0.49
   5  -3 -11   -0.04    0.45
  -5   3  11   -0.46    0.47
   4  -3 -11    1.29    0.41
  -4   3  11    2.43    0.53
   3  -3 -11    3.00    0.50
  -3   3  11    3.40    0.66
   2  -3 -11    5.80    0.59
  -2   3  11    6.31    0.74
   1  -3 -11   -0.21    0.37
  -1   3  11    0.28    0.50
   0  -3 -11    0.01    0.35
   0   3  11   -0.10    0.47
  -1  -3 -11    4.34    0.51
  -2  -3 -11    2.15    0.43
   2   3  11    2.71    0.50
   3   3  11    2.91    0.53
   5  -3 -10    0.36    0.42
  -5   3  10   -0.88    0.49
   4  -3 -10    1.68    0.51
   3  -3 -10   27.11    2.32
   3  -3 -10   31.89    2.33
  -3   3  10   33.94    2.40
   2  -3 -10    1.73    0.42
   2  -3 -10    0.99    0.37
  -2   3  10    1.42    0.53
   1  -3 -10    0.04    0.31
  -1   3  10    0.47    0.45
   0  -3 -10    4.99    0.53
   0   3  10    4.07    0.75
  -1  -3 -10   34.50    2.38
   1   3  10   28.73    2.35
  -2  -3 -10    1.28    0.43
   2   3  10    1.00    0.34
   3   3  10   -0.19    0.33
   4   3  10    0.17    0.35
   5  -3  -9   -0.01    0.39
  -5   3   9    0.43    0.48
   4  -3  -9    1.14    0.37
  -4   3   9    1.81    0.47
   3  -3  -9   20.84    1.69
  -3   3   9   23.54    1.77
   2  -3  -9    2.46    0.42
   2  -3  -9    2.26    0.42
  -2   3   9    2.74    0.57
   1  -3  -9    2.30    0.42
   1  -3  -9    1.33    0.35
  -1   3   9    1.74    0.45
   0   3   9    0.72    0.67
  -1  -3  -9    1.11    0.37
   1   3   9    1.71    0.37
   2   3   9   26.66    2.10
   2   3   9   30.20    2.13
  -3  -3  -9    2.74    0.54
   3   3   9    2.14    0.37
  -4  -3  -9    1.02    0.52
   4   3   9    1.02    0.34
   6  -3  -8    1.32    0.39
   5  -3  -8    5.49    0.59
  -5   3   8    5.63    0.80
   4  -3  -8    0.68    0.34
  -4   3   8    0.68    0.41
   3  -3  -8   13.60    1.07
  -3   3   8   13.19    1.15
   2  -3  -8    2.11    0.38
   2  -3  -8    1.88    0.36
  -2   3   8    2.35    0.54
   1  -3  -8   33.37    2.36
   1  -3  -8   29.86    2.35
   0  -3  -8   25.02    1.81
   0   3   8   22.32    1.87
   0   3   8   24.76    1.80
  -1  -3  -8    1.13    0.36
   1   3   8    1.91    0.29
   1   3   8    1.12    0.28
  -2  -3  -8    4.24    0.56
   2   3   8    5.35    0.53
  -3  -3  -8    0.36    0.46
   3   3   8    0.05    0.30
   4   3   8    2.54    0.45
   6  -3  -7    2.53    0.45
   5  -3  -7    4.01    0.74
  -5   3   7    6.31    0.74
   4  -3  -7    8.02    0.70
  -4   3   7    7.80    0.83
   3  -3  -7   12.52    0.96
  -3   3   7   11.77    1.05
   2  -3  -7   17.63    1.33
  -2   3   7   17.09    1.40
   1  -3  -7   48.23    3.63
   1  -3  -7   52.60    3.64
  -1   3   7   47.36    3.67
   0  -3  -7    1.30    0.30
   0  -3  -7    2.16    0.35
   0   3   7    1.23    0.26
   0   3   7    1.81    0.42
  -1  -3  -7    2.11    0.42
   1   3   7    1.40    0.39
   1   3   7    2.09    0.33
   1   3   7    1.48    0.24
  -2  -3  -7    7.43    0.75
   2   3   7    8.99    0.71
  -3  -3  -7    0.50    0.50
   3   3   7    0.43    0.26
  -4  -3  -7    1.19    0.58
   4   3   7    1.01    0.33
  -5  -3  -7    2.25    0.70
   6  -3  -6    1.10    0.35
   5  -3  -6    7.61    0.70
  -5   3   6    7.84    0.87
   4  -3  -6    0.22    0.32
  -4   3   6    0.17    0.34
   3  -3  -6    5.80    0.51
  -3   3   6    5.03    0.64
   2  -3  -6   18.99    1.38
  -2   3   6   17.11    1.43
   1  -3  -6   41.39    2.94
   1  -3  -6   41.08    2.95
  -1   3   6   37.35    2.98
   0  -3  -6   10.04    0.83
   0  -3  -6   10.88    0.82
   0   3   6   10.35    0.89
   0   3   6   10.14    0.80
  -1  -3  -6    5.33    0.54
   1   3   6    4.88    0.62
   1   3   6    6.04    0.46
   1   3   6    5.58    0.49
  -2  -3  -6    7.69    0.74
   2   3   6    7.95    0.65
  -3  -3  -6    5.11    0.67
   3   3   6    5.48    0.55
  -4  -3  -6    7.36    0.76
   4   3   6    5.78    0.64
  -5  -3  -6    1.41    0.65
   5   3   6    0.54    0.35
   6  -3  -5   -0.41    0.36
   5  -3  -5    1.61    0.38
  -5   3   5    0.84    0.48
   4  -3  -5    1.08    0.32
  -4   3   5    1.45    0.41
   3  -3  -5   28.93    2.13
  -3   3   5   28.35    2.19
   2  -3  -5    7.59    0.63
  -2   3   5    7.84    0.73
   1  -3  -5   27.79    2.06
  -1   3   5   27.80    2.10
   0  -3  -5   14.58    1.08
   0  -3  -5   13.80    1.05
   0   3   5   12.66    1.03
   0   3   5   14.28    1.10
  -1  -3  -5    7.72    0.70
   1   3   5    8.46    0.61
   1   3   5    7.79    0.65
   1   3   5    7.75    0.71
  -2  -3  -5   14.55    1.20
   2   3   5   15.43    1.15
  -3  -3  -5    0.08    0.42
   3   3   5   -0.17    0.21
  -4  -3  -5    1.02    0.49
   4   3   5    1.52    0.32
  -5  -3  -5    0.66    0.56
   5   3   5    0.77    0.34
   6  -3  -4    0.04    0.41
   5  -3  -4    6.78    0.64
  -5   3   4    7.27    0.84
   4  -3  -4    6.06    0.58
  -4   3   4    6.21    0.70
   3  -3  -4    8.96    0.72
  -3   3   4    8.35    0.78
   2  -3  -4   93.83    6.78
  -2   3   4   91.97    6.81
   1  -3  -4    6.78    0.59
  -1   3   4    7.58    0.66
   0  -3  -4   15.86    1.18
   0  -3  -4   16.65    1.21
   0   3   4   16.21    1.23
   0   3   4   14.47    1.19
  -1  -3  -4    6.58    0.62
   1   3   4    6.15    0.59
   1   3   4    6.78    0.56
  -2  -3  -4   38.74    2.88
   2   3   4   38.73    2.86
  -3  -3  -4    4.06    0.54
   3   3   4    3.63    0.44
  -4  -3  -4    1.86    0.49
   4   3   4    1.61    0.33
  -5  -3  -4    0.24    0.57
  -6  -3  -4    0.62    0.53
   6  -3  -3   -0.01    0.42
   5  -3  -3    4.58    0.52
  -5   3   3    6.47    0.94
   4  -3  -3   13.82    1.08
  -4   3   3   13.84    1.15
   3  -3  -3   21.68    1.58
  -3   3   3   20.30    1.62
   2  -3  -3    8.92    0.72
   1  -3  -3    8.71    0.69
  -1   3   3    8.65    0.76
   0  -3  -3    4.92    0.48
   0   3   3    5.41    0.49
  -1  -3  -3    3.12    0.43
   1   3   3    3.15    0.37
  -2  -3  -3   16.64    1.28
   2   3   3   15.97    1.24
  -3  -3  -3    4.63    0.57
   3   3   3    4.25    0.47
  -4  -3  -3    4.81    0.62
   4   3   3    3.86    0.46
  -5  -3  -3    2.35    0.52
   5   3   3    3.12    0.49
  -6  -3  -3   -1.05    0.52
   6   3   3   -0.14    0.41
   6  -3  -2    0.91    0.49
   5  -3  -2   11.63    0.95
   4  -3  -2    1.32    0.33
  -4   3   2    2.29    0.42
   3  -3  -2    1.07    0.27
   3  -3  -2    0.85    0.26
   2  -3  -2   80.34    5.92
   2  -3  -2   81.49    5.91
   1  -3  -2  113.15    8.10
   1  -3  -2  109.09    8.11
   0  -3  -2   30.44    2.23
   0  -3  -2   31.89    2.22
   0   3   2   28.39    2.22
  -1  -3  -2    0.35    0.30
   1   3   2    0.09    0.23
  -2  -3  -2   24.79    1.82
   2   3   2   23.15    1.79
  -3  -3  -2    7.31    0.69
   3   3   2    6.90    0.64
  -4  -3  -2   15.14    1.18
   4   3   2   13.11    1.11
  -5  -3  -2    1.39    0.46
   5   3   2    0.63    0.34
  -6  -3  -2   -0.17    0.50
   6   3   2    1.56    0.46
   5  -3  -1    3.64    0.49
   4  -3  -1    0.73    0.27
   3  -3  -1    5.39    0.53
   2  -3  -1   39.11    2.89
   1  -3  -1    2.10    0.29
   0  -3  -1  536.08   37.61
   0  -3  -1  484.71   37.60
   0   3   1  538.39   37.72
   0   3   1  477.75   37.50
  -1  -3  -1   11.81    0.90
   1   3   1   10.53    0.86
  -2  -3  -1    6.21    0.62
   2   3   1    6.34    0.56
  -3  -3  -1   20.02    1.61
   3   3   1   21.84    1.58
  -4  -3  -1   26.57    2.05
   4   3   1   26.97    2.01
  -5  -3  -1    9.85    0.94
   5   3   1    9.89    0.90
  -6  -3  -1    2.08    0.52
   6   3   1    1.31    0.51
   4  -3   0    0.11    0.34
   3  -3   0    8.29    0.71
   3  -3   0    8.14    0.69
   2  -3   0   10.28    0.81
   2  -3   0   10.26    0.81
   1  -3   0  155.07   11.30
   0  -3   0    0.09    0.16
   0   3   0    0.61    0.19
  -1  -3   0  154.47   10.40
  -1  -3   0  123.59   10.38
   1   3   0  149.79   10.39
   2   3   0    9.91    0.80
   3   3   0    8.37    0.72
  -4  -3   0   -0.53    0.45
   4   3   0    0.45    0.30
  -5  -3   0   14.44    1.25
   5   3   0   15.49    1.23
  -6  -3   0    2.06    0.52
   5  -3   1   13.24    1.13
   4  -3   1   32.74    2.31
   4  -3   1   28.36    2.28
   3  -3   1   22.92    1.63
   3  -3   1   20.41    1.64
   2  -3   1    5.64    0.52
   2  -3   1    5.63    0.50
   1  -3   1   10.97    0.87
   0  -3   1  476.76   37.34
   0  -3   1  517.98   37.52
   0   3  -1  507.17   37.38
   0   3  -1  526.76   37.55
  -1  -3   1    1.45    0.32
   1   3  -1    2.13    0.23
   1   3  -1    1.88    0.30
  -2  -3   1   36.30    2.69
   2   3  -1   35.04    2.67
   2   3  -1   37.34    2.66
  -3  -3   1    4.24    0.56
   3   3  -1    4.96    0.46
   3   3  -1    5.52    0.50
   4   3  -1    0.37    0.31
  -5  -3   1    3.91    0.65
   5   3  -1    2.78    0.47
  -6  -3   1    0.52    0.47
   5  -3   2    0.88    0.41
   4  -3   2   18.32    1.37
   4  -3   2   15.94    1.32
   3  -3   2    7.29    0.62
   3  -3   2    6.87    0.63
   2  -3   2   21.89    1.64
   2  -3   2   22.06    1.66
   1  -3   2    0.05    0.19
   1  -3   2   -0.11    0.27
   0  -3   2   32.80    2.35
   0   3  -2   30.09    2.32
  -1  -3   2  118.88    8.66
   1   3  -2  118.41    8.65
  -2  -3   2   64.31    4.98
   2   3  -2   67.23    4.96
   2   3  -2   72.15    4.97
  -3  -3   2    0.29    0.34
   3   3  -2    0.68    0.24
   3   3  -2    0.31    0.27
   4   3  -2    1.40    0.31
  -6  -3   2    3.45    0.74
   5  -3   3    2.93    0.55
   4  -3   3    4.54    0.51
   3  -3   3    3.82    0.50
   2  -3   3   15.04    1.19
   2  -3   3   15.37    1.15
   1  -3   3    4.29    0.40
   1  -3   3    3.52    0.44
   0  -3   3    3.74    0.52
   0   3  -3    4.65    0.44
  -1  -3   3    9.39    0.83
   1   3  -3    9.16    0.77
   1   3  -3   10.23    0.74
  -2  -3   3    7.43    0.73
   2   3  -3    7.19    0.62
   2   3  -3    8.18    0.64
  -3  -3   3   13.09    1.21
   3   3  -3   16.78    1.15
   4   3  -3   12.30    0.98
   5   3  -3    3.85    0.48
   5  -3   4    0.00    0.43
   4  -3   4    1.45    0.32
   3  -3   4    4.30    0.50
   3  -3   4    3.93    0.44
   2  -3   4   38.12    2.76
   2  -3   4   36.81    2.79
   1  -3   4    8.16    0.64
   1  -3   4    7.25    0.73
   0  -3   4   17.20    1.20
   0  -3   4   16.60    1.28
   0   3  -4   14.57    1.24
  -1  -3   4    6.22    0.58
  -1  -3   4    6.88    0.68
   1   3  -4    7.21    0.61
   1   3  -4    7.48    0.57
  -2  -3   4   86.00    6.26
   2   3  -4   84.50    6.23
  -3  -3   4    6.38    0.72
   3   3  -4    7.03    0.59
  -4  -3   4    3.45    0.72
   4   3  -4    4.65    0.46
   5   3  -4    5.99    0.60
   5  -3   5    0.87    0.39
   4  -3   5    1.95    0.37
   3  -3   5    0.08    0.23
   3  -3   5    0.80    0.37
   2  -3   5   15.65    1.20
   2  -3   5   15.56    1.25
   1  -3   5    9.30    0.71
   1  -3   5    8.04    0.79
   0  -3   5   14.72    1.18
   0   3  -5   14.00    1.12
  -1  -3   5   26.05    2.09
  -1  -3   5   26.97    2.05
   1   3  -5   28.13    2.05
   1   3  -5   28.89    2.04
  -2  -3   5    7.30    0.76
  -3  -3   5   24.28    1.78
   3   3  -5   21.25    1.74
  -4  -3   5    0.52    0.58
   4   3  -5    1.25    0.31
   5   3  -5    0.74    0.37
   6   3  -5   -0.15    0.40
   5  -3   6    0.51    0.37
   4  -3   6    7.24    0.70
   3  -3   6    5.90    0.57
   2  -3   6    9.71    0.78
   2  -3   6    9.21    0.86
   1  -3   6    6.06    0.64
   1  -3   6    6.51    0.56
   0  -3   6   10.72    0.99
   0  -3   6   11.99    0.87
   0   3  -6   10.98    0.92
  -1  -3   6   37.89    2.82
  -1  -3   6   39.72    2.77
   1   3  -6   35.06    2.76
  -2  -3   6   16.96    1.39
   2   3  -6   16.94    1.28
  -3  -3   6    4.31    0.65
   3   3  -6    4.33    0.50
  -4  -3   6    0.21    0.52
   4   3  -6   -0.01    0.31
   5   3  -6    5.22    0.56
   6   3  -6    0.35    0.40
   5  -3   7    0.30    0.39
   4  -3   7    0.24    0.35
   3  -3   7    0.42    0.29
   2  -3   7    9.97    0.89
   2  -3   7   13.28    1.18
   1  -3   7    1.83    0.47
   0  -3   7    1.52    0.44
   0  -3   7    1.50    0.27
   0   3  -7    1.81    0.40
  -1  -3   7   49.45    3.71
  -1  -3   7   50.11    3.66
  -2  -3   7   15.78    1.35
   2   3  -7   15.19    1.18
  -3  -3   7   10.55    0.99
   3   3  -7    9.98    0.86
  -4  -3   7    6.83    0.80
   4   3  -7    5.10    0.57
   5   3  -7    5.42    0.68
   6   3  -7    2.34    0.50
   4  -3   8    2.40    0.50
   3  -3   8    0.13    0.27
   2  -3   8    6.24    0.59
   2  -3   8    5.78    0.73
   1  -3   8    1.01    0.42
   0  -3   8   26.51    2.11
   0  -3   8   27.46    2.03
   0   3  -8   27.86    2.07
  -1  -3   8   32.43    2.48
  -2  -3   8    2.58    0.58
   2   3  -8    1.98    0.35
  -3  -3   8   11.95    1.02
   3   3  -8    9.22    0.89
   3   3  -8   10.71    0.85
  -4  -3   8    0.03    0.54
   4   3  -8    0.77    0.36
   5   3  -8    4.01    0.51
   6   3  -8    1.19    0.43
   4  -3   9    0.01    0.34
   3  -3   9    2.22    0.45
   2  -3   9   31.98    2.57
   2  -3   9   34.51    2.48
   1  -3   9    1.94    0.29
   1  -3   9    1.47    0.47
  -1   3  -9    1.74    0.40
   0  -3   9    1.80    0.53
   0  -3   9    2.14    0.37
  -1  -3   9    1.17    0.52
  -2  -3   9    3.18    0.64
   2   3  -9    2.79    0.44
  -3  -3   9   20.84    1.63
   3   3  -9   18.71    1.50
  -4  -3   9    0.49    0.57
   4   3  -9    0.78    0.39
   4   3  -9    0.81    0.34
  -5  -3   9    0.21    0.88
   5   3  -9    0.87    0.39
   1  -3  10   37.31    3.15
  -1   3 -10   45.99    3.13
   0  -3  10    5.73    0.76
   0  -3  10    5.34    0.59
   0   3 -10    6.70    0.75
  -1  -3  10    0.15    0.55
  -2  -3  10    0.71    0.48
  -3  -3  10   35.23    2.73
   4   3 -10    2.16    0.52
   4   3 -10    3.50    0.44
   5   3 -10    0.39    0.42
  -3   3 -11    3.61    0.67
  -2   3 -11    3.09    0.67
   1  -3  11    6.35    0.85
  -1   3 -11    6.50    0.82
   0  -3  11    0.51    0.53
  -1  -3  11   -0.56    0.57
  -2  -3  11    6.82    0.87
  -3  -3  11    1.50    0.58
  -4  -3  11    0.93    0.56
   4   3 -11    1.20    0.47
  -3   3 -12    4.27    0.80
  -2   3 -12    6.47    0.85
   1  -3  12    5.08    0.91
   0  -3  12    3.30    0.76
  -1  -3  12    1.30    0.57
  -2  -3  12   -0.35    0.56
  -3  -3  12    0.71    0.57
  -4  -3  12    0.09    0.50
   0  -3  13    6.22    0.97
  -1  -3  13   14.80    1.31
  -2  -3  13   -0.61    0.57
  -3  -3  13    0.87    0.59
  -4  -3  13   -0.07    0.56
   0  -3  14    1.34    0.57
  -1  -3  14    5.48    0.87
  -2  -3  14    0.83    0.56
  -3  -3  14    6.59    0.91
   2  -4 -14    0.90    0.43
  -2   4  14   -0.34    0.66
   1  -4 -14    0.48    0.49
   0  -4 -14    3.46    0.61
   3  -4 -13    0.11    0.33
  -3   4  13   -0.37    0.53
   2  -4 -13    0.49    0.39
  -2   4  13   -0.17    0.65
   1  -4 -13    0.40    0.39
  -1   4  13   -0.01    0.74
   0  -4 -13    2.07    0.49
  -1  -4 -13    1.48    0.48
   4  -4 -12    1.39    0.43
  -4   4  12    0.50    0.45
   3  -4 -12    0.55    0.42
  -3   4  12    0.77    0.50
   2  -4 -12    0.32    0.47
  -2   4  12    1.10    0.54
   1  -4 -12    0.38    0.41
  -1   4  12   -0.72    0.52
   0  -4 -12    0.70    0.38
  -2  -4 -12    8.17    0.78
   5  -4 -11    3.22    0.60
  -5   4  11    4.18    0.69
   4  -4 -11    0.57    0.42
  -4   4  11   -0.03    0.42
   3  -4 -11    0.80    0.49
   3  -4 -11   -0.32    0.49
  -3   4  11    0.41    0.52
   2  -4 -11    0.25    0.39
  -2   4  11    0.27    0.51
   1  -4 -11    0.35    0.34
  -1   4  11    0.55    0.52
   0  -4 -11    0.38    0.37
  -1  -4 -11    0.50    0.34
   2   4  11    0.00    0.36
  -3  -4 -11    1.56    0.53
   3   4  11    0.78    0.41
   5  -4 -10    5.90    0.61
  -5   4  10    4.53    0.79
   4  -4 -10    4.28    0.53
  -4   4  10    3.78    0.65
   3  -4 -10    3.10    0.50
  -3   4  10    4.18    0.64
   2  -4 -10    2.31    0.47
   2  -4 -10    2.39    0.44
  -2   4  10    2.57    0.56
   1  -4 -10   -0.13    0.34
  -1   4  10   -0.21    0.40
   0  -4 -10    8.79    0.77
   0   4  10    9.22    0.94
  -1  -4 -10    0.75    0.31
   1   4  10    1.02    0.37
  -2  -4 -10    0.86    0.42
   2   4  10    0.93    0.33
   2   4  10    0.56    0.33
  -3  -4 -10    5.84    0.66
   3   4  10    4.99    0.56
   3   4  10    3.85    0.48
   4   4  10    1.33    0.39
   5  -4  -9    0.53    0.41
  -5   4   9   -0.24    0.45
   4  -4  -9    6.59    0.65
  -4   4   9    6.99    0.79
   3  -4  -9    1.20    0.37
  -3   4   9    2.55    0.58
   2  -4  -9    3.92    0.45
   2  -4  -9    3.88    0.48
  -2   4   9    3.38    0.65
   1  -4  -9   25.23    1.77
   1  -4  -9   21.95    1.76
  -1   4   9   22.65    1.82
   0  -4  -9   17.02    1.17
   0   4   9   12.41    1.31
  -1  -4  -9    2.07    0.41
   1   4   9    2.44    0.36
  -2  -4  -9    3.02    0.50
   2   4   9    2.71    0.34
   2   4   9    3.89    0.46
  -3  -4  -9   17.05    1.42
   3   4   9   18.27    1.38
  -4  -4  -9    2.70    0.57
   5  -4  -8    0.25    0.38
  -5   4   8   -0.16    0.45
   4  -4  -8   -0.12    0.33
  -4   4   8    0.17    0.48
   3  -4  -8    0.68    0.34
  -3   4   8    1.13    0.45
   2  -4  -8   23.67    1.76
  -2   4   8   22.69    1.82
   1  -4  -8    8.34    0.72
   1  -4  -8    8.26    0.72
  -1   4   8    8.36    0.84
   0  -4  -8    1.57    0.31
   0   4   8    1.24    0.39
  -1  -4  -8   32.19    2.59
   1   4   8   37.23    2.56
  -2  -4  -8    3.05    0.51
   2   4   8    4.50    0.48
   2   4   8    3.47    0.36
  -3  -4  -8    0.07    0.43
   3   4   8    0.96    0.31
  -4  -4  -8    2.86    0.61
   4   4   8    0.80    0.35
   6  -4  -7    0.02    0.39
   5  -4  -7    0.32    0.42
  -5   4   7    0.05    0.58
   4  -4  -7    5.87    0.55
  -4   4   7    4.66    0.66
   3  -4  -7    3.41    0.44
  -3   4   7    3.63    0.55
   2  -4  -7    0.41    0.30
  -2   4   7    0.16    0.35
   1  -4  -7   30.84    2.33
   1  -4  -7   33.67    2.35
  -1   4   7   29.66    2.38
   0  -4  -7   68.63    4.90
   0  -4  -7   66.71    4.90
   0   4   7   66.25    4.93
   0   4   7   65.80    4.89
  -1  -4  -7   26.75    2.11
   1   4   7   30.03    2.08
   1   4   7   27.75    2.09
  -2  -4  -7    3.78    0.52
   2   4   7    3.86    0.47
  -3  -4  -7    8.02    0.82
   3   4   7    8.31    0.72
  -4  -4  -7    5.50    0.72
  -5  -4  -7    9.01    0.95
   5   4   7    8.38    0.78
   6  -4  -6    0.45    0.38
   5  -4  -6    0.00    0.34
  -5   4   6   -0.28    0.43
   4  -4  -6    1.75    0.38
  -4   4   6    1.93    0.48
   3  -4  -6   -0.27    0.29
  -3   4   6    0.27    0.35
   2  -4  -6   11.72    0.90
  -2   4   6   10.61    0.96
   1  -4  -6    2.23    0.29
   1  -4  -6    2.06    0.33
  -1   4   6    1.95    0.45
   0  -4  -6    3.22    0.34
   0  -4  -6    2.18    0.39
   0   4   6    2.90    0.47
  -1  -4  -6   37.96    2.57
   1   4   6   30.46    2.57
   1   4   6   35.67    2.53
   1   4   6   33.95    2.55
  -2  -4  -6    2.87    0.50
   2   4   6    3.46    0.40
  -3  -4  -6    0.06    0.49
   3   4   6   -0.05    0.21
  -4  -4  -6   11.29    1.01
   4   4   6    9.93    0.88
   5   4   6    5.61    0.62
   6  -4  -5    0.35    0.38
   5  -4  -5    2.47    0.43
  -5   4   5    2.58    0.53
   4  -4  -5   11.11    0.92
  -4   4   5   11.41    1.00
   3  -4  -5   13.45    1.01
  -3   4   5   12.38    1.08
   2  -4  -5   -0.16    0.26
  -2   4   5    0.17    0.28
   1  -4  -5   -0.18    0.26
  -1   4   5    0.08    0.32
   0  -4  -5    3.91    0.48
   0  -4  -5    4.71    0.41
   0   4   5    4.79    0.53
   0   4   5    4.23    0.39
  -1  -4  -5   10.38    0.82
   1   4   5    9.97    0.78
   1   4   5    8.55    0.81
   1   4   5    9.90    0.74
   2   4   5    7.57    0.66
  -3  -4  -5   10.06    0.90
   3   4   5    9.72    0.81
  -4  -4  -5    8.72    0.88
   4   4   5    9.20    0.79
  -5  -4  -5    5.36    0.69
   5   4   5    4.47    0.58
   6  -4  -4    0.37    0.44
   5  -4  -4   -0.11    0.33
  -5   4   4   -0.35    0.45
   4  -4  -4    1.56    0.36
  -4   4   4    1.57    0.42
   3  -4  -4    0.26    0.27
   2  -4  -4    1.99    0.29
  -2   4   4    2.10    0.38
   1  -4  -4   20.94    1.57
  -1   4   4   21.12    1.61
   0  -4  -4   -0.39    0.30
   0  -4  -4    0.17    0.19
   0   4   4    0.15    0.25
  -1  -4  -4    1.72    0.43
   1   4   4    2.44    0.24
   1   4   4    2.62    0.36
  -2  -4  -4    2.39    0.44
   2   4   4    2.36    0.38
  -3  -4  -4   14.15    1.20
   3   4   4   15.31    1.15
  -4  -4  -4    6.02    0.71
   4   4   4    6.20    0.58
  -5  -4  -4    0.52    0.48
   5   4   4   -0.02    0.34
   6  -4  -3    0.76    0.45
   5  -4  -3    2.20    0.41
  -5   4   3    2.53    0.63
   4  -4  -3    4.82    0.52
  -4   4   3    5.02    0.58
   3  -4  -3    9.48    0.77
   2  -4  -3   37.36    2.81
   2  -4  -3   39.10    2.83
   1  -4  -3  155.48   11.35
   1  -4  -3  156.13   11.36
   0  -4  -3   83.46    6.30
   0  -4  -3   90.51    6.31
   0   4   3   85.33    6.32
  -1  -4  -3    0.66    0.37
   1   4   3    1.00    0.24
   1   4   3    1.04    0.17
  -2  -4  -3    1.45    0.39
   2   4   3    1.20    0.27
  -3  -4  -3    0.59    0.38
   3   4   3    0.33    0.28
  -4  -4  -3    2.81    0.60
   4   4   3    2.70    0.41
  -5  -4  -3    0.09    0.46
   5   4   3    0.59    0.35
  -6  -4  -3    0.61    0.50
   6   4   3    0.89    0.42
   6  -4  -2    4.50    0.63
  -5   4   2    3.65    0.67
   4  -4  -2    5.73    0.55
  -4   4   2    6.05    0.65
   3  -4  -2   11.96    0.95
   3  -4  -2   11.80    0.93
   2  -4  -2   75.72    5.55
   1  -4  -2   11.46    0.90
   0  -4  -2    0.18    0.17
   0  -4  -2    0.14    0.18
   0  -4  -2   -0.46    0.25
   0   4   2    0.06    0.20
  -1  -4  -2   95.25    6.81
   1   4   2   91.73    6.78
   1   4   2   92.51    6.80
   2   4   2    1.88    0.35
  -3  -4  -2    1.07    0.39
   3   4   2    0.83    0.32
  -4  -4  -2    7.42    0.76
   4   4   2    7.18    0.67
  -5  -4  -2    0.68    0.44
   5   4   2    0.66    0.37
  -6  -4  -2   -0.11    0.47
   6   4   2    0.89    0.44
   4  -4  -1    0.98    0.31
   3  -4  -1   33.93    2.53
   2  -4  -1   44.03    3.25
   1  -4  -1  240.49   16.85
  -1   4   1  222.12   16.83
   0  -4  -1    1.14    0.23
   0   4   1    1.48    0.30
  -1  -4  -1  120.38    9.03
   1   4   1  126.36    9.01
   1   4   1  124.71    9.02
  -2  -4  -1    3.00    0.45
   2   4   1    1.94    0.37
  -3  -4  -1    2.38    0.43
   3   4   1    2.12    0.33
  -4  -4  -1   13.51    1.10
   4   4   1   12.16    1.03
  -5  -4  -1    5.28    0.67
   5   4   1    4.74    0.55
  -6  -4  -1    3.67    0.62
   6   4   1    5.47    0.88
   4  -4   0    0.81    0.35
   4  -4   0   -0.10    0.38
   3  -4   0    9.41    0.83
   3  -4   0   10.98    0.84
   2  -4   0    5.62    0.51
   1  -4   0  133.11    9.13
  -1   4   0  117.22    9.12
   0  -4   0   59.41    4.13
   0  -4   0   55.67    4.14
   0   4   0   54.53    4.14
  -1  -4   0  112.76    9.07
  -1  -4   0  127.56    9.06
   1   4   0  128.05    9.07
   1   4   0  129.19    9.06
  -2  -4   0    4.04    0.62
   2   4   0    5.85    0.50
  -3  -4   0    9.96    0.98
   3   4   0   11.70    0.88
  -4  -4   0    0.40    0.46
   4   4   0    0.38    0.30
  -5  -4   0    4.59    0.63
   5   4   0    3.59    0.52
  -6  -4   0    3.00    0.57
   5  -4   1    5.81    0.72
   4  -4   1   14.27    1.18
   4  -4   1   14.79    1.17
   3  -4   1    2.64    0.38
   3  -4   1    2.06    0.34
   2  -4   1    1.74    0.33
   2  -4   1    2.51    0.33
   1  -4   1  140.25    9.94
  -1   4  -1  132.17    9.93
   0  -4   1    1.10    0.29
  -1  -4   1  231.62   17.38
   1   4  -1  246.10   17.39
   2   4  -1   42.77    3.18
   2   4  -1   43.89    3.18
   3   4  -1   33.13    2.46
   4   4  -1    0.77    0.30
  -5  -4   1    2.88    0.64
   5   4  -1    2.64    0.51
  -6  -4   1    5.75    0.76
   5  -4   2    0.02    0.42
   4  -4   2    9.58    0.83
   4  -4   2    8.99    0.85
   3  -4   2    0.79    0.30
   3  -4   2    0.88    0.28
   2  -4   2    2.06    0.33
   2  -4   2    1.57    0.36
   1  -4   2  104.89    7.50
  -1   4  -2  100.38    7.49
   0  -4   2    0.22    0.31
   0   4  -2    0.24    0.21
  -1  -4   2   11.47    0.92
  -1  -4   2   11.52    0.96
   1   4  -2   12.68    0.91
   1   4  -2   12.09    0.93
  -2  -4   2   62.70    4.93
   2   4  -2   72.99    4.91
   2   4  -2   65.70    4.91
  -3  -4   2    9.00    0.89
   3   4  -2    9.67    0.79
   3   4  -2    9.26    0.76
   4   4  -2    6.34    0.61
   4   4  -2    5.17    0.54
   5   4  -2    1.10    0.40
  -6  -4   2    5.96    0.74
   5  -4   3    0.67    0.40
   4  -4   3    3.35    0.53
   4  -4   3    3.53    0.50
   3  -4   3    0.42    0.27
   3  -4   3    0.27    0.30
   2  -4   3    1.09    0.25
   2  -4   3    1.00    0.28
   1  -4   3    1.02    0.30
  -1   4  -3    0.78    0.28
   0  -4   3   91.64    6.42
   0   4  -3   83.60    6.40
  -1  -4   3  154.30   11.61
  -1  -4   3  159.53   11.64
   1   4  -3  170.74   11.61
   1   4  -3  153.22   11.62
  -2  -4   3   33.89    2.59
   2   4  -3   35.13    2.55
  -3  -4   3    7.12    0.79
   3   4  -3    7.56    0.64
   3   4  -3    7.79    0.66
   4   4  -3    3.96    0.45
   4   4  -3    3.44    0.54
  -6  -4   3    3.45    0.71
   4  -4   4    7.83    0.72
   3  -4   4   17.30    1.32
   3  -4   4   16.98    1.36
   2  -4   4    2.36    0.41
   2  -4   4    2.75    0.37
   1  -4   4    2.32    0.38
  -1   4  -4    2.69    0.42
   0  -4   4    0.30    0.37
   0  -4   4    0.04    0.25
   0   4  -4    0.01    0.26
  -1  -4   4   23.13    1.69
  -1  -4   4   20.92    1.74
   1   4  -4   24.62    1.68
   1   4  -4   21.44    1.69
  -2  -4   4    3.04    0.61
   2   4  -4    2.09    0.36
  -3  -4   4   -0.16    0.43
   3   4  -4    0.38    0.26
   3   4  -4    0.73    0.27
   4   4  -4    1.49    0.35
   5   4  -4   -0.20    0.36
   5  -4   5    5.37    0.66
   4  -4   5    9.60    0.83
   3  -4   5   10.48    0.96
   3  -4   5   11.04    0.89
   2  -4   5    7.65    0.73
   1  -4   5   10.23    0.94
  -1   4  -5   11.49    0.90
   0  -4   5    5.12    0.45
   0  -4   5    4.23    0.62
   0   4  -5    5.25    0.54
  -1  -4   5   -0.24    0.31
  -1  -4   5   -0.24    0.44
   1   4  -5    0.09    0.26
   1   4  -5    0.40    0.26
  -2  -4   5    0.47    0.51
   2   4  -5    0.11    0.24
   2   4  -5   -0.43    0.25
  -3  -4   5   10.23    0.96
  -4  -4   5    8.37    0.93
   4   4  -5    7.95    0.71
   5   4  -5    0.89    0.38
   5  -4   6    5.37    0.65
   4  -4   6   12.55    1.04
   3  -4   6    0.35    0.29
   3  -4   6    0.01    0.41
   2  -4   6    3.58    0.62
   2  -4   6    4.46    0.45
   1  -4   6   40.84    3.05
  -1   4  -6   40.70    3.02
   0  -4   6    2.22    0.52
   0  -4   6    3.35    0.35
   0   4  -6    3.28    0.44
  -1  -4   6    2.48    0.37
  -1  -4   6    1.96    0.50
   1   4  -6    2.09    0.33
   1   4  -6    2.49    0.42
  -2  -4   6    9.87    0.94
   2   4  -6   10.79    0.82
  -3  -4   6   -0.43    0.50
   3   4  -6    0.02    0.30
  -4  -4   6    0.33    0.60
   5   4  -6    0.18    0.36
   6   4  -6   -0.14    0.44
   3  -4   7    9.61    0.82
   2  -4   7    5.76    0.69
   2  -4   7    5.43    0.54
  -1   4  -7   29.07    2.19
   0  -4   7   83.14    5.93
   0  -4   7   81.80    5.88
   0   4  -7   76.54    5.89
  -1  -4   7   33.19    2.46
  -1  -4   7   31.14    2.39
   1   4  -7   32.01    2.40
  -2  -4   7   -0.14    0.37
   2   4  -7    0.51    0.28
  -3  -4   7    3.74    0.71
  -4  -4   7    5.16    0.79
   4   4  -7    3.18    0.48
   6   4  -7    0.68    0.45
   3  -4   8    1.19    0.33
   2  -4   8    4.95    0.70
   1  -4   8   44.25    3.49
  -1   4  -8   48.83    3.46
   0  -4   8    1.72    0.48
   0  -4   8    1.66    0.34
   0   4  -8    1.42    0.39
  -1  -4   8    9.18    0.82
  -1  -4   8    9.28    0.92
   1   4  -8    8.54    0.84
  -2  -4   8   17.91    1.50
   2   4  -8   19.05    1.42
  -3  -4   8    0.33    0.61
   3   4  -8    0.54    0.32
  -4  -4   8   -0.48    0.60
   4   4  -8   -0.08    0.35
   4   4  -8   -0.36    0.36
   5   4  -8    0.26    0.41
   2  -4   9    3.98    0.70
  -2   4  -9    4.02    0.59
   1  -4   9    3.48    0.65
  -1   4  -9    4.52    0.60
   0  -4   9   24.90    1.86
   0  -4   9   23.09    1.90
   0   4  -9   23.99    1.86
  -1  -4   9   26.79    2.12
  -2  -4   9    3.64    0.69
  -3  -4   9    0.72    0.51
   3   4  -9    1.97    0.41
  -4  -4   9    4.40    0.75
   4   4  -9    3.95    0.57
   4   4  -9    5.88    0.54
   5   4  -9    0.33    0.41
   5   4  -9   -0.94    0.41
  -4   4 -10    1.32    0.44
  -3   4 -10    6.25    0.73
   2  -4  10    0.99    0.56
  -2   4 -10    0.39    0.40
   1  -4  10    1.62    0.56
   1  -4  10    1.06    0.33
  -1   4 -10    1.09    0.43
   0  -4  10   12.73    1.19
   0  -4  10   11.29    1.04
   0   4 -10   14.49    1.14
  -1  -4  10   -0.48    0.50
  -2  -4  10    1.30    0.52
  -3  -4  10    3.14    0.65
  -4  -4  10    1.39    0.50
   4   4 -10    2.72    0.49
   5   4 -10    4.42    0.61
  -3   4 -11    1.01    0.49
   1  -4  11    1.15    0.60
  -1   4 -11    1.05    0.48
   0  -4  11    0.46    0.60
  -1  -4  11    0.51    0.57
  -2  -4  11    0.16    0.55
  -3  -4  11    0.05    0.49
  -4  -4  11    0.18    0.58
   4   4 -11    1.02    0.70
  -2   4 -12   12.50    1.17
   1  -4  12   18.38    1.62
  -1   4 -12   17.96    1.78
   0  -4  12    3.31    0.78
  -1  -4  12    0.30    0.53
  -3  -4  12    0.44    0.56
  -4  -4  12    4.23    0.80
   1  -4  13    0.60    1.11
   0  -4  13    1.60    0.55
  -1  -4  13    1.06    0.61
  -2  -4  13    0.57    0.57
  -3  -4  13    0.39    0.63
   0  -4  14    4.83    0.82
  -1  -4  14    0.41    0.65
  -2  -4  14    4.08    0.75
   2  -5 -14    0.97    0.41
  -2   5  14   -0.36    0.64
   1  -5 -14    1.10    0.47
   0  -5 -14    6.86    0.74
   3  -5 -13   -0.15    0.46
  -3   5  13    0.10    0.53
   2  -5 -13    1.96    0.45
   1  -5 -13    1.09    0.41
   0  -5 -13    6.76    0.69
  -1  -5 -13    5.97    0.67
   4  -5 -12    0.14    0.43
  -4   5  12   -0.22    0.50
   3  -5 -12    0.15    0.43
  -3   5  12   -0.06    0.51
   2  -5 -12    6.35    0.63
   1  -5 -12    5.82    0.77
  -1  -5 -12    0.89    0.40
  -2  -5 -12    2.25    0.47
   4  -5 -11    0.94    0.40
   4  -5 -11    0.87    0.40
  -4   5  11    0.49    0.53
   3  -5 -11    2.64    0.54
   3  -5 -11    3.16    0.55
  -3   5  11    3.81    0.90
   2  -5 -11   -0.04    0.39
  -2   5  11   -0.04    0.45
   1  -5 -11    0.13    0.34
  -1   5  11    0.01    0.50
   0  -5 -11    6.34    0.64
  -1  -5 -11    1.04    0.37
  -2  -5 -11    6.39    0.64
  -3  -5 -11    5.69    0.70
   5  -5 -10   -0.03    0.42
  -5   5  10    0.30    0.46
   4  -5 -10   19.20    1.54
  -4   5  10   20.46    1.62
   3  -5 -10   13.34    1.02
   3  -5 -10   10.02    1.00
  -3   5  10   13.75    1.14
   2  -5 -10   13.19    1.21
   2  -5 -10   15.57    1.21
  -2   5  10   16.47    1.30
   1  -5 -10    3.64    0.50
  -1   5  10    5.07    0.69
   0  -5 -10   42.55    3.12
   0   5  10   41.44    3.44
  -1  -5 -10   13.99    1.10
  -2  -5 -10   13.27    1.11
   2   5  10   13.40    1.09
  -3  -5 -10    0.74    0.47
   3   5  10    0.42    0.36
   3   5  10    0.64    0.34
   5  -5  -9   -0.56    0.41
  -5   5   9    0.43    0.44
   4  -5  -9   16.31    1.20
  -4   5   9   11.78    1.22
   3  -5  -9    0.10    0.33
  -3   5   9    0.30    0.46
   2  -5  -9    6.36    0.61
   2  -5  -9    5.27    0.60
  -2   5   9    6.46    0.75
   1  -5  -9    0.30    0.32
   1  -5  -9    0.80    0.44
  -1   5   9    0.41    0.41
   0  -5  -9    0.87    0.32
   0   5   9    0.27    0.47
  -1  -5  -9   21.37    1.81
   1   5   9   24.75    1.81
   1   5   9   25.53    1.79
  -2  -5  -9    0.37    0.39
   2   5   9    0.69    0.27
   2   5   9    0.55    0.32
  -3  -5  -9    6.13    0.75
   3   5   9    4.93    0.48
   4   5   9    2.07    0.47
   5  -5  -8    4.19    0.53
  -5   5   8    2.79    0.69
   4  -5  -8   -0.41    0.36
  -4   5   8   -0.01    0.40
   3  -5  -8    0.23    0.32
  -3   5   8    0.21    0.33
   2  -5  -8   67.61    5.07
  -2   5   8   70.40    5.11
   1  -5  -8   71.00    4.91
   1  -5  -8   62.64    4.90
  -1   5   8   66.85    4.94
   0  -5  -8   40.26    2.89
   0   5   8   37.92    2.94
  -1  -5  -8   34.09    2.53
   1   5   8   36.77    2.49
   1   5   8   30.56    2.51
  -2  -5  -8    0.04    0.40
   2   5   8    0.21    0.23
   2   5   8    0.21    0.30
  -3  -5  -8   -0.12    0.43
   3   5   8    0.20    0.31
  -4  -5  -8    2.31    0.56
   4   5   8    2.52    0.41
   6  -5  -7    3.91    0.53
  -6   5   7    2.30    0.85
   5  -5  -7    6.41    0.69
  -5   5   7    7.92    0.80
   4  -5  -7    0.40    0.33
  -4   5   7    0.28    0.38
   3  -5  -7    1.40    0.35
  -3   5   7    1.75    0.44
   2  -5  -7   86.29    6.20
  -2   5   7   83.01    6.23
   1  -5  -7   27.90    2.05
   1  -5  -7   27.93    2.06
  -1   5   7   26.64    2.10
   0  -5  -7   48.18    3.53
   0  -5  -7   49.13    3.52
   0   5   7   46.18    3.56
  -1  -5  -7    1.07    0.35
   1   5   7    1.62    0.26
   1   5   7    1.75    0.33
  -2  -5  -7    9.11    0.82
   2   5   7    9.51    0.78
  -3  -5  -7    1.57    0.48
   3   5   7    1.22    0.24
   3   5   7    1.12    0.34
  -4  -5  -7    0.36    0.67
  -5  -5  -7    2.09    0.68
   5   5   7    2.54    0.53
   6  -5  -6    5.71    0.63
   5  -5  -6    4.66    0.62
  -5   5   6    4.09    0.63
   4  -5  -6    2.47    0.42
  -4   5   6    2.94    0.55
   3  -5  -6    4.95    0.49
  -3   5   6    4.10    0.56
   2  -5  -6   50.12    3.60
  -2   5   6   47.42    3.64
   1  -5  -6   51.78    3.90
   1  -5  -6   57.11    3.92
  -1   5   6   50.80    3.94
   0  -5  -6    3.94    0.38
   0  -5  -6    3.20    0.43
   0   5   6    4.08    0.53
   0   5   6    3.71    0.36
   1   5   6    5.25    0.45
   1   5   6    5.26    0.51
  -2  -5  -6   14.87    1.36
   2   5   6   19.40    1.33
   2   5   6   17.49    1.29
  -3  -5  -6   17.53    1.74
   3   5   6   24.98    1.73
  -4  -5  -6    2.92    0.61
   4   5   6    2.11    0.37
   5   5   6    1.74    0.37
   6  -5  -5    0.42    0.39
   5  -5  -5    2.52    0.46
  -5   5   5    3.28    0.61
   4  -5  -5   16.30    1.23
  -4   5   5   15.06    1.28
   3  -5  -5    6.26    0.55
  -3   5   5    5.94    0.63
   2  -5  -5   -0.13    0.27
  -2   5   5   -0.15    0.27
   1  -5  -5    3.36    0.41
  -1   5   5    3.48    0.47
   0  -5  -5   11.14    0.90
   0  -5  -5   11.35    0.86
   0   5   5   11.66    0.93
   0   5   5   10.59    0.85
  -1  -5  -5    0.34    0.32
   1   5   5    0.55    0.29
   1   5   5    0.31    0.24
   1   5   5    0.26    0.19
  -2  -5  -5    2.25    0.47
   2   5   5    2.41    0.39
  -3  -5  -5   12.29    1.04
   3   5   5   11.72    0.96
  -4  -5  -5    5.98    0.68
   4   5   5    4.73    0.52
  -5  -5  -5    0.28    0.54
   5   5   5   -0.63    0.32
   6  -5  -4   -0.10    0.45
   5  -5  -4    0.70    0.36
  -5   5   4    0.16    0.39
   4  -5  -4   15.95    1.29
  -4   5   4   17.40    1.35
   3  -5  -4   17.08    1.37
   2  -5  -4    6.27    0.53
  -2   5   4    5.55    0.61
   1  -5  -4   18.31    1.36
  -1   5   4   17.71    1.40
   0  -5  -4    1.54    0.23
   0  -5  -4    1.36    0.34
   0   5   4    1.01    0.21
   0   5   4    1.54    0.35
  -1  -5  -4   58.11    4.04
   1   5   4   53.62    4.01
   1   5   4   53.12    4.03
  -2  -5  -4    0.68    0.39
   2   5   4    0.69    0.18
   2   5   4    0.77    0.27
  -3  -5  -4    0.38    0.41
   3   5   4    0.63    0.28
  -4  -5  -4    0.17    0.42
   4   5   4    0.05    0.27
  -5  -5  -4    2.92    0.58
   5   5   4    3.02    0.50
   6  -5  -3    0.68    0.49
   5  -5  -3    1.11    0.37
   4  -5  -3    3.22    0.44
  -4   5   3    3.53    0.54
   3  -5  -3    3.31    0.43
   3  -5  -3    3.77    0.41
   2  -5  -3  144.08   10.50
   2  -5  -3  143.68   10.49
   1  -5  -3   45.60    3.31
   1  -5  -3   44.69    3.33
   0  -5  -3   -0.49    0.26
   0  -5  -3    0.12    0.20
   0   5   3    0.00    0.17
  -1  -5  -3   -0.04    0.37
   1   5   3    0.52    0.17
   1   5   3    0.39    0.20
  -2  -5  -3   17.29    1.29
   2   5   3   15.32    1.24
  -3  -5  -3    2.10    0.50
   3   5   3    1.86    0.37
  -4  -5  -3    0.05    0.42
   4   5   3    0.24    0.28
  -5  -5  -3    3.20    0.67
   5   5   3    1.73    0.47
  -6  -5  -3    0.22    0.48
  -5   5   2    0.71    0.43
   4  -5  -2    3.14    0.46
   3  -5  -2   23.94    1.81
   2  -5  -2  115.54    8.44
   1  -5  -2  320.67   23.35
   0  -5  -2  139.29    9.97
   0  -5  -2  136.53    9.96
   0   5   2  134.48    9.97
  -1  -5  -2    0.20    0.34
   1   5   2    0.37    0.17
   1   5   2    0.52    0.22
  -2  -5  -2    5.50    0.55
   2   5   2    3.90    0.47
  -3  -5  -2   34.56    2.67
   3   5   2   36.53    2.64
  -4  -5  -2    4.47    0.62
   4   5   2    3.89    0.50
  -5  -5  -2    7.67    0.80
   5   5   2    6.38    0.65
  -5   5   1    0.28    0.48
   4  -5  -1    1.09    0.30
   3  -5  -1   24.11    1.82
   2  -5  -1    9.84    0.80
   1  -5  -1  217.23   15.64
  -1   5   1  212.00   15.63
   0  -5  -1   33.21    2.49
   0   5   1   34.16    2.49
  -1  -5  -1   54.57    4.35
  -1  -5  -1   58.36    4.37
   1   5   1   60.05    4.34
   1   5   1   65.35    4.36
  -2  -5  -1   37.37    2.75
   2   5   1   36.40    2.72
  -3  -5  -1   46.68    3.62
   3   5   1   50.82    3.59
  -4  -5  -1   57.39    4.13
   4   5   1   53.87    4.09
  -5  -5  -1    9.86    0.93
   5   5   1    9.69    0.86
  -6  -5  -1    1.82    0.54
   4  -5   0   53.88    3.99
   3  -5   0   15.42    1.21
   2  -5   0    4.53    0.48
  -2   5   0    4.37    0.48
   1  -5   0   22.30    1.69
  -1   5   0   22.55    1.68
   0  -5   0   -0.11    0.20
   0   5   0    0.13    0.22
  -1  -5   0   19.08    1.60
   1   5   0   21.00    1.54
   1   5   0   22.34    1.56
  -2  -5   0    3.61    0.54
   2   5   0    4.45    0.45
   2   5   0    4.56    0.38
   3   5   0   15.55    1.20
  -4  -5   0   46.47    3.48
   4   5   0   46.70    3.44
  -5  -5   0   -0.16    0.43
   5   5   0    0.19    0.35
  -6  -5   0    1.77    0.51
   4  -5   1   68.73    5.07
   3  -5   1   46.84    3.47
   2  -5   1   42.09    3.10
  -2   5  -1   41.82    3.10
   1  -5   1   73.78    5.14
  -1   5  -1   66.34    5.13
   0  -5   1   34.88    2.53
   0   5  -1   33.31    2.52
  -1  -5   1  251.56   17.10
  -1  -5   1  238.21   17.08
   1   5  -1  231.64   17.09
   1   5  -1  217.29   17.08
  -2  -5   1    9.10    0.81
   2   5  -1    9.12    0.74
   3   5  -1   22.44    1.70
  -4  -5   1    2.04    0.54
   4   5  -1    2.06    0.45
  -5  -5   1   -0.21    0.42
   5   5  -1    0.96    0.37
  -6  -5   1    4.28    0.65
   4  -5   2    4.65    0.58
   4  -5   2    5.24    0.58
   3  -5   2   38.60    2.88
   2  -5   2    5.27    0.53
  -2   5  -2    4.85    0.56
   1  -5   2    0.50    0.31
  -1   5  -2    0.20    0.27
   0  -5   2  158.57   11.10
   0   5  -2  145.46   11.08
  -1  -5   2  370.10   26.62
   1   5  -2  361.14   26.61
  -2  -5   2  120.46    8.65
   2   5  -2  116.00    8.63
  -3  -5   2   21.32    1.63
   3   5  -2   18.83    1.56
   3   5  -2   22.02    1.57
   4   5  -2    2.45    0.48
  -5  -5   2    1.23    0.55
   5   5  -2    0.50    0.42
  -6  -5   2    4.35    0.69
   4  -5   3   -0.42    0.34
   4  -5   3   -0.29    0.30
   3  -5   3    2.73    0.41
   2  -5   3   16.33    1.27
   1  -5   3    0.42    0.31
  -1   5  -3    0.36    0.27
   0  -5   3   -0.01    0.33
   0   5  -3    0.49    0.24
  -1  -5   3   47.92    3.64
   1   5  -3   51.64    3.60
   1   5  -3   47.87    3.61
  -2  -5   3  149.87   10.58
   2   5  -3  144.17   10.54
   2   5  -3  140.08   10.55
  -3  -5   3    4.02    0.61
   3   5  -3    4.03    0.46
   3   5  -3    2.87    0.41
   4   5  -3    2.63    0.41
  -6  -5   3    2.72    0.62
   4  -5   4    0.11    0.56
   4  -5   4   -0.22    0.30
   3  -5   4    0.88    0.28
   3  -5   4    0.47    0.32
   2  -5   4    0.97    0.33
   1  -5   4   62.79    4.63
  -1   5  -4   63.02    4.62
   0  -5   4    2.47    0.34
   0  -5   4    1.98    0.38
   0   5  -4    2.04    0.42
  -1  -5   4   19.29    1.43
  -1  -5   4   18.54    1.48
   1   5  -4   18.95    1.44
  -2  -5   4    5.42    0.71
   2   5  -4    6.47    0.56
  -3  -5   4   40.36    3.37
   3   5  -4   49.73    3.33
   4   5  -4   16.96    1.21
   4   5  -4   12.94    1.17
  -6  -5   4    4.30    0.75
   4  -5   5    7.10    0.69
   3  -5   5   15.03    1.16
   3  -5   5   14.58    1.24
   2  -5   5    2.33    0.46
   1  -5   5    0.32    0.30
  -1   5  -5    0.35    0.28
   0  -5   5   11.91    1.07
   0  -5   5   13.84    1.00
   0   5  -5   13.09    1.05
  -1  -5   5    2.93    0.57
  -1  -5   5    3.73    0.41
   1   5  -5    4.10    0.46
   1   5  -5    3.36    0.39
  -2  -5   5    0.05    0.43
   2   5  -5   -0.22    0.25
   2   5  -5    0.05    0.28
  -3  -5   5    4.22    0.62
   4   5  -5   11.13    0.92
   5   5  -5    1.94    0.45
  -5   5  -6    1.25    0.46
   3  -5   6   28.58    2.21
   2  -5   6   21.28    1.69
  -2   5  -6   21.78    1.65
   1  -5   6    5.86    0.71
  -1   5  -6    6.18    0.71
   0  -5   6    4.73    0.46
   0  -5   6    4.37    0.59
   0   5  -6    4.71    0.55
  -1  -5   6   56.41    4.08
  -1  -5   6   55.54    4.03
   1   5  -6   57.12    4.04
   1   5  -6   50.41    4.03
  -2  -5   6   45.08    3.59
   2   5  -6   50.53    3.54
   2   5  -6   48.21    3.53
  -3  -5   6    3.46    0.62
   4   5  -6    1.63    0.39
   5   5  -6    2.69    0.62
  -5   5  -7    3.12    0.63
   3  -5   7    1.19    0.47
   2  -5   7   11.66    1.01
  -2   5  -7   10.63    0.95
   1  -5   7    2.25    0.56
  -1   5  -7    2.18    0.49
   0  -5   7   65.10    4.66
   0  -5   7   64.37    4.72
   0   5  -7   61.43    4.68
  -1  -5   7   30.15    2.25
  -1  -5   7   29.80    2.32
   1   5  -7   30.37    2.26
  -2  -5   7   88.66    6.26
   2   5  -7   80.88    6.20
  -3  -5   7    0.65    0.45
  -4  -5   7    0.26    0.51
   4   5  -7    0.62    0.37
   4   5  -7    0.40    0.35
   5   5  -7    5.56    0.69
  -4   5  -8    1.30    0.42
  -3   5  -8    0.25    0.37
   2  -5   8   -0.32    0.45
  -2   5  -8    0.24    0.34
   1  -5   8   48.90    3.76
  -1   5  -8   51.54    3.72
   0  -5   8   57.41    4.21
   0  -5   8   55.78    4.15
   0   5  -8   56.36    4.18
  -1  -5   8   83.00    6.02
   1   5  -8   79.98    5.98
  -2  -5   8   72.15    5.07
   2   5  -8   64.26    5.01
  -3  -5   8   -0.17    0.53
   3   5  -8    0.02    0.35
  -4  -5   8    0.25    0.55
   4   5  -8    0.29    0.38
   5   5  -8    2.48    0.51
  -4   5  -9    2.51    0.57
  -3   5  -9    9.69    1.14
   2  -5   9    1.17    0.52
  -2   5  -9    1.24    0.40
   1  -5   9   36.07    2.86
  -1   5  -9   38.68    2.81
   0  -5   9    1.51    0.44
   0  -5   9    1.25    0.52
   0   5  -9    0.91    0.43
  -1  -5   9    0.10    0.52
  -2  -5   9    7.65    0.90
  -3  -5   9   -0.26    0.50
  -4  -5   9    8.60    0.99
   4   5  -9    8.44    0.76
   5   5  -9   -0.07    0.40
   5   5  -9   -0.39    0.50
  -3   5 -10    0.45    0.42
   2  -5  10   18.29    1.61
  -2   5 -10   19.14    1.51
   1  -5  10   25.28    2.05
  -1   5 -10   25.94    1.99
   0  -5  10   64.24    4.80
   0  -5  10   59.86    4.74
   0   5 -10   69.20    4.78
  -1  -5  10    5.63    0.76
  -2  -5  10   17.51    1.51
  -3  -5  10   13.53    1.27
   4   5 -10    9.60    1.12
   5   5 -10    0.38    0.77
  -3   5 -11    4.92    0.74
  -2   5 -11   15.83    1.37
   1  -5  11    2.27    0.66
   1  -5  11    1.46    0.41
  -1   5 -11    1.01    0.52
   0  -5  11    9.54    0.93
   0   5 -11    7.17    0.95
  -1  -5  11   -0.18    0.52
  -2  -5  11    0.03    0.55
  -4  -5  11    3.80    0.81
  -2   5 -12    1.86    0.53
   1  -5  12    0.35    0.41
   1  -5  12    0.27    0.67
   0  -5  12   -0.29    0.53
  -1  -5  12    4.81    0.86
  -2  -5  12    8.81    0.99
  -3  -5  12    0.58    0.58
  -4  -5  12    1.21    0.67
   1  -5  13    8.83    0.98
   0  -5  13   14.63    1.32
  -1  -5  13    0.51    0.70
  -2  -5  13    3.27    0.74
  -3  -5  13    0.41    0.62
   0  -5  14   12.02    1.25
  -1  -5  14    5.32    0.88
  -2  -5  14    3.58    0.83
  -2   6  14   -0.57    1.06
   1  -6 -14    0.84    0.45
   3  -6 -13    5.77    0.67
  -3   6  13    5.78    0.79
   2  -6 -13   -0.06    0.34
  -2   6  13   -0.75    0.60
   1  -6 -13    0.22    0.43
   0  -6 -13    0.42    0.41
  -1  -6 -13    4.62    0.60
   4  -6 -12    0.23    0.41
  -4   6  12   -0.84    0.45
   3  -6 -12    1.00    0.44
  -3   6  12    0.70    0.47
   2  -6 -12    0.82    0.43
  -2   6  12    0.74    0.51
   1  -6 -12    0.62    0.40
   0  -6 -12    0.54    0.34
  -1  -6 -12    2.93    0.47
  -2  -6 -12   11.14    0.95
   4  -6 -11    2.67    0.48
   3  -6 -11    2.11    0.48
  -3   6  11    2.41    0.61
   2  -6 -11    0.71    0.42
  -2   6  11    0.56    0.45
   1  -6 -11    0.86    0.38
  -1   6  11    1.19    0.52
   0  -6 -11    2.60    0.45
  -1  -6 -11    1.63    0.48
  -2  -6 -11    0.51    0.34
  -3  -6 -11    0.82    0.48
   5  -6 -10    2.61    0.53
  -5   6  10    3.06    0.56
   4  -6 -10    0.67    0.38
  -4   6  10    0.61    0.42
   3  -6 -10    4.54    0.56
  -3   6  10    4.99    0.69
   2  -6 -10   13.78    1.15
   2  -6 -10   14.63    1.19
  -2   6  10   14.13    1.26
   1  -6 -10    0.28    0.36
  -1   6  10   -0.05    0.46
   0  -6 -10    3.12    0.44
  -1  -6 -10    0.58    0.31
  -2  -6 -10    0.79    0.52
   2   6  10    2.19    0.49
  -3  -6 -10    2.39    0.54
   3   6  10    2.49    0.43
   5  -6  -9    5.79    0.66
  -5   6   9    6.43    0.76
   4  -6  -9    0.11    0.41
  -4   6   9   -0.76    0.47
   3  -6  -9    2.80    0.45
  -3   6   9    2.71    0.50
   2  -6  -9   -0.08    0.33
   2  -6  -9    0.03    0.35
  -2   6   9    0.07    0.43
   1  -6  -9   10.45    0.93
   1  -6  -9   10.18    0.89
  -1   6   9   11.55    1.03
   0  -6  -9    9.16    0.75
   0   6   9    8.35    0.89
  -1  -6  -9    6.03    0.64
   1   6   9    7.17    0.64
  -2  -6  -9    1.24    0.43
   2   6   9    1.48    0.34
  -3  -6  -9    0.65    0.42
   3   6   9    0.53    0.30
   3   6   9    0.08    0.38
  -4  -6  -9    4.75    0.64
   4   6   9    3.52    0.58
   5  -6  -8    0.80    0.43
  -5   6   8    0.43    0.47
   4  -6  -8    3.71    0.49
  -4   6   8    3.18    0.58
   3  -6  -8    0.08    0.33
  -3   6   8    0.05    0.38
   2  -6  -8    0.92    0.34
   2  -6  -8    1.91    0.37
  -2   6   8    1.40    0.40
   1  -6  -8    1.66    0.44
   1  -6  -8    0.99    0.32
  -1   6   8    1.63    0.48
   0  -6  -8   35.02    2.60
   0   6   8   35.13    2.67
  -1  -6  -8    4.89    0.58
   1   6   8    5.93    0.62
   1   6   8    5.60    0.53
  -2  -6  -8   -0.18    0.36
   2   6   8   -0.21    0.24
   2   6   8    0.29    0.27
  -3  -6  -8    1.61    0.47
   3   6   8    1.75    0.30
   3   6   8    1.98    0.43
  -4  -6  -8    1.05    0.54
   4   6   8    2.35    0.47
   5  -6  -7   -0.36    0.40
  -5   6   7   -0.08    0.42
   4  -6  -7    0.65    0.36
  -4   6   7    1.52    0.38
   3  -6  -7   -0.09    0.31
  -3   6   7    0.24    0.39
   2  -6  -7    0.09    0.29
  -2   6   7    0.10    0.37
   1  -6  -7    4.04    0.46
   1  -6  -7    4.01    0.42
   0  -6  -7   22.79    1.71
   0  -6  -7   22.65    1.70
   0   6   7   22.40    1.76
  -1  -6  -7   17.01    1.41
   1   6   7   19.48    1.38
  -2  -6  -7    4.31    0.55
   2   6   7    4.95    0.50
   2   6   7    4.49    0.42
  -3  -6  -7    0.00    0.46
   3   6   7   -0.14    0.24
  -4  -6  -7    9.72    0.98
   4   6   7   10.60    0.88
   6  -6  -6   -1.14    0.63
  -6   6   6    1.07    0.62
   5  -6  -6    1.45    0.56
  -5   6   6    1.75    0.48
   4  -6  -6   -0.05    0.33
  -4   6   6    0.15    0.37
   3  -6  -6    0.32    0.32
  -3   6   6   -0.10    0.32
   2  -6  -6    2.12    0.36
  -2   6   6    2.21    0.45
   1  -6  -6    1.90    0.49
   1  -6  -6    1.34    0.28
  -1   6   6    1.23    0.35
   0  -6  -6    0.33    0.28
   0   6   6    0.31    0.34
  -1  -6  -6    0.83    0.33
   1   6   6    1.61    0.25
   1   6   6    0.90    0.27
  -2  -6  -6    4.14    0.56
   2   6   6    4.20    0.40
   2   6   6    4.76    0.49
  -3  -6  -6    0.90    0.50
   3   6   6    0.83    0.29
  -4  -6  -6    1.12    0.75
  -5  -6  -6    3.72    0.66
   5   6   6    2.73    0.49
   6  -6  -5    0.99    0.52
   5  -6  -5   12.37    1.09
  -5   6   5   14.41    1.17
   4  -6  -5   11.20    0.93
  -4   6   5   11.14    0.98
   3  -6  -5   10.00    0.82
  -3   6   5    9.63    0.86
   2  -6  -5   38.49    2.85
   1  -6  -5   12.68    0.98
  -1   6   5   11.94    1.01
   0  -6  -5   21.78    1.64
   0  -6  -5   23.13    1.67
   0   6   5   21.13    1.69
  -1  -6  -5   17.77    1.22
   1   6   5   15.51    1.20
   1   6   5   12.99    1.22
   1   6   5   15.84    1.16
  -2  -6  -5    0.66    0.44
   2   6   5    0.80    0.27
   2   6   5    1.04    0.27
  -3  -6  -5   14.35    1.21
   3   6   5   14.18    1.13
  -4  -6  -5   20.90    1.58
   4   6   5   18.62    1.51
  -5  -6  -5    0.90    0.53
   5   6   5    1.11    0.34
   5  -6  -4    0.20    0.38
  -5   6   4    0.37    0.41
   4  -6  -4    1.27    0.39
  -4   6   4    0.89    0.33
   3  -6  -4   10.05    0.82
  -3   6   4   10.13    0.87
   2  -6  -4    1.39    0.30
   2  -6  -4    0.90    0.26
   1  -6  -4    8.94    0.76
   1  -6  -4    9.60    0.77
   0  -6  -4   19.37    1.47
   0  -6  -4   20.68    1.50
   0   6   4   20.03    1.52
   0   6   4   18.89    1.47
  -1  -6  -4    2.84    0.44
   1   6   4    2.88    0.38
   1   6   4    2.32    0.40
   1   6   4    3.01    0.29
  -2  -6  -4   15.73    1.24
   2   6   4   14.91    1.14
   2   6   4   15.37    1.20
  -3  -6  -4    0.82    0.45
   3   6   4    1.21    0.31
  -4  -6  -4    6.74    0.75
   4   6   4    6.69    0.64
  -5  -6  -4    1.48    0.52
   5   6   4    1.09    0.38
  -5   6   3    0.28    0.38
  -4   6   3    3.63    0.54
   3  -6  -3    3.21    0.41
   2  -6  -3   98.87    7.23
   1  -6  -3  121.19    8.85
   0  -6  -3   57.40    4.27
   0  -6  -3   59.70    4.26
   0  -6  -3   62.45    4.28
   0   6   3   53.42    4.26
  -1  -6  -3   10.68    0.88
   1   6   3   10.17    0.84
   1   6   3   10.54    0.80
  -2  -6  -3   23.57    1.68
   2   6   3   20.65    1.61
   2   6   3   21.27    1.64
  -3  -6  -3    5.40    0.65
   3   6   3    5.16    0.54
  -4  -6  -3    1.03    0.47
   4   6   3    1.47    0.32
  -5  -6  -3    0.39    0.46
   5   6   3    0.10    0.28
  -5   6   2    1.04    0.48
   4  -6  -2    0.53    0.29
   3  -6  -2    0.70    0.26
   2  -6  -2    0.28    0.23
   1  -6  -2    9.27    0.79
  -1   6   2   10.19    0.78
   0  -6  -2    0.76    0.23
   0  -6  -2    0.73    0.22
   0   6   2    0.79    0.22
  -1  -6  -2   -0.62    0.35
   1   6   2    0.19    0.24
   1   6   2    0.14    0.18
  -2  -6  -2    9.79    0.81
   2   6   2    8.32    0.74
  -3  -6  -2    0.27    0.40
   3   6   2   -0.08    0.27
  -4  -6  -2    0.48    0.43
   4   6   2    0.06    0.29
  -5  -6  -2   -0.10    0.45
  -6  -6  -2    0.06    0.47
  -5   6   1    1.18    0.50
   4  -6  -1   -0.07    0.31
   3  -6  -1    3.54    0.43
   2  -6  -1   86.47    6.33
   1  -6  -1    2.89    0.40
  -1   6   1    3.58    0.40
   0  -6  -1    3.73    0.42
   0  -6  -1    4.20    0.38
   0   6   1    3.81    0.43
  -1  -6  -1   11.66    0.83
  -1  -6  -1    9.95    0.87
   1   6   1   10.82    0.84
   1   6   1    9.88    0.80
  -2  -6  -1    8.75    0.76
   2   6   1    7.51    0.68
  -3  -6  -1    9.11    0.87
   3   6   1    9.53    0.79
  -4  -6  -1   10.34    0.95
   4   6   1   10.00    0.86
  -5  -6  -1   -0.19    0.59
   5   6   1   -0.01    0.34
  -6  -6  -1   -0.21    0.47
   5  -6   0    4.55    0.64
   4  -6   0   28.80    2.03
  -4   6   0   24.28    2.05
   3  -6   0   -0.17    0.23
  -3   6   0    0.11    0.30
   2  -6   0   48.07    3.47
  -2   6   0   45.96    3.47
   1  -6   0   17.69    1.38
  -1   6   0   18.74    1.38
   0  -6   0    2.48    0.35
   0   6   0    2.84    0.36
  -1  -6   0   17.24    1.29
  -1  -6   0   17.60    1.31
   1   6   0   16.52    1.28
   1   6   0   17.54    1.31
  -2  -6   0   38.76    3.04
   2   6   0   43.06    3.02
  -3  -6   0    0.01    0.39
   3   6   0   -0.17    0.27
  -4  -6   0   23.14    1.87
   4   6   0   24.72    1.82
  -5  -6   0    3.03    0.60
   5   6   0    3.62    0.54
  -6  -6   0   -0.77    0.47
   4  -6   1   12.41    1.09
  -4   6  -1   14.35    1.15
   3  -6   1   10.76    0.93
  -3   6  -1   12.24    0.99
   2  -6   1    8.36    0.73
  -2   6  -1    8.80    0.77
   1  -6   1   12.69    1.01
  -1   6  -1   12.91    1.02
   0  -6   1    4.08    0.49
   0   6  -1    4.18    0.47
  -1  -6   1    3.13    0.43
   1   6  -1    2.79    0.32
   1   6  -1    3.47    0.38
  -2  -6   1   79.17    6.13
   2   6  -1   91.00    6.11
   2   6  -1   80.88    6.12
  -3  -6   1    2.42    0.53
   3   6  -1    3.26    0.41
  -4  -6   1   -0.22    0.41
   4   6  -1   -0.23    0.34
  -5  -6   1   -0.02    0.45
   5   6  -1    0.57    0.39
  -6  -6   1    2.18    0.54
  -5   6  -2    0.40    0.45
   4  -6   2   -0.10    0.36
  -4   6  -2    0.54    0.41
   3  -6   2    0.28    0.29
  -3   6  -2    0.08    0.32
   2  -6   2   11.57    0.93
  -2   6  -2   10.99    0.94
   1  -6   2    0.24    0.27
  -1   6  -2    0.25    0.28
   0  -6   2    0.82    0.31
   0  -6   2    1.04    0.27
   0   6  -2    1.77    0.39
  -1  -6   2   10.46    0.81
  -1  -6   2   10.65    0.89
   1   6  -2    9.70    0.81
   1   6  -2   10.28    0.84
  -2  -6   2    0.16    0.42
   2   6  -2   -0.07    0.24
  -3  -6   2    3.41    0.65
  -4  -6   2    0.44    0.51
   4   6  -2    0.54    0.34
  -5  -6   2    0.75    0.45
   5   6  -2    0.56    0.44
  -6  -6   2    2.93    0.59
   4  -6   3    0.93    0.35
  -4   6  -3    0.36    0.40
   3  -6   3    5.94    0.60
  -3   6  -3    5.40    0.63
   2  -6   3   23.94    1.85
  -2   6  -3   24.86    1.85
   1  -6   3   14.64    1.11
  -1   6  -3   12.68    1.10
   0  -6   3   66.63    4.89
   0  -6   3   66.22    4.92
   0   6  -3   67.76    4.90
  -1  -6   3  137.08    9.78
  -1  -6   3  134.22    9.76
   1   6  -3  130.08    9.76
  -2  -6   3  109.29    8.03
   2   6  -3  104.06    8.00
   2   6  -3  115.39    8.00
   3   6  -3    2.46    0.56
   4   6  -3    3.46    0.54
  -5  -6   3    1.00    0.57
  -6  -6   3    4.32    0.72
  -5   6  -4    3.21    0.65
   4  -6   4    6.91    0.76
  -4   6  -4    8.15    0.79
   3  -6   4    1.07    0.33
  -3   6  -4    0.73    0.35
  -2   6  -4   17.53    1.37
   1  -6   4    3.77    0.51
  -1   6  -4    3.82    0.50
   0  -6   4   23.67    1.78
   0   6  -4   22.22    1.74
  -1  -6   4    9.54    0.78
  -1  -6   4    9.36    0.88
   1   6  -4    9.63    0.80
   1   6  -4    9.66    0.76
  -2  -6   4    1.42    0.46
   2   6  -4    0.77    0.27
   2   6  -4    1.60    0.33
  -3  -6   4   10.84    1.00
   3   6  -4    9.78    0.93
   4   6  -4    2.68    0.49
   4   6  -4    0.47    0.39
  -6  -6   4    1.22    0.50
  -5   6  -5    0.48    0.41
  -4   6  -5   21.17    1.66
   3  -6   5   16.31    1.33
  -3   6  -5   16.23    1.30
   2  -6   5    0.87    0.34
  -2   6  -5    0.98    0.31
   1  -6   5   21.87    1.61
  -1   6  -5   19.28    1.58
   0  -6   5   27.61    2.08
   0  -6   5   27.83    2.02
   0   6  -5   26.24    2.05
  -1  -6   5   12.99    1.14
  -1  -6   5   13.41    1.04
   1   6  -5   13.04    1.04
  -2  -6   5   39.12    2.89
   2   6  -5   37.03    2.83
   2   6  -5   38.44    2.82
  -3  -6   5   10.92    1.04
   3   6  -5    9.73    0.83
   4   6  -5    6.92    0.68
  -6  -6   5    7.10    0.97
  -5   6  -6    3.51    0.67
   3  -6   6    1.35    0.47
  -3   6  -6    0.93    0.35
   2  -6   6    6.62    0.67
  -2   6  -6    5.50    0.65
   1  -6   6    0.83    0.34
  -1   6  -6    1.38    0.34
   0  -6   6    0.02    0.33
   0   6  -6    0.69    0.30
  -1  -6   6    2.34    0.41
  -1  -6   6    1.63    0.51
   1   6  -6    1.60    0.35
  -2  -6   6    2.42    0.57
   2   6  -6    2.57    0.43
   2   6  -6    2.28    0.40
  -3  -6   6    0.74    0.57
   4   6  -6    0.09    0.37
   4   6  -6    0.58    0.37
   5   6  -6    1.20    0.69
  -6  -6   6    9.31    1.04
  -4   6  -7   11.74    1.03
   3  -6   7    0.43    0.46
  -3   6  -7   -0.18    0.33
   2  -6   7    5.82    0.68
  -2   6  -7    5.12    0.63
   1  -6   7   20.13    1.73
  -1   6  -7   24.62    1.72
   0  -6   7   31.77    2.34
   0  -6   7   31.79    2.39
   0   6  -7   30.77    2.37
  -1  -6   7    4.04    0.69
  -1  -6   7    5.02    0.54
   1   6  -7    5.02    0.61
  -2  -6   7   -0.12    0.50
   2   6  -7    0.35    0.36
   2   6  -7   -0.33    0.37
  -3  -6   7    1.09    0.59
   3   6  -7    0.20    0.36
   5   6  -7    0.25    0.46
  -4   6  -8    3.10    0.57
   3  -6   8    3.18    0.71
  -3   6  -8    2.45    0.55
   2  -6   8    0.16    0.45
  -2   6  -8    0.05    0.34
   1  -6   8    5.82    0.64
   0  -6   8   49.15    3.78
   0  -6   8   50.16    3.74
   0   6  -8   52.99    3.77
  -1  -6   8    0.83    0.51
   1   6  -8    0.51    0.41
  -2  -6   8    1.19    0.54
  -3  -6   8    0.42    0.60
   3   6  -8    0.49    0.41
   5   6  -8    0.72    0.48
  -4   6  -9    3.03    0.59
  -3   6  -9   -0.14    0.38
   2  -6   9    2.51    0.61
  -2   6  -9    1.37    0.40
   1  -6   9    7.72    0.78
   0  -6   9   14.64    1.17
   0  -6   9   14.60    1.24
   0   6  -9   14.47    1.24
  -1  -6   9   13.91    1.24
   1   6  -9   13.41    1.20
  -2  -6   9    0.27    0.55
  -3  -6   9    3.67    0.77
  -4  -6   9    0.83    0.69
  -3   6 -10    3.03    0.62
   2  -6  10    0.81    0.54
  -2   6 -10    0.54    0.45
   1  -6  10    0.41    0.37
  -1   6 -10    1.23    0.46
   0  -6  10    5.32    0.72
   0   6 -10    5.76    0.79
  -1  -6  10    0.06    0.55
   1   6 -10   -0.91    0.48
  -2  -6  10   16.10    1.41
  -3  -6  10    6.55    0.88
  -4  -6  10    3.91    0.84
  -3   6 -11    1.61    0.50
   2  -6  11   -0.12    0.65
  -2   6 -11   -0.09    0.46
   1  -6  11    0.71    0.40
   1  -6  11    1.18    0.48
  -1   6 -11    1.25    0.51
  -1  -6  11    0.07    0.59
  -2  -6  11    1.07    0.53
  -3  -6  11    3.48    0.78
  -4  -6  11    6.53    0.94
  -2   6 -12   23.97    1.94
   1  -6  12    3.48    0.73
  -1   6 -12    1.73    0.61
   0  -6  12    1.74    0.56
  -1  -6  12    3.16    0.75
  -2  -6  12    3.30    0.76
  -3  -6  12    3.87    0.79
  -4  -6  12    2.20    0.69
   1  -6  13    6.71    0.92
   0  -6  13   -0.12    0.62
  -1  -6  13    0.79    0.55
  -2  -6  13    0.78    0.63
  -3  -6  13    8.38    1.02
   0  -6  14    5.00    0.92
  -1  -6  14    0.48    0.56
  -2  -6  14    1.03    0.73
   2  -7 -13    0.76    0.35
  -2   7  13    0.43    0.83
   1  -7 -13    2.79    0.53
   0  -7 -13    6.92    0.69
  -1  -7 -13    4.25    0.58
   3  -7 -12    1.15    0.44
  -3   7  12    1.16    0.49
   2  -7 -12    7.50    0.78
  -2   7  12    9.41    0.96
   1  -7 -12    5.00    0.60
   0  -7 -12    0.21    0.34
  -1  -7 -12    0.61    0.38
  -2  -7 -12    3.01    0.49
   4  -7 -11   -0.29    0.40
  -4   7  11    1.09    0.45
   3  -7 -11    0.79    0.41
   3  -7 -11    1.44    0.46
  -3   7  11    0.85    0.48
   2  -7 -11    7.78    0.85
  -2   7  11    9.26    0.96
   1  -7 -11    0.49    0.44
  -1   7  11    1.05    0.76
   0  -7 -11    1.75    0.44
  -1  -7 -11    8.80    0.77
  -2  -7 -11    5.29    0.57
   4  -7 -10    0.48    0.39
  -4   7  10    0.20    0.41
  -3   7  10    5.44    1.01
   2  -7 -10    2.25    0.56
   2  -7 -10    2.49    0.47
  -2   7  10    2.46    0.63
   1  -7 -10    0.09    0.36
  -1   7  10   -0.85    0.55
   0  -7 -10    2.68    0.43
  -1  -7 -10    6.11    0.59
  -2  -7 -10    2.42    0.48
  -3  -7 -10    6.04    0.69
   5  -7  -9    5.39    0.68
  -5   7   9    6.84    0.79
   4  -7  -9    3.29    0.52
  -4   7   9    4.20    0.62
   3  -7  -9    4.64    0.57
  -3   7   9    5.61    0.66
   2  -7  -9    9.86    0.84
   2  -7  -9    8.20    0.83
  -2   7   9   11.09    0.96
   1  -7  -9   -0.20    0.34
   1  -7  -9   -0.61    0.65
  -1   7   9    0.08    0.44
   0  -7  -9   13.25    1.05
  -1  -7  -9    1.39    0.38
  -2  -7  -9    0.82    0.43
   2   7   9    0.83    0.35
  -3  -7  -9    0.36    0.43
   3   7   9    0.57    0.36
  -4  -7  -9   -0.08    0.45
   4   7   9    1.28    0.36
   5  -7  -8    0.79    0.48
  -5   7   8    1.09    0.41
   4  -7  -8   18.96    1.54
   3  -7  -8   -0.05    0.34
  -3   7   8    0.30    0.35
   2  -7  -8   14.63    1.18
  -2   7   8   14.85    1.23
   1  -7  -8   83.11    5.99
   1  -7  -8   75.06    5.99
  -1   7   8   87.14    6.04
   0  -7  -8   65.97    5.26
   0   7   8   77.93    5.38
  -1  -7  -8   15.75    1.29
   1   7   8   16.92    1.27
  -2  -7  -8    0.18    0.38
   2   7   8    0.32    0.28
   3   7   8    7.37    0.63
  -4  -7  -8    0.74    0.48
   4   7   8    1.29    0.37
   5  -7  -7   -0.12    0.43
  -5   7   7    0.39    0.37
   4  -7  -7    0.26    0.39
  -4   7   7    0.23    0.38
   3  -7  -7    5.63    0.58
  -3   7   7    5.56    0.64
   2  -7  -7    0.03    0.31
  -2   7   7    0.07    0.36
   1  -7  -7   36.01    2.72
   1  -7  -7   36.75    2.77
  -1   7   7   37.14    2.77
   0  -7  -7    5.16    0.50
   0   7   7    4.87    0.69
  -1  -7  -7   37.91    2.79
   1   7   7   37.46    2.81
   1   7   7   37.01    2.78
  -2  -7  -7    1.11    0.42
   2   7   7    2.05    0.40
   2   7   7    1.52    0.29
  -3  -7  -7    0.88    0.46
   3   7   7    0.64    0.29
   3   7   7    0.58    0.26
  -4  -7  -7    7.24    0.78
   4   7   7    7.21    0.71
   5  -7  -6    3.39    0.53
  -5   7   6    2.30    0.58
   4  -7  -6    0.09    0.36
  -4   7   6    1.09    0.36
   3  -7  -6    7.30    0.68
  -3   7   6    7.52    0.73
   2  -7  -6   27.02    1.95
  -2   7   6   24.71    1.98
   1  -7  -6    2.29    0.33
   1  -7  -6    2.64    0.41
  -1   7   6    3.09    0.50
   0  -7  -6    1.00    0.32
   0  -7  -6    1.51    0.30
   0   7   6    1.46    0.40
  -1  -7  -6    3.29    0.47
   1   7   6    3.80    0.38
  -2  -7  -6   10.67    0.96
   2   7   6   11.83    0.92
   2   7   6   11.13    0.87
  -3  -7  -6    1.70    0.55
   3   7   6    1.06    0.26
   3   7   6    1.26    0.31
  -4  -7  -6    4.44    0.66
   4   7   6    3.96    0.48
  -5  -7  -6    1.80    0.58
   5   7   6    0.27    0.37
  -5   7   5    1.32    0.43
   4  -7  -5   13.18    1.09
  -4   7   5   13.84    1.12
   3  -7  -5    6.79    0.64
  -3   7   5    6.97    0.68
   2  -7  -5    8.73    0.73
  -2   7   5    8.29    0.77
   1  -7  -5    2.87    0.42
  -1   7   5    2.99    0.48
   0  -7  -5   10.19    0.81
   0  -7  -5   10.28    0.84
   0   7   5   10.17    0.88
  -1  -7  -5   14.42    1.11
   1   7   5   14.22    1.06
   1   7   5   13.44    1.10
  -2  -7  -5    4.59    0.60
   2   7   5    4.63    0.43
   2   7   5    4.65    0.52
  -3  -7  -5   10.24    0.96
   3   7   5   10.56    0.87
  -4  -7  -5    1.38    0.59
   4   7   5    1.59    0.38
  -5  -7  -5    1.54    0.57
   5   7   5    0.94    0.36
  -5   7   4    0.17    0.95
   4  -7  -4   21.28    1.75
  -4   7   4   24.49    1.78
   2  -7  -4   11.78    0.96
   1  -7  -4    1.32    0.29
   1  -7  -4    1.61    0.33
   0  -7  -4    9.00    0.71
   0  -7  -4    8.41    0.66
   0   7   4    7.00    0.67
  -1  -7  -4   30.41    2.02
  -1  -7  -4   24.74    2.00
   1   7   4   27.84    1.98
   1   7   4   27.43    2.00
   1   7   4   23.87    2.02
  -2  -7  -4    7.87    0.77
   2   7   4    7.94    0.69
   2   7   4    8.12    0.64
  -3  -7  -4    0.37    0.47
   3   7   4    0.65    0.23
   3   7   4    0.63    0.28
  -4  -7  -4    0.18    0.48
   4   7   4    0.39    0.31
  -5  -7  -4    1.18    0.51
   5   7   4    0.63    0.27
  -5   7   3    0.83    0.43
   3  -7  -3    1.74    0.33
   2  -7  -3    3.64    0.42
   1  -7  -3   84.04    6.15
   0  -7  -3    2.24    0.36
   0  -7  -3    1.79    0.27
   0  -7  -3    1.32    0.32
   0   7   3    1.94    0.33
  -1  -7  -3   29.27    2.29
  -1  -7  -3   32.49    2.32
   1   7   3   31.18    2.30
  -2  -7  -3    3.23    0.51
   2   7   3    2.72    0.41
   2   7   3    2.99    0.31
  -3  -7  -3   -0.10    0.44
   3   7   3    0.35    0.28
  -4  -7  -3    4.37    0.65
   4   7   3    4.79    0.54
  -5  -7  -3    1.16    0.47
   5   7   3    2.27    0.45
  -5   7   2    2.42    0.62
   4  -7  -2    3.87    0.49
   3  -7  -2    2.93    0.41
   2  -7  -2   33.56    2.50
   1  -7  -2   26.46    1.97
  -1   7   2   26.01    1.95
   0  -7  -2   45.11    3.40
   0  -7  -2   47.54    3.39
   0   7   2   45.92    3.39
  -1  -7  -2   23.12    1.85
  -1  -7  -2   24.99    1.89
  -1  -7  -2   24.93    1.86
   1   7   2   25.65    1.84
   1   7   2   26.24    1.86
  -2  -7  -2    0.23    0.39
   2   7   2    0.42    0.19
  -3  -7  -2    0.59    0.44
   3   7   2    0.36    0.28
  -4  -7  -2   13.27    1.17
   4   7   2   13.90    1.09
  -5  -7  -2    2.70    0.59
   5   7   2    2.98    0.50
   4  -7  -1   21.34    1.65
   3  -7  -1   15.27    1.22
  -3   7   1   16.03    1.26
   2  -7  -1  159.05   11.60
  -2   7   1  158.68   11.59
   1  -7  -1    2.77    0.40
  -1   7   1    2.96    0.38
   0  -7  -1    2.76    0.32
   0  -7  -1    2.72    0.38
   0   7   1    2.94    0.38
  -1  -7  -1   39.06    2.89
  -1  -7  -1   41.33    2.90
   1   7   1   39.61    2.90
   1   7   1   37.08    2.88
  -2  -7  -1    2.12    0.43
   2   7   1    1.12    0.22
   2   7   1    1.70    0.29
  -3  -7  -1   24.58    2.05
   3   7   1   27.77    2.00
   3   7   1   27.45    1.97
  -4  -7  -1    2.53    0.54
   4   7   1    2.27    0.45
  -5  -7  -1    8.29    0.80
   5   7   1    5.83    0.75
  -6  -7  -1   -0.24    0.49
   5  -7   0    0.53    0.39
   4  -7   0   -0.23    0.32
  -4   7   0    0.65    0.44
   3  -7   0   49.18    3.53
  -3   7   0   46.15    3.53
   2  -7   0   20.93    1.60
  -2   7   0   20.91    1.60
   1  -7   0   77.36    5.64
  -1   7   0   76.47    5.63
   0  -7   0    0.11    0.25
   0  -7   0    0.23    0.22
   0   7   0    0.10    0.23
  -1  -7   0   73.15    5.34
  -1  -7   0   75.12    5.33
   1   7   0   74.26    5.34
   1   7   0   69.10    5.32
  -2  -7   0   15.83    1.41
   2   7   0   19.11    1.34
   2   7   0   18.60    1.37
  -3  -7   0   37.87    3.01
   3   7   0   42.16    2.96
  -4  -7   0    0.22    0.45
   4   7   0    0.22    0.34
  -5  -7   0   -0.19    0.68
   5   7   0   -0.10    0.42
  -6  -7   0    3.32    0.66
   4  -7   1    2.48    0.46
   3  -7   1   28.98    2.39
  -3   7  -1   34.99    2.41
   2  -7   1    1.46    0.37
  -2   7  -1    2.27    0.37
   1  -7   1   44.87    3.33
  -1   7  -1   45.14    3.32
   0  -7   1    2.96    0.42
   0   7  -1    3.09    0.42
  -1  -7   1    2.68    0.42
  -1  -7   1    2.65    0.35
   1   7  -1    3.00    0.37
   1   7  -1    2.64    0.31
  -2  -7   1  141.60   11.34
   2   7  -1  167.73   11.32
   2   7  -1  156.88   11.33
  -3  -7   1   13.06    1.21
   3   7  -1   15.22    1.12
  -4  -7   1   16.45    1.43
   4   7  -1   17.98    1.35
   5   7  -1    1.73    0.43
  -6  -7   1    4.48    0.75
  -5   7  -2    3.80    0.86
   4  -7   2   17.75    1.40
  -4   7  -2   17.05    1.41
   3  -7   2    0.22    0.28
  -3   7  -2    0.41    0.35
   2  -7   2    0.54    0.30
  -2   7  -2    0.28    0.31
   1  -7   2   35.38    2.61
  -1   7  -2   34.51    2.60
   0  -7   2   53.23    3.77
   0  -7   2   51.55    3.80
   0   7  -2   49.49    3.78
  -1  -7   2   28.63    2.14
  -1  -7   2   32.01    2.18
   1   7  -2   28.08    2.15
   1   7  -2   26.60    2.13
  -2  -7   2   34.68    2.73
   2   7  -2   39.28    2.68
   2   7  -2   35.10    2.69
  -3  -7   2    3.05    0.51
   3   7  -2    3.17    0.39
   3   7  -2    2.21    0.43
  -4  -7   2    2.94    0.61
   4   7  -2    2.74    0.50
  -5  -7   2    2.15    0.72
   5   7  -2    1.18    0.48
  -6  -7   2   -0.31    0.51
  -5   7  -3    3.45    0.67
   4  -7   3    6.83    0.71
  -4   7  -3    6.88    0.75
   3  -7   3    0.18    0.30
  -3   7  -3    0.11    0.34
   2  -7   3    3.47    0.48
  -2   7  -3    3.38    0.51
   1  -7   3   42.40    3.09
  -1   7  -3   40.68    3.08
   0  -7   3    1.89    0.45
  -1  -7   3   97.66    7.08
  -1  -7   3  103.15    7.11
   1   7  -3   95.32    7.08
   1   7  -3   91.29    7.07
  -2  -7   3    4.20    0.57
   2   7  -3    4.00    0.46
  -3  -7   3    6.38    0.95
  -4  -7   3    3.36    0.67
   4   7  -3    2.66    0.51
  -5  -7   3    0.93    0.58
  -6  -7   3   -0.01    0.54
  -5   7  -4    3.03    0.65
   4  -7   4    0.15    0.35
  -4   7  -4    0.67    0.38
   3  -7   4    0.49    0.34
  -3   7  -4    0.02    0.34
   2  -7   4   10.10    0.88
  -2   7  -4   10.25    0.90
   1  -7   4   38.19    2.83
  -1   7  -4   37.29    2.81
   0  -7   4   10.01    0.87
   0   7  -4   10.45    0.86
  -1  -7   4    2.19    0.38
  -1  -7   4    1.50    0.40
   1   7  -4    1.70    0.35
  -2  -7   4   13.54    1.15
   2   7  -4   12.28    1.02
   2   7  -4   12.76    1.02
  -3  -7   4   33.65    2.54
   3   7  -4   33.24    2.45
   3   7  -4   31.30    2.43
   4   7  -4   25.71    1.98
  -6  -7   4    1.64    0.55
  -5   7  -5    0.79    0.42
   4  -7   5    0.19    0.49
  -4   7  -5    1.11    0.38
   3  -7   5   14.18    1.16
  -3   7  -5   13.01    1.12
   2  -7   5    6.46    0.68
  -2   7  -5    6.60    0.70
   1  -7   5   18.59    1.52
  -1   7  -5   19.92    1.51
   0  -7   5   12.21    0.98
   0  -7   5   13.00    1.09
   0   7  -5   12.19    1.02
  -1  -7   5    2.68    0.52
  -1  -7   5    3.33    0.43
   1   7  -5    3.16    0.45
  -2  -7   5   11.03    0.97
   2   7  -5    9.16    0.79
   2   7  -5    8.29    0.81
  -3  -7   5    7.62    0.95
   3   7  -5    7.41    0.68
   3   7  -5    7.82    0.71
   4   7  -5   12.85    1.03
  -6  -7   5    1.08    0.55
  -5   7  -6    1.41    0.47
  -4   7  -6    5.62    0.68
   3  -7   6    2.22    0.55
  -3   7  -6    0.88    0.37
   2  -7   6   13.75    1.20
  -2   7  -6   15.24    1.20
   1  -7   6    4.04    0.58
  -1   7  -6    4.91    0.60
   0  -7   6    1.30    0.44
   0  -7   6    2.41    0.40
   0   7  -6    1.08    0.34
  -1  -7   6    2.58    0.58
  -1  -7   6    2.83    0.44
  -2  -7   6   32.94    2.36
   2   7  -6   29.37    2.27
   2   7  -6   28.41    2.26
  -3  -7   6    9.12    0.93
   3   7  -6    8.48    0.81
   3   7  -6    8.10    0.76
   4   7  -6   -0.20    0.43
  -4   7  -7    6.69    0.73
   3  -7   7    0.71    0.51
  -3   7  -7    0.70    0.38
   2  -7   7    2.40    0.54
  -2   7  -7    2.60    0.55
   1  -7   7   52.77    4.09
  -1   7  -7   57.22    4.07
   0  -7   7    6.06    0.67
   0  -7   7    7.17    0.76
   0   7  -7    7.00    0.71
  -1  -7   7   40.16    3.09
  -1  -7   7   41.39    3.13
   1   7  -7   42.83    3.09
  -2  -7   7    0.59    0.52
   2   7  -7    0.04    0.35
  -3  -7   7    7.76    0.88
   3   7  -7    5.36    0.66
   3   7  -7    6.26    0.89
   4   7  -7    0.45    0.44
   5   7  -7   -0.71    0.48
  -4   7  -8    1.01    0.40
   3  -7   8   16.42    1.42
   2  -7   8    0.53    0.47
  -2   7  -8    0.65    0.39
   1  -7   8   24.76    1.98
  -1   7  -8   25.93    1.96
   0  -7   8  107.97    7.61
   0  -7   8  100.72    7.56
   0   7  -8  101.24    7.58
  -1  -7   8  103.40    7.63
   1   7  -8  103.77    7.59
  -2  -7   8   17.87    1.60
   2   7  -8   20.42    1.54
  -3  -7   8    0.19    0.57
  -4   7  -9    0.32    0.48
  -3   7  -9    0.31    0.43
   2  -7   9    1.26    0.53
  -2   7  -9    0.97    0.41
   1  -7   9    2.27    0.41
   1  -7   9    1.32    0.45
  -1   7  -9    3.25    0.60
   0  -7   9   21.67    1.70
   0  -7   9   23.04    1.78
   0   7  -9   21.17    1.74
  -1  -7   9    0.14    0.54
   1   7  -9    0.18    0.42
  -2  -7   9   13.24    1.24
  -3  -7   9    6.06    0.81
  -4  -7   9    5.66    0.99
  -3   7 -10    8.05    0.83
  -2   7 -10    4.74    0.71
   1  -7  10    9.43    0.87
   1  -7  10   10.00    0.99
  -1   7 -10   10.95    1.01
   0  -7  10    4.62    0.71
   0   7 -10    3.70    0.71
  -1  -7  10    0.34    0.52
   1   7 -10    0.01    0.47
  -2  -7  10    2.36    0.65
  -3  -7  10    9.36    1.02
  -4  -7  10    4.59    0.85
   2  -7  11   10.06    1.04
  -2   7 -11    9.31    0.99
   1  -7  11   12.28    1.12
   1  -7  11   14.97    1.24
   0  -7  11    1.04    0.57
  -1  -7  11    0.55    0.54
  -2  -7  11   12.80    1.70
  -3  -7  11    3.41    0.79
  -4  -7  11    4.55    0.89
  -2   7 -12    1.86    0.57
   1  -7  12    3.24    0.74
   0  -7  12    0.36    0.62
  -1  -7  12    4.66    0.74
  -2  -7  12   10.40    1.16
  -3  -7  12    2.05    0.69
   1  -7  13    6.78    0.95
   0  -7  13   12.05    1.25
  -1  -7  13    6.79    0.85
  -2  -7  13    4.99    0.85
  -3  -7  13    1.08    0.68
   2  -8 -13    0.28    0.35
   1  -8 -13    0.28    0.44
   0  -8 -13    0.85    0.43
   3  -8 -12    1.08    0.46
  -3   8  12    0.44    0.52
   2  -8 -12    0.50    0.42
  -2   8  12   -0.17    0.56
   1  -8 -12    0.55    0.41
   0  -8 -12    2.70    0.46
  -1  -8 -12    3.04    0.48
   4  -8 -11    1.06    0.45
  -4   8  11    0.37    0.50
   3  -8 -11    0.94    0.43
  -3   8  11    1.46    0.54
   2  -8 -11    0.06    0.42
  -2   8  11    0.51    0.54
   1  -8 -11    0.48    0.39
   0  -8 -11    4.15    0.53
  -1  -8 -11    2.15    0.42
  -2  -8 -11    0.54    0.34
   4  -8 -10   -0.40    0.41
  -4   8  10    0.58    0.43
   3  -8 -10    0.00    0.39
  -3   8  10    0.74    0.46
   2  -8 -10    0.01    0.40
   2  -8 -10   -0.30    0.67
  -2   8  10   -0.26    0.48
   1  -8 -10    2.07    0.46
  -1   8  10    3.34    0.64
   0  -8 -10    1.53    0.38
  -1  -8 -10    2.36    0.55
  -2  -8 -10    0.36    0.40
  -3  -8 -10    1.61    0.49
   4  -8  -9    2.38    0.50
  -4   8   9    3.05    0.56
   3  -8  -9    5.42    0.59
  -3   8   9    4.26    0.67
   2  -8  -9   17.85    1.37
   2  -8  -9   14.50    1.36
  -2   8   9   19.68    1.44
   1  -8  -9    1.70    0.39
  -1   8   9    1.42    0.48
   0  -8  -9    2.69    0.41
  -1  -8  -9   -0.01    0.34
   2   8   9    5.00    0.62
  -3  -8  -9    1.05    0.42
   5  -8  -8    1.63    0.53
  -5   8   8    1.36    0.47
   4  -8  -8   -0.13    0.40
  -4   8   8    0.52    0.37
   3  -8  -8    0.71    0.38
  -3   8   8    0.96    0.37
   2  -8  -8   13.99    1.16
  -2   8   8   14.76    1.23
   1  -8  -8   26.61    2.06
   1  -8  -8   26.00    2.06
  -1   8   8   29.46    2.14
   0  -8  -8    0.10    0.32
  -1  -8  -8    2.42    0.46
   1   8   8    3.51    0.47
  -2  -8  -8    2.84    0.51
   2   8   8    3.72    0.48
  -3  -8  -8    5.46    0.64
   3   8   8    5.15    0.57
  -4  -8  -8    0.36    0.45
   4   8   8    1.10    0.35
   5  -8  -7    0.86    0.51
  -5   8   7   -0.13    0.39
   4  -8  -7    0.04    0.42
  -4   8   7    0.37    0.69
   3  -8  -7    0.23    0.35
  -3   8   7    0.10    0.31
   2  -8  -7    0.81    0.34
  -2   8   7    0.98    0.36
   1  -8  -7    5.21    0.56
   1  -8  -7    5.72    0.54
  -1   8   7    5.38    0.68
   0  -8  -7   -0.18    0.28
   0   8   7   -0.48    0.41
  -1  -8  -7    8.02    0.79
   1   8   7    9.55    0.77
  -2  -8  -7    9.38    0.89
   2   8   7   10.74    0.86
  -3  -8  -7    5.23    0.64
   3   8   7    3.89    0.46
   3   8   7    4.71    0.53
  -4  -8  -7    0.83    0.54
   4   8   7   -0.23    0.35
   4   8   7    0.17    0.29
   5  -8  -6    2.62    0.54
  -5   8   6    1.57    0.45
   4  -8  -6    3.03    0.50
  -4   8   6    2.83    0.52
   3  -8  -6    0.10    0.35
  -3   8   6    0.19    0.28
   2  -8  -6    1.07    0.33
  -2   8   6    1.12    0.35
   1  -8  -6    0.05    0.34
   1  -8  -6   -0.16    0.26
  -1   8   6   -0.55    0.32
   0  -8  -6    3.39    0.43
   0  -8  -6    3.42    0.41
   0   8   6    3.61    0.58
  -1  -8  -6    1.20    0.36
   1   8   6    1.47    0.34
  -2  -8  -6    0.43    0.40
   2   8   6    0.09    0.28
   2   8   6   -0.17    0.27
  -3  -8  -6    0.27    0.47
   3   8   6   -0.31    0.30
   3   8   6   -0.07    0.25
  -4  -8  -6    0.12    0.57
   4   8   6   -0.22    0.29
   4   8   6    0.06    0.27
  -5   8   5    1.23    0.44
  -4   8   5   10.16    0.91
   3  -8  -5   12.86    1.07
  -3   8   5   13.64    1.10
   2  -8  -5    0.61    0.32
  -2   8   5    1.30    0.33
   1  -8  -5    1.96    0.46
  -1   8   5    2.27    0.46
   0  -8  -5    6.78    0.56
   0  -8  -5    6.59    0.61
   0   8   5    5.41    0.57
   0   8   5    7.04    0.65
  -1  -8  -5   21.58    1.46
   1   8   5   15.89    1.46
  -2  -8  -5    2.97    0.52
   2   8   5    3.22    0.45
   2   8   5    2.85    0.35
  -3  -8  -5    4.22    0.67
   3   8   5    5.40    0.55
  -4  -8  -5    1.18    0.58
   4   8   5    0.86    0.32
   4   8   5    0.57    0.33
  -5  -8  -5    1.64    0.60
   5   8   5    0.89    0.39
  -5   8   4    0.70    0.38
  -4   8   4    0.95    0.40
   3  -8  -4    0.26    0.27
   2  -8  -4    3.98    0.45
   1  -8  -4   12.92    1.01
   1  -8  -4   12.34    1.00
   0  -8  -4    4.03    0.44
   0  -8  -4    3.08    0.43
   0  -8  -4    3.82    0.39
   0   8   4    3.44    0.42
  -1  -8  -4    1.46    0.36
   1   8   4    1.05    0.27
  -2  -8  -4    4.14    0.58
   2   8   4    4.38    0.49
   2   8   4    3.89    0.41
  -3  -8  -4   16.99    1.41
   3   8   4   16.18    1.34
   3   8   4   18.29    1.29
  -4  -8  -4    1.50    0.54
   4   8   4    1.06    0.34
  -5  -8  -4    0.99    0.54
   5   8   4    0.19    0.31
  -5   8   3    4.58    0.64
   4  -8  -3    0.06    0.29
   3  -8  -3    1.64    0.38
   2  -8  -3   13.34    1.06
   1  -8  -3   79.77    5.85
   0  -8  -3   23.22    1.70
   0  -8  -3   24.61    1.73
   0  -8  -3   22.36    1.72
   0   8   3   21.18    1.71
  -1  -8  -3   15.74    1.20
   1   8   3   14.91    1.17
   1   8   3   14.91    1.15
  -2  -8  -3    9.95    0.89
   2   8   3    9.76    0.77
   2   8   3    9.92    0.82
  -3  -8  -3   15.59    1.34
   3   8   3   15.81    1.27
   3   8   3   17.18    1.22
  -4  -8  -3    1.62    0.53
   4   8   3    2.33    0.39
  -5  -8  -3    0.70    0.51
   5   8   3    0.80    0.34
  -5   8   2    0.74    0.45
   4  -8  -2    0.09    0.27
   3  -8  -2    0.15    0.25
   2  -8  -2    0.17    0.23
   1  -8  -2   11.05    0.88
  -1   8   2   10.64    0.87
   0  -8  -2    3.13    0.34
   0  -8  -2    2.88    0.38
   0   8   2    3.25    0.37
  -1  -8  -2    1.74    0.43
  -1  -8  -2    1.92    0.30
  -1  -8  -2    1.71    0.31
   1   8   2    1.83    0.27
   1   8   2    2.03    0.34
  -2  -8  -2    5.69    0.65
   2   8   2    5.91    0.51
   2   8   2    6.08    0.57
  -3  -8  -2    5.08    0.71
   3   8   2    6.63    0.60
   3   8   2    6.14    0.51
  -4  -8  -2    0.27    0.49
   4   8   2    0.57    0.31
  -5  -8  -2    0.09    0.45
   5   8   2    0.59    0.35
   5  -8  -1   -0.16    0.40
   4  -8  -1    8.88    0.79
   3  -8  -1    4.44    0.49
   2  -8  -1   15.68    1.22
  -2   8   1   15.71    1.22
   1  -8  -1    4.74    0.52
  -1   8   1    5.25    0.51
   0  -8  -1   12.34    1.01
   0  -8  -1   12.98    0.98
   0   8   1   12.89    1.00
  -1  -8  -1    8.62    0.74
  -1  -8  -1    9.59    0.75
   1   8   1    8.66    0.72
   1   8   1    9.56    0.76
  -2  -8  -1   12.96    1.18
   2   8   1   15.27    1.13
   2   8   1   14.93    1.09
  -3  -8  -1    7.33    0.82
   3   8   1    8.07    0.63
   3   8   1    8.02    0.71
  -4  -8  -1   -0.31    0.45
   4   8   1    0.24    0.32
  -5  -8  -1    0.19    0.50
   5   8   1    1.03    0.38
   5  -8   0    3.19    0.60
   4  -8   0   14.21    1.22
  -4   8   0   17.46    1.55
   3  -8   0   47.79    3.52
  -3   8   0   47.25    3.53
   2  -8   0    0.10    0.26
  -2   8   0   -0.27    0.27
   1  -8   0   97.60    6.93
  -1   8   0   91.60    6.92
   0  -8   0   86.23    6.15
   0  -8   0   81.85    6.17
   0   8   0   84.63    6.16
  -1  -8   0   93.98    6.72
  -1  -8   0   89.66    6.73
   1   8   0   92.19    6.72
  -2  -8   0   -0.08    0.27
  -2  -8   0   -0.06    0.39
   2   8   0   -0.11    0.24
   2   8   0    0.13    0.23
  -3  -8   0   35.77    2.90
   3   8   0   40.82    2.84
  -4  -8   0   11.05    1.07
   4   8   0   11.77    0.96
  -5  -8   0    2.87    0.69
   5   8   0    4.29    0.58
   5  -8   1    0.47    0.48
   4  -8   1    0.40    0.32
  -4   8  -1   -0.36    0.42
   3  -8   1    8.59    0.79
  -3   8  -1   10.37    0.91
   2  -8   1   19.29    1.49
  -2   8  -1   19.14    1.50
   1  -8   1   10.61    0.90
  -1   8  -1   11.08    0.90
   0  -8   1   13.36    1.06
   0   8  -1   13.20    1.04
  -1  -8   1    5.26    0.52
  -1  -8   1    4.99    0.48
   1   8  -1    4.42    0.45
   1   8  -1    4.98    0.49
  -2  -8   1   15.65    1.26
   2   8  -1   16.37    1.21
   2   8  -1   15.79    1.24
  -3  -8   1    4.44    0.69
   3   8  -1    4.91    0.45
   3   8  -1    4.64    0.53
  -4  -8   1    6.81    0.80
   4   8  -1    6.60    0.68
  -5  -8   1    0.34    0.51
   5   8  -1    0.17    0.52
   4  -8   2    0.81    0.38
  -4   8  -2    0.96    0.43
   3  -8   2    7.74    0.69
  -3   8  -2    6.46    0.74
   2  -8   2    7.45    0.70
  -2   8  -2    7.46    0.74
   1  -8   2    2.42    0.42
  -1   8  -2    2.84    0.45
   0  -8   2    3.50    0.39
   0  -8   2    3.74    0.51
   0   8  -2    3.59    0.45
  -1  -8   2   12.49    0.97
  -1  -8   2   11.41    0.91
   1   8  -2   10.77    0.90
   1   8  -2   11.25    0.92
  -2  -8   2    0.00    0.35
   2   8  -2    0.18    0.26
   2   8  -2   -0.18    0.28
  -3  -8   2   -0.47    0.47
   3   8  -2    0.09    0.28
   3   8  -2    0.21    0.28
  -4  -8   2   -0.08    0.49
   4   8  -2    0.53    0.35
  -5  -8   2   -0.14    0.52
  -5   8  -3    3.26    0.78
   4  -8   3    3.35    0.53
  -4   8  -3    3.68    0.67
   3  -8   3   19.26    1.50
  -3   8  -3   18.76    1.51
   2  -8   3   13.49    1.07
  -2   8  -3   12.42    1.09
  -1   8  -3   24.18    1.96
   0  -8   3   29.48    2.14
   0  -8   3   28.24    2.08
   0   8  -3   26.26    2.10
  -1  -8   3   99.96    6.98
  -1  -8   3   97.49    6.95
   1   8  -3   93.79    6.95
   1   8  -3   89.02    6.94
  -2  -8   3   17.56    1.36
   2   8  -3   14.62    1.24
   2   8  -3   15.93    1.24
   3   8  -3    2.06    0.42
   3   8  -3    1.74    0.35
  -4  -8   3    0.26    0.52
   4   8  -3    0.61    0.37
   4   8  -3   -0.50    0.31
  -5  -8   3    5.11    0.75
   4  -8   4    1.15    0.38
  -4   8  -4    1.29    0.48
   3  -8   4   21.51    1.67
  -3   8  -4   21.40    1.68
   2  -8   4    5.20    0.58
  -2   8  -4    5.68    0.67
   1  -8   4    1.90    0.42
  -1   8  -4    1.87    0.36
   0  -8   4    4.39    0.58
  -1  -8   4   15.58    1.27
  -1  -8   4   14.36    1.17
  -2  -8   4    4.40    0.61
   2   8  -4    3.52    0.51
   2   8  -4    3.29    0.45
   3   8  -4    0.52    0.28
   3   8  -4    0.43    0.41
  -4  -8   4    3.17    0.71
   4   8  -4    1.29    0.42
   4   8  -4    1.30    0.46
  -5  -8   4    0.59    0.58
  -5   8  -5    4.54    0.72
   4  -8   5    0.34    0.43
   3  -8   5    7.75    0.77
  -3   8  -5    7.18    0.78
   2  -8   5    2.77    0.50
   1  -8   5   26.38    2.09
  -1   8  -5   28.37    2.08
   0  -8   5    8.04    0.79
   0   8  -5    8.56    0.76
  -1  -8   5    3.81    0.45
  -1  -8   5    2.53    0.61
   1   8  -5    2.56    0.43
  -2  -8   5    0.52    0.45
   2   8  -5    1.28    0.31
   3   8  -5   15.98    1.28
  -4  -8   5   13.53    1.22
   4   8  -5   11.35    1.06
  -5  -8   5    3.06    0.69
   5   8  -5    0.86    0.48
  -4   8  -6    0.18    0.43
   3  -8   6    0.12    0.42
  -3   8  -6    0.32    0.37
   2  -8   6    0.62    0.36
  -2   8  -6    0.69    0.37
   1  -8   6    1.71    0.43
  -1   8  -6    2.80    0.54
   0  -8   6    3.86    0.53
   0  -8   6    3.24    0.52
   0   8  -6    4.37    0.53
  -1  -8   6    0.12    0.44
  -1  -8   6   -0.16    0.40
   1   8  -6    0.22    0.30
  -2  -8   6    2.69    0.66
   2   8  -6    1.21    0.34
  -3  -8   6    0.16    0.69
   3   8  -6   -0.34    0.39
   3   8  -6   -0.50    0.48
  -4   8  -7    0.74    0.40
   3  -8   7    6.72    0.79
  -3   8  -7    6.37    0.72
   2  -8   7   13.26    1.19
  -2   8  -7   14.82    1.20
   1  -8   7   12.74    1.16
  -1   8  -7   14.39    1.16
   0  -8   7   -0.10    0.40
   0  -8   7   -0.39    0.46
   0   8  -7    0.26    0.32
  -1  -8   7    7.34    0.80
   1   8  -7    7.57    0.74
  -2  -8   7    1.34    0.59
   2   8  -7    1.53    0.37
  -3  -8   7    0.04    0.62
   3   8  -7    1.05    0.45
  -4   8  -8    0.51    0.41
  -3   8  -8    6.80    0.75
   2  -8   8    4.62    0.68
  -2   8  -8    6.06    0.71
   1  -8   8    4.08    0.54
   1  -8   8    4.33    0.65
  -1   8  -8    5.17    0.66
   0  -8   8    0.98    0.45
   0  -8   8    0.02    0.50
   0   8  -8    0.05    0.36
  -1  -8   8   19.75    1.90
  -1  -8   8   25.66    1.89
  -2  -8   8   15.89    1.45
   2   8  -8   17.71    1.37
  -3  -8   8    1.69    0.66
   3  -8   9    3.45    0.86
   2  -8   9    7.15    0.81
   1  -8   9    0.39    0.49
   1  -8   9    0.66    0.40
  -1   8  -9   -0.04    0.42
   0  -8   9    5.47    0.70
   0  -8   9    6.06    0.77
   0   8  -9    4.04    0.69
  -1  -8   9    1.27    0.47
   1   8  -9    2.16    0.47
  -2  -8   9   22.44    1.84
  -3  -8   9    7.88    1.01
  -3   8 -10    0.88    0.46
   2  -8  10    0.18    0.46
  -2   8 -10    0.17    0.46
   1  -8  10    5.53    0.60
   1  -8  10    5.89    0.76
  -1   8 -10    4.43    0.74
   0  -8  10    1.74    0.59
   0   8 -10    0.05    0.50
   1   8 -10    1.27    0.52
  -2  -8  10    1.28    0.61
  -3  -8  10    0.89    0.70
   2  -8  11    1.14    0.57
  -2   8 -11   -0.58    0.50
   1  -8  11    1.42    0.51
  -1   8 -11    0.87    0.52
   0  -8  11    6.95    0.93
  -1  -8  11    0.81    0.49
  -2  -8  11    1.26    0.61
  -3  -8  11    1.17    0.72
   0  -8  12    3.44    0.63
  -1  -8  12    0.77    0.56
  -2  -8  12    0.34    0.54
  -3  -8  12    5.95    0.91
   0  -8  13    2.48    0.62
  -1  -8  13    0.21    0.61
  -2  -8  13    0.07    0.53
   2  -9 -12    0.49    0.44
   1  -9 -12    1.76    0.46
   0  -9 -12    0.37    0.37
  -1  -9 -12    2.09    0.47
   3  -9 -11    7.55    0.80
  -3   9  11    9.29    0.93
   2  -9 -11    7.65    0.76
   1  -9 -11   15.25    1.23
   0  -9 -11   -0.01    0.39
  -1  -9 -11    0.75    0.37
  -2  -9 -11    4.84    0.55
   4  -9 -10    0.69    0.45
   3  -9 -10    0.92    0.43
  -3   9  10    1.85    0.52
   2  -9 -10    0.64    0.43
  -2   9  10   -0.12    0.42
   1  -9 -10    1.27    0.51
  -1  -9 -10    0.56    0.35
  -2  -9 -10    1.10    0.42
   4  -9  -9    0.41    0.45
  -4   9   9    1.31    0.46
   3  -9  -9    0.60    0.42
  -3   9   9    1.03    0.44
   2  -9  -9    3.25    0.52
   2  -9  -9    3.90    0.49
  -2   9   9    2.66    0.63
   1  -9  -9   25.34    2.01
  -1   9   9   27.93    2.14
   0  -9  -9    2.23    0.41
  -1  -9  -9    0.76    0.31
  -2  -9  -9    0.36    0.43
   2   9   9    0.57    0.32
  -3  -9  -9    1.30    0.46
   3   9   9    0.25    0.44
   4  -9  -8    1.24    0.45
  -4   9   8    1.31    0.43
   3  -9  -8    0.56    0.40
  -3   9   8    1.62    0.43
   2  -9  -8    0.04    0.37
  -2   9   8    0.79    0.40
   1  -9  -8   11.14    0.93
   1  -9  -8    9.95    0.91
  -1   9   8   11.89    1.05
   0  -9  -8   12.60    1.01
  -1  -9  -8    0.06    0.34
  -2  -9  -8    0.97    0.47
   2   9   8    1.36    0.37
  -3  -9  -8   -0.07    0.42
   3   9   8    0.50    0.31
   5  -9  -7    2.17    0.85
  -5   9   7    1.04    0.44
  -4   9   7    0.32    0.37
   3  -9  -7    1.74    0.42
  -3   9   7    2.01    0.50
   2  -9  -7    3.67    0.51
   2  -9  -7    3.66    0.44
  -2   9   7    4.48    0.59
   1  -9  -7    2.25    0.44
   1  -9  -7    2.63    0.40
  -1   9   7    2.67    0.58
   0  -9  -7   11.27    0.92
  -1  -9  -7    0.52    0.39
   1   9   7    0.38    0.32
  -2  -9  -7    0.26    0.39
   2   9   7    0.58    0.34
  -3  -9  -7    2.54    0.53
   3   9   7    2.30    0.44
  -4  -9  -7    0.50    0.48
   4   9   7    0.12    0.27
  -5   9   6    0.67    0.38
   4  -9  -6    0.71    0.43
  -4   9   6   -0.16    0.46
   3  -9  -6   11.79    1.01
  -3   9   6   12.19    1.02
   2  -9  -6    1.06    0.37
  -2   9   6    1.77    0.44
   1  -9  -6    0.84    0.33
   1  -9  -6    0.27    0.29
  -1   9   6    0.83    0.35
   0  -9  -6    0.85    0.36
   0  -9  -6    0.19    0.29
   0   9   6    0.36    0.41
  -1  -9  -6    6.89    0.66
   1   9   6    6.00    0.63
  -2  -9  -6   -0.42    0.40
   2   9   6    0.28    0.31
  -3  -9  -6    1.69    0.54
   3   9   6    1.97    0.36
   3   9   6    1.53    0.47
  -4  -9  -6    1.14    0.51
   4   9   6    0.32    0.31
  -5   9   5    1.73    0.44
  -4   9   5    0.34    0.33
  -3   9   5   26.56    2.03
   2  -9  -5    4.66    0.52
  -2   9   5    4.06    0.56
   1  -9  -5    3.28    0.38
   1  -9  -5    3.14    0.46
  -1   9   5    3.17    0.52
   0  -9  -5    2.88    0.39
   0  -9  -5    2.92    0.39
   0   9   5    2.96    0.51
   0   9   5    2.40    0.40
  -1  -9  -5   18.83    1.41
   1   9   5   17.32    1.39
  -2  -9  -5   27.17    2.04
   2   9   5   26.13    2.01
   2   9   5   26.76    1.99
  -3  -9  -5   -0.26    0.55
   3   9   5    0.30    0.28
   3   9   5    0.00    0.30
  -4  -9  -5    0.07    0.56
   4   9   5    0.19    0.32
  -5   9   4   10.47    0.97
  -4   9   4    5.04    0.62
   3  -9  -4   10.13    0.86
   2  -9  -4   17.62    1.37
   1  -9  -4    6.91    0.63
   1  -9  -4    6.74    0.58
   0  -9  -4   11.74    0.94
   0  -9  -4   12.38    0.91
   0   9   4   10.49    0.92
  -1  -9  -4   -0.16    0.35
   1   9   4    0.00    0.26
  -2  -9  -4   22.74    1.77
   2   9   4   22.31    1.75
   2   9   4   23.48    1.73
  -3  -9  -4    9.25    0.88
   3   9   4    9.30    0.71
   3   9   4    7.64    0.78
  -4  -9  -4    0.48    0.57
   4   9   4    0.22    0.33
   4   9   4    0.51    0.30
  -5  -9  -4    2.37    0.61
   5   9   4    0.52    0.34
  -5   9   3    6.90    0.78
   4  -9  -3   16.75    1.33
   3  -9  -3    7.99    0.72
   2  -9  -3    0.05    0.25
   1  -9  -3    1.16    0.32
   0  -9  -3   53.16    3.90
   0  -9  -3   55.02    3.92
   0   9   3   51.24    3.91
  -1  -9  -3   -0.19    0.27
   1   9   3    0.09    0.27
  -2  -9  -3    0.91    0.47
   2   9   3    0.73    0.30
   2   9   3    0.57    0.29
  -3  -9  -3    0.46    0.50
   3   9   3    0.30    0.31
   3   9   3    0.50    0.27
  -4  -9  -3    3.13    0.67
   4   9   3    2.69    0.35
  -5  -9  -3    3.88    0.65
   5   9   3    3.42    0.54
  -5   9   2    1.06    0.46
   4  -9  -2    3.36    0.46
   3  -9  -2    1.30    0.32
   2  -9  -2    1.52    0.34
   1  -9  -2    0.17    0.25
  -1   9   2   -0.07    0.23
   0  -9  -2    0.25    0.23
   0  -9  -2    0.15    0.24
   0   9   2    0.21    0.24
  -1  -9  -2    3.18    0.38
   1   9   2    2.49    0.52
  -2  -9  -2   10.26    0.98
   2   9   2   11.49    0.91
   2   9   2   11.31    0.87
  -3  -9  -2    0.61    0.51
   3   9   2    0.79    0.29
  -4  -9  -2    0.40    0.51
   4   9   2    1.06    0.35
  -5  -9  -2    6.16    0.82
   5   9   2    8.58    0.75
   5  -9  -1    2.89    0.56
   4  -9  -1    3.11    0.47
   3  -9  -1   51.19    3.79
   2  -9  -1    0.89    0.26
  -2   9   1    0.74    0.28
   1  -9  -1   23.25    1.76
  -1   9   1   23.00    1.74
   0  -9  -1    0.08    0.25
   0  -9  -1    0.20    0.25
   0   9   1    0.06    0.23
  -1  -9  -1    3.31    0.41
  -1  -9  -1    2.94    0.38
  -2  -9  -1   13.74    1.25
   2   9   1   16.07    1.21
   2   9   1   16.35    1.18
  -3  -9  -1    8.32    0.93
   3   9   1   10.46    0.78
   3   9   1   10.32    0.85
  -4  -9  -1    3.47    0.67
   4   9   1    3.73    0.54
  -5  -9  -1   -0.14    0.53
   5   9   1    0.27    0.38
   5  -9   0    2.83    0.58
   4  -9   0    0.30    0.32
   3  -9   0    0.47    0.27
  -3   9   0    0.39    0.38
   2  -9   0   43.05    2.87
  -2   9   0   33.26    2.94
   1  -9   0   14.54    1.14
  -1   9   0   14.04    1.12
   0  -9   0   -0.15    0.26
   0  -9   0   -0.17    0.25
   0   9   0    0.03    0.24
  -1  -9   0   13.25    1.04
  -1  -9   0   13.02    1.03
   2   9   0   37.76    2.78
   2   9   0   37.67    2.79
  -3  -9   0    0.34    0.51
   3   9   0   -0.19    0.28
   3   9   0    0.44    0.29
  -4  -9   0   -0.37    0.48
   4   9   0    0.29    0.27
   4   9   0    0.52    0.34
  -5  -9   0    0.59    0.55
   5   9   0    3.22    0.54
   5  -9   1   -0.19    0.47
   4  -9   1    5.90    0.64
  -4   9  -1    6.32    0.83
   3  -9   1   11.97    0.99
  -3   9  -1   12.19    1.08
   2  -9   1   20.06    1.56
  -2   9  -1   20.52    1.58
   1  -9   1    2.17    0.55
  -1   9  -1    3.20    0.46
   0  -9   1   -0.02    0.27
   0  -9   1   -0.35    0.25
   0   9  -1    0.18    0.26
  -1  -9   1   23.65    1.75
  -1  -9   1   22.82    1.73
   1   9  -1   22.39    1.80
  -2  -9   1    1.33    0.39
   2   9  -1    1.24    0.33
   2   9  -1    0.98    0.29
   3   9  -1   47.95    3.55
   3   9  -1   48.14    3.53
  -4  -9   1    2.51    0.63
   4   9  -1    2.83    0.43
   4   9  -1    3.10    0.38
  -5  -9   1    1.01    0.58
   5   9  -1    1.16    0.42
   5   9  -1    1.84    0.35
   4  -9   2    0.96    0.39
  -4   9  -2    1.31    0.50
   3  -9   2    0.89    0.33
  -3   9  -2    1.03    0.42
   2  -9   2   14.44    1.19
  -2   9  -2   15.35    1.21
   1  -9   2    4.04    0.50
  -1   9  -2    3.90    0.52
   0  -9   2    0.61    0.29
   0  -9   2    0.32    0.31
  -1  -9   2    0.09    0.36
  -1  -9   2    0.70    0.30
   1   9  -2    0.33    0.26
  -2  -9   2    1.62    0.43
   2   9  -2    1.67    0.37
   2   9  -2    1.73    0.36
   3   9  -2    1.02    0.32
   3   9  -2    1.09    0.34
  -4  -9   2    2.53    0.60
   4   9  -2    2.02    0.37
  -5  -9   2   -0.37    0.55
   5   9  -2    0.08    0.45
   4  -9   3    3.99    0.56
   3  -9   3    0.16    0.31
  -3   9  -3    0.17    0.65
   2  -9   3    1.05    0.35
  -2   9  -3    0.74    0.37
   1  -9   3    0.17    0.31
  -1   9  -3    0.77    0.30
   0  -9   3   68.96    4.89
   0   9  -3   64.40    4.90
  -1  -9   3    0.92    0.40
  -1  -9   3    1.95    0.36
   1   9  -3    1.10    0.30
  -2  -9   3   -0.24    0.42
   2   9  -3    0.27    0.26
   2   9  -3    0.28    0.34
   3   9  -3    7.77    0.69
   3   9  -3    7.37    0.71
   4   9  -3   15.62    1.28
  -5  -9   3    4.86    0.79
   5   9  -3    3.85    0.48
   4  -9   4    0.21    0.41
   3  -9   4   10.35    0.94
  -3   9  -4   11.45    1.01
   2  -9   4   31.05    2.38
  -2   9  -4   31.75    2.39
   1  -9   4   -0.12    0.31
  -1   9  -4    0.33    0.32
   0  -9   4   16.06    1.25
   0  -9   4   16.71    1.32
   0   9  -4   15.42    1.28
  -1  -9   4    8.23    0.74
  -1  -9   4    8.78    0.83
   1   9  -4    7.79    0.72
   2   9  -4   17.68    1.37
   3   9  -4    8.82    0.77
   3   9  -4    8.11    0.81
  -4  -9   4    4.70    0.83
   4   9  -4    4.06    0.57
   4   9  -4    5.57    0.61
  -5  -9   4    7.45    0.98
   4  -9   5    0.75    0.41
  -4   9  -5   -0.09    0.42
   3  -9   5   -0.04    0.37
  -3   9  -5   -0.25    0.42
   2  -9   5   33.35    2.41
  -2   9  -5   30.08    2.40
   1  -9   5   23.87    1.91
  -1   9  -5   25.45    1.91
   0  -9   5    3.91    0.50
   0  -9   5    3.97    0.59
   0   9  -5    4.08    0.54
  -1  -9   5    3.32    0.55
  -1  -9   5    3.13    0.52
   1   9  -5    3.55    0.47
  -2  -9   5    5.59    0.83
   2   9  -5    5.18    0.57
   3   9  -5   30.04    2.27
   4   9  -5    1.27    0.44
   4   9  -5    0.90    0.54
   5   9  -5    2.82    0.52
   4  -9   6    0.19    0.54
  -4   9  -6   -0.19    0.43
   3  -9   6    2.38    0.55
  -3   9  -6    1.18    0.45
   2  -9   6   -0.06    0.36
  -2   9  -6   -0.26    0.38
   1  -9   6    9.71    0.91
  -1   9  -6   10.54    0.93
   0  -9   6    0.22    0.42
   0  -9   6    0.64    0.42
   0   9  -6    0.95    0.36
  -1  -9   6    1.22    0.54
  -1  -9   6    1.52    0.59
   1   9  -6    0.92    0.33
  -2  -9   6    2.92    0.67
   2   9  -6    2.72    0.46
   3   9  -6   14.36    1.20
  -4   9  -7    0.71    0.47
  -3   9  -7    3.52    0.64
   2  -9   7    0.81    0.42
  -2   9  -7    0.19    0.39
   1  -9   7    0.99    0.40
  -1   9  -7    0.70    0.40
   0  -9   7   15.96    1.40
   0  -9   7   17.25    1.34
   0   9  -7   17.61    1.38
  -1  -9   7    4.41    0.83
  -1  -9   7    3.18    0.70
   1   9  -7    2.89    0.51
  -2  -9   7    5.49    0.72
   2   9  -7    4.09    0.59
  -3  -9   7    0.78    0.58
   3   9  -7    2.92    0.59
   3  -9   8    0.36    0.53
  -3   9  -8    0.92    0.43
   2  -9   8    2.39    0.57
  -2   9  -8    2.88    0.61
   1  -9   8    0.54    0.44
  -1   9  -8    0.17    0.40
   0  -9   8   17.10    1.55
   0  -9   8   19.17    1.52
   0   9  -8   21.70    1.57
  -1  -9   8   15.80    1.38
   1   9  -8   15.44    1.28
  -2  -9   8    0.45    0.48
   2   9  -8    0.21    0.39
  -3  -9   8    3.20    0.76
   3  -9   9    1.20    0.59
  -3   9  -9    0.26    0.44
   2  -9   9    0.55    0.47
  -2   9  -9    0.36    0.44
   1  -9   9    2.32    0.50
   1  -9   9    2.51    0.61
  -1   9  -9    1.08    0.47
   0  -9   9    3.28    0.60
   0   9  -9    3.99    0.69
  -1  -9   9   35.25    2.80
   1   9  -9   37.22    2.74
  -2  -9   9    3.09    0.70
   2   9  -9    4.22    0.64
  -3  -9   9    3.19    0.76
   2  -9  10    1.87    0.55
   2  -9  10    1.52    0.45
   1  -9  10    0.40    0.50
   1  -9  10    0.55    0.59
  -1   9 -10   -0.25    0.43
   0  -9  10    0.65    0.69
   0   9 -10   -0.03    0.49
  -1  -9  10    1.39    0.61
   1   9 -10    1.51    0.50
  -2  -9  10    0.66    0.74
  -3  -9  10    1.79    0.58
   2  -9  11    8.77    0.73
  -2   9 -11    5.81    0.87
   1  -9  11    0.69    0.55
  -1   9 -11   -0.93    0.46
   0  -9  11   -0.23    0.41
  -1  -9  11   22.45    1.87
  -2  -9  11    9.94    1.03
  -3  -9  11    5.79    0.86
   1  -9  12    4.61    0.85
   0  -9  12    0.19    0.47
  -1  -9  12    3.80    0.81
  -2  -9  12    3.47    0.74
  -3  -9  12    3.09    0.79
  -1  -9  13   14.15    1.38
   2 -10 -12    0.68    0.46
   1 -10 -12    0.35    0.44
   0 -10 -12    0.54    0.39
   3 -10 -11    0.43    0.45
  -3  10  11    0.58    0.50
   2 -10 -11    0.39    0.45
   1 -10 -11    0.88    0.40
   0 -10 -11    0.18    0.38
  -1 -10 -11    0.45    0.37
  -3  10  10    3.00    0.60
   2 -10 -10    9.89    0.93
  -2  10  10   11.45    1.12
   1 -10 -10    8.29    0.78
   0 -10 -10   14.06    1.14
  -1 -10 -10    0.25    0.36
  -2 -10 -10    0.70    0.36
   4 -10  -9    0.84    0.49
  -4  10   9    0.15    0.42
   3 -10  -9    4.73    0.64
  -3  10   9    5.43    0.68
   2 -10  -9    5.06    0.87
  -2  10   9    6.61    0.80
   1 -10  -9    4.19    0.54
   0 -10  -9    2.47    0.43
  -1 -10  -9   -0.04    0.33
  -2 -10  -9    2.79    0.52
  -3 -10  -9   10.65    1.05
   3  10   9   14.31    1.26
   4 -10  -8    0.74    0.51
  -4  10   8    0.59    0.36
  -3  10   8    6.71    0.74
   2 -10  -8    3.33    0.43
   2 -10  -8    3.26    0.53
  -2  10   8    3.37    0.62
   1 -10  -8    9.66    0.92
  -1  10   8   12.61    1.06
   0 -10  -8    1.51    0.38
  -1 -10  -8    3.14    0.48
  -2 -10  -8   11.81    1.05
   2  10   8   12.89    1.04
  -3 -10  -8    7.08    0.73
   3  10   8    6.21    0.68
   4 -10  -7    6.90    0.77
  -4  10   7    7.14    0.75
   3 -10  -7    6.92    0.74
  -3  10   7    7.59    0.74
   2 -10  -7    5.26    0.64
  -2  10   7    6.38    0.68
   1 -10  -7    0.38    0.34
   1 -10  -7   -0.19    0.38
  -1  10   7    0.16    0.44
   0 -10  -7    0.21    0.34
  -1 -10  -7    5.13    0.62
   1  10   7    6.74    0.65
  -2 -10  -7   10.81    1.01
   2  10   7   12.80    0.99
  -3 -10  -7    2.56    0.54
   3  10   7    2.76    0.48
  -4 -10  -7    0.84    0.50
   4  10   7    0.46    0.30
  -5  10   6    2.69    0.59
  -4  10   6    6.02    0.69
  -3  10   6    3.40    0.52
   2 -10  -6    8.03    0.74
  -2  10   6    7.32    0.75
   1 -10  -6    1.63    0.36
   1 -10  -6    2.16    0.35
  -1  10   6    1.57    0.39
   0 -10  -6   17.50    1.36
   0 -10  -6   15.18    1.17
   0  10   6   13.32    1.20
  -1 -10  -6   20.30    1.55
   1  10   6   19.51    1.53
  -2 -10  -6    2.73    0.53
   2  10   6    3.48    0.51
  -3 -10  -6   -0.15    0.47
   3  10   6    0.40    0.41
  -4 -10  -6    3.39    0.67
  -5  10   5    0.77    0.42
  -4  10   5    0.54    0.33
  -3  10   5    0.84    0.37
  -2  10   5    1.33    0.39
   1 -10  -5    3.31    0.46
   1 -10  -5    2.91    0.38
  -1  10   5    2.61    0.53
   0 -10  -5   20.47    1.41
   0 -10  -5   19.00    1.42
   0  10   5   17.16    1.42
   0  10   5   16.50    1.46
  -1 -10  -5   25.85    1.86
   1  10   5   22.94    1.85
  -2 -10  -5    7.71    0.77
   2  10   5    8.26    0.73
  -3 -10  -5    0.52    0.53
   3  10   5    0.69    0.33
  -4 -10  -5    0.04    0.60
   4  10   5   -0.38    0.35
  -5  10   4    0.07    0.35
   3 -10  -4    0.04    0.29
   2 -10  -4    3.58    0.44
   1 -10  -4   13.60    1.07
   1 -10  -4   12.86    1.02
   0 -10  -4    0.63    0.29
   0 -10  -4    0.74    0.29
   0  10   4    0.42    0.33
  -1 -10  -4    1.24    0.37
   1  10   4    1.79    0.39
  -2 -10  -4    7.88    0.78
   2  10   4    7.89    0.70
   2  10   4    7.27    0.72
  -3 -10  -4   10.78    1.02
   3  10   4   10.80    0.92
  -4 -10  -4    2.04    0.63
   4  10   4    2.27    0.46
  -5  10   3   -0.39    0.46
   4 -10  -3    0.83    0.33
   3 -10  -3    3.16    0.46
   2 -10  -3    1.93    0.40
   1 -10  -3    1.26    0.30
  -1  10   3    0.96    0.27
   0 -10  -3    0.29    0.26
   0 -10  -3   -0.03    0.26
   0  10   3    0.07    0.33
   1  10   3    6.28    0.61
  -2 -10  -3   18.01    1.42
   2  10   3   18.51    1.35
   2  10   3   15.91    1.37
  -3 -10  -3    8.03    0.87
   3  10   3    8.12    0.74
  -4 -10  -3    8.40    0.87
   4  10   3    7.86    0.65
   4  10   3    6.59    0.72
  -5 -10  -3    1.13    0.65
   5  10   3    0.87    0.36
  -5  10   2    2.62    0.62
   4 -10  -2    6.88    0.66
   3 -10  -2   11.21    0.94
   2 -10  -2   39.28    2.93
   1 -10  -2    0.13    0.27
  -1  10   2    0.18    0.27
   0 -10  -2    5.65    0.48
   0 -10  -2    5.16    0.52
   0  10   2    3.97    0.62
  -1 -10  -2   40.62    2.91
   1  10   2   36.97    2.87
  -2 -10  -2   13.20    1.20
   2  10   2   15.41    1.14
  -3 -10  -2    2.79    0.63
   3  10   2    2.97    0.47
   3  10   2    3.04    0.45
   4  10   2    2.93    0.39
   4  10   2    3.12    0.51
  -5 -10  -2    2.90    0.65
   5  10   2    2.81    0.55
   5 -10  -1    2.46    0.55
   4 -10  -1    0.63    0.32
   3 -10  -1    1.02    0.30
   2 -10  -1    0.94    0.28
  -2  10   1    0.68    0.33
   1 -10  -1    2.53    0.39
   0 -10  -1   22.97    1.74
   0 -10  -1   22.21    1.70
   0  10   1   23.01    1.72
  -1 -10  -1   24.83    1.90
   1  10   1   25.44    1.89
  -2 -10  -1    3.09    0.61
   2  10   1    4.14    0.48
   2  10   1    4.13    0.54
  -3 -10  -1    1.59    0.56
   3  10   1    2.57    0.44
   3  10   1    1.87    0.34
  -4 -10  -1    2.89    0.66
   4  10   1    2.88    0.38
   4  10   1    3.84    0.81
  -5 -10  -1    2.90    0.66
   5  10   1    2.73    0.53
   5  10   1    2.32    0.39
   5 -10   0    4.51    0.64
   4 -10   0    2.72    0.48
   3 -10   0    5.49    0.54
  -3  10   0    3.42    0.64
   2 -10   0   26.63    2.01
  -2  10   0   26.49    2.02
   1 -10   0   77.45    5.68
  -1  10   0   77.03    5.67
   0 -10   0  196.25   14.22
   0 -10   0  196.83   14.20
   0  10   0  191.35   14.21
  -1 -10   0   68.59    5.21
  -1 -10   0   72.53    5.20
   1  10   0   71.42    5.20
   2  10   0   22.30    1.74
   2  10   0   23.56    1.73
  -3 -10   0    2.93    0.68
   3  10   0    4.79    0.44
   3  10   0    4.20    0.51
  -4 -10   0    1.32    0.58
   4  10   0    1.34    0.38
   4  10   0    1.49    0.31
  -5 -10   0    1.78    0.63
   5  10   0    1.82    0.34
   5  10   0    1.44    0.42
   5 -10   1    3.49    0.66
   4 -10   1    5.34    0.60
   3 -10   1    2.18    0.38
  -3  10  -1    1.51    0.44
   2 -10   1    4.97    0.55
  -2  10  -1    4.82    0.61
   1 -10   1   30.64    2.26
  -1  10  -1   29.33    2.25
   0 -10   1   23.09    1.73
   0 -10   1   22.58    1.79
   0  10  -1   23.38    1.75
  -1 -10   1    2.88    0.41
  -1 -10   1    3.01    0.46
   1  10  -1    2.81    0.41
   2  10  -1    0.84    0.30
  -3 -10   1    0.03    0.55
   3  10  -1   -0.11    0.37
   3  10  -1    0.92    0.32
  -4 -10   1   -0.59    0.54
   4  10  -1    0.67    0.36
   4  10  -1    0.98    0.35
   5  10  -1    1.71    0.35
   5 -10   2    2.76    0.64
   4 -10   2    4.82    0.77
  -4  10  -2    4.46    0.81
   3 -10   2    2.89    0.44
  -3  10  -2    2.82    0.62
   2 -10   2   19.97    1.59
  -2  10  -2   21.08    1.61
   1 -10   2   47.17    3.53
  -1  10  -2   47.73    3.52
   0 -10   2    6.20    0.56
   0 -10   2    5.56    0.63
   0  10  -2    6.15    0.59
  -1 -10   2   -0.10    0.34
  -1 -10   2    0.00    0.34
   1  10  -2    0.22    0.26
   2  10  -2   39.60    2.94
   3  10  -2   10.38    0.87
   3  10  -2   10.12    0.87
  -4 -10   2    5.62    0.87
   4  10  -2    7.96    0.72
   4  10  -2    6.82    0.66
  -5 -10   2   -0.03    0.59
   5  10  -2    0.54    0.48
   5  10  -2    0.34    0.41
   4 -10   3   10.88    0.98
   3 -10   3   10.78    0.97
  -3  10  -3   11.83    1.05
   2 -10   3   25.86    2.00
  -2  10  -3   26.38    2.01
   1 -10   3    8.67    0.80
  -1  10  -3    8.81    0.84
   0 -10   3    0.04    0.34
   0 -10   3    0.32    0.34
   0  10  -3    0.46    0.30
  -1 -10   3    1.59    0.46
  -1 -10   3    1.56    0.41
   1  10  -3    1.43    0.32
  -2 -10   3    1.03    0.53
   2  10  -3    1.79    0.37
   3  10  -3    3.13    0.49
  -4 -10   3    0.38    0.64
   4  10  -3    1.69    0.43
   4  10  -3    0.74    0.53
   5  10  -3    1.31    0.57
   5  10  -3    0.08    0.58
   4 -10   4    1.17    0.44
  -4  10  -4    1.51    0.49
   3 -10   4   16.15    1.29
  -3  10  -4   15.51    1.34
   2 -10   4   10.92    0.97
  -2  10  -4   11.47    1.02
   1 -10   4    2.25    0.52
  -1  10  -4    3.13    0.53
   0 -10   4    0.88    0.37
   0 -10   4    0.99    0.39
   0  10  -4    0.81    0.33
  -1 -10   4   17.08    1.36
  -1 -10   4   16.30    1.30
   1  10  -4   15.71    1.29
   2  10  -4    3.26    0.45
   3  10  -4    0.14    0.30
   4  10  -4    0.18    0.38
   4 -10   5    0.26    0.40
  -4  10  -5   -0.36    0.47
   3 -10   5    0.91    0.37
  -3  10  -5    0.40    0.42
   2 -10   5   10.25    0.95
  -2  10  -5   11.53    0.99
   1 -10   5   31.83    2.44
  -1  10  -5   32.38    2.43
   0 -10   5   29.49    2.22
   0 -10   5   29.10    2.16
   0  10  -5   27.49    2.18
  -1 -10   5    3.86    0.65
  -1 -10   5    4.59    0.74
   1  10  -5    3.58    0.50
  -2 -10   5    0.94    0.47
   2  10  -5    0.80    0.31
   3  10  -5    0.10    0.34
   4  10  -5    1.54    0.45
   4 -10   6    0.93    0.50
  -4  10  -6    1.66    0.49
   3 -10   6   -0.16    0.44
  -3  10  -6    0.44    0.44
   2 -10   6    3.69    0.57
  -2  10  -6    4.15    0.63
   1 -10   6   30.15    2.32
  -1  10  -6   30.35    2.31
   0 -10   6   21.28    1.63
   0 -10   6   20.09    1.68
   0  10  -6   21.75    1.66
  -1 -10   6    0.72    0.43
   1  10  -6    1.81    0.36
  -2 -10   6   10.51    1.12
   2  10  -6   10.32    0.90
   3  10  -6    4.57    0.63
  -4  10  -7    0.10    0.45
   3 -10   7    3.61    0.65
  -3  10  -7    3.16    0.66
   2 -10   7   17.15    1.42
  -2  10  -7   17.63    1.43
   1 -10   7   10.23    0.92
  -1  10  -7    8.87    0.92
   0 -10   7    0.16    0.43
   0 -10   7    0.78    0.48
   0  10  -7    0.41    0.42
  -1 -10   7    0.78    0.44
   1  10  -7    0.21    0.33
  -2 -10   7    8.06    0.98
   2  10  -7    7.31    0.74
   3  10  -7   10.90    1.01
   3 -10   8    8.72    0.96
  -3  10  -8    8.86    0.91
   2 -10   8   19.07    1.46
   2 -10   8   18.02    1.36
  -2  10  -8   15.26    1.43
   1 -10   8    6.13    0.72
  -1  10  -8    4.99    0.73
   0 -10   8    2.28    0.69
   0 -10   8    2.57    0.62
   0  10  -8    1.31    0.45
  -1 -10   8    9.84    1.07
   1  10  -8   14.36    1.06
  -2 -10   8    4.92    0.89
   2  10  -8    4.07    0.62
  -3 -10   8    8.27    1.10
  -3  10  -9    9.06    0.95
   2 -10   9    4.10    0.70
   2 -10   9    4.59    0.51
  -2  10  -9    3.10    0.67
   1 -10   9   -0.19    0.50
   1 -10   9    0.06    0.47
   0  10  -9    2.27    0.54
  -1 -10   9    3.30    0.59
  -2 -10   9    9.16    1.04
   2  10  -9    7.79    0.87
  -3 -10   9    9.02    1.07
   2 -10  10    0.58    0.51
   2 -10  10    0.79    0.45
   1 -10  10    0.69    0.55
   1 -10  10    1.13    0.54
   0 -10  10   26.12    2.19
   0  10 -10   29.64    2.21
  -1 -10  10    5.25    0.68
  -2 -10  10   15.22    1.44
  -3 -10  10    5.88    0.93
   1 -10  11    0.88    0.52
   0 -10  11    0.24    0.50
   0  10 -11   -1.01    0.58
  -1 -10  11    0.13    0.44
  -2 -10  11    1.04    0.69
  -3 -10  11    4.78    0.94
   0 -10  12    0.34    0.55
  -1 -10  12    0.60    0.45
  -2 -10  12    5.09    0.91
   2 -11 -11   10.50    0.95
   1 -11 -11    2.83    0.53
   0 -11 -11    0.59    0.35
  -1 -11 -11    1.05    0.41
   3 -11 -10    3.01    0.61
  -3  11  10    3.68    0.70
   2 -11 -10    2.69    0.55
  -2  11  10    2.16    1.24
   1 -11 -10    1.05    0.43
   0 -11 -10    1.18    0.43
  -1 -11 -10    0.80    0.38
   3 -11  -9    4.06    0.64
  -3  11   9    4.43    0.66
   2 -11  -9    0.88    0.45
  -2  11   9   -0.46    0.47
   1 -11  -9    7.80    0.75
   0 -11  -9    9.00    0.80
  -1 -11  -9    0.70    0.37
  -2 -11  -9    0.61    0.42
  -4  11   8    1.51    0.42
   3 -11  -8    0.50    0.49
  -3  11   8    0.16    0.38
   2 -11  -8    1.16    0.41
   2 -11  -8    0.95    0.48
  -2  11   8    0.50    0.44
   1 -11  -8    2.73    0.49
   0 -11  -8    6.69    0.65
  -1 -11  -8    0.47    0.46
  -2 -11  -8    0.63    0.46
  -3 -11  -8    1.37    0.50
   3  11   8    1.48    0.39
  -4  11   7    4.86    0.65
  -3  11   7    0.56    0.37
   2 -11  -7    0.36    0.31
   2 -11  -7    0.75    0.45
  -2  11   7    0.93    0.38
   1 -11  -7    8.80    0.77
  -1  11   7    7.39    0.90
   0 -11  -7    7.82    0.71
  -1 -11  -7    2.75    0.48
   1  11   7    3.03    0.71
  -2 -11  -7   13.38    1.16
   2  11   7   14.33    1.15
  -3 -11  -7    0.90    0.46
   3  11   7    0.88    0.40
  -4  11   6   -0.38    0.35
  -3  11   6   -0.15    0.31
  -2  11   6    5.28    0.61
   1 -11  -6    2.08    0.45
   1 -11  -6    2.17    0.37
  -1  11   6    1.56    0.42
   0 -11  -6    0.11    0.36
  -1 -11  -6    0.92    0.41
   1  11   6    1.43    0.38
  -2 -11  -6    2.39    0.52
   2  11   6    2.26    0.52
  -3 -11  -6    1.64    0.50
   3  11   6    1.04    0.37
  -4 -11  -6    0.28    0.51
   4  11   6    0.23    0.36
  -4  11   5    4.65    0.58
  -3  11   5    1.48    0.41
  -2  11   5    2.74    0.53
   1 -11  -5    1.29    0.31
  -1  11   5    0.46    0.38
   0 -11  -5   12.19    0.96
   0 -11  -5   11.94    0.94
   0  11   5    9.86    0.94
  -1 -11  -5   13.23    1.05
   1  11   5   12.00    1.04
  -2 -11  -5    0.78    0.45
   2  11   5    1.53    0.36
   3  11   5    4.63    0.57
  -4 -11  -5    2.50    0.65
  -5  11   4    0.24    0.39
  -4  11   4    7.43    0.76
   3 -11  -4    4.43    0.53
   2 -11  -4    0.88    0.30
   1 -11  -4    0.10    0.27
   1 -11  -4    0.04    0.29
   0 -11  -4    0.18    0.31
   0 -11  -4    0.37    0.33
   0  11   4   -0.36    0.30
   1  11   4   14.07    1.13
  -2 -11  -4    2.62    0.53
   2  11   4    3.23    0.47
  -3 -11  -4    7.86    0.85
   3  11   4    8.49    0.85
  -4 -11  -4    6.35    0.81
   4  11   4    5.20    0.62
  -5  11   3    4.06    0.68
   4 -11  -3   11.63    0.99
   3 -11  -3    9.79    0.86
   2 -11  -3    1.57    0.33
   1 -11  -3    6.92    0.60
  -1  11   3    4.89    0.60
   0 -11  -3    2.82    0.40
   0 -11  -3    2.59    0.46
   0  11   3    2.45    0.43
   1  11   3    1.73    0.34
  -2 -11  -3    3.06    0.60
   2  11   3    2.91    0.43
  -3 -11  -3    3.02    0.65
   3  11   3    1.91    0.46
  -4 -11  -3    1.99    0.65
  -5  11   2   14.62    1.28
   4 -11  -2    1.91    0.42
   3 -11  -2    5.78    0.60
   2 -11  -2    2.30    0.41
   1 -11  -2   -0.06    0.25
   1 -11  -2   -0.21    0.30
  -1  11   2    0.06    0.27
   0 -11  -2    1.05    0.34
   0 -11  -2    0.89    0.31
   0  11   2    0.75    0.25
   1  11   2   -0.33    0.27
   2  11   2    1.42    0.31
  -3 -11  -2    1.69    0.63
   3  11   2    1.51    0.35
  -4 -11  -2    3.61    0.74
   4  11   2    3.70    0.53
   5 -11  -1    7.27    0.79
   4 -11  -1    0.62    0.34
   3 -11  -1   11.44    0.96
   2 -11  -1   14.74    1.20
  -2  11   1   15.41    1.22
   1 -11  -1   19.79    1.50
  -1  11   1   18.80    1.49
   0 -11  -1   42.80    3.19
   0 -11  -1   43.17    3.22
   0  11   1   43.62    3.20
   1  11   1    3.13    0.44
   2  11   1    6.13    0.66
  -3 -11  -1   14.17    1.36
   3  11   1   17.33    1.27
  -4 -11  -1    1.02    0.60
   4  11   1    0.55    0.36
  -5 -11  -1    0.70    0.63
   5  11   1    0.21    0.39
   5 -11   0   -0.63    0.42
   4 -11   0    0.20    0.36
   3 -11   0    0.46    0.33
   2 -11   0   52.53    3.88
  -2  11   0   52.17    3.88
   1 -11   0    3.96    0.50
  -1  11   0    3.91    0.49
   0 -11   0    0.12    0.30
   0 -11   0    0.00    0.29
   0  11   0    0.10    0.26
  -1 -11   0    3.19    0.50
   1  11   0    3.20    0.42
   2  11   0   42.85    3.17
   3  11   0    0.25    0.30
  -5 -11   0    0.61    0.59
   5 -11   1   -0.48    0.49
   4 -11   1   -0.14    0.33
   3 -11   1   19.82    1.54
  -3  11  -1   19.83    1.61
   2 -11   1    8.62    0.76
  -2  11  -1    7.81    0.82
   1 -11   1    3.63    0.50
  -1  11  -1    3.88    0.53
   0 -11   1   46.56    3.46
   0 -11   1   46.79    3.49
   0  11  -1   47.10    3.47
  -1 -11   1   11.88    1.22
  -1 -11   1   14.04    1.09
   2  11  -1   13.51    1.09
   3  11  -1    9.94    0.86
  -4 -11   1   -0.17    0.66
   4  11  -1    0.83    0.37
   5  11  -1    6.42    0.74
  -4  11  -2   -0.31    0.77
   3 -11   2    1.12    0.31
  -3  11  -2    0.39    0.42
   2 -11   2    2.19    0.39
  -2  11  -2    2.26    0.49
   1 -11   2    0.21    0.33
  -1  11  -2    0.13    0.32
   0 -11   2    1.84    0.40
   0 -11   2    1.52    0.36
   0  11  -2    1.44    0.33
  -1 -11   2   -0.25    0.34
   1  11  -2    0.06    0.26
   2  11  -2    2.46    0.43
   3  11  -2    4.75    0.56
   4  11  -2    3.42    0.55
   5  11  -2    9.71    0.97
   4 -11   3    0.25    0.38
  -4  11  -3   -0.32    0.51
   3 -11   3    2.86    0.50
   2 -11   3    3.76    0.51
  -2  11  -3    4.16    0.61
   1 -11   3    2.44    0.43
  -1  11  -3    2.56    0.56
   0 -11   3    3.79    0.57
   0 -11   3    3.75    0.48
   0  11  -3    3.75    0.51
  -1 -11   3    8.79    0.83
   1  11  -3    7.48    0.72
   2  11  -3    1.11    0.32
   3  11  -3    9.74    0.86
   4  11  -3   10.41    1.00
   4 -11   4    7.20    0.73
  -4  11  -4    6.26    0.86
   3 -11   4    9.79    0.89
  -3  11  -4    9.65    0.97
   2 -11   4    4.28    0.57
  -2  11  -4    4.65    0.67
   1 -11   4   19.81    1.60
  -1  11  -4   20.95    1.60
   0 -11   4    0.50    0.38
   0 -11   4   -0.15    0.37
   0  11  -4    0.50    0.32
  -1 -11   4    0.26    0.53
  -1 -11   4    0.26    0.47
   1  11  -4    0.04    0.30
   2  11  -4    0.74    0.30
   3  11  -4    3.99    0.53
   4  11  -4    7.25    0.76
   4 -11   5    0.66    0.39
  -4  11  -5   -0.41    0.47
   3 -11   5    5.74    0.64
  -3  11  -5    3.84    0.69
   2 -11   5    1.55    0.40
  -2  11  -5    0.87    0.38
   1 -11   5   17.32    1.41
  -1  11  -5   17.35    1.42
   0 -11   5   16.82    1.43
   0 -11   5   17.79    1.37
   0  11  -5   17.11    1.38
  -1 -11   5    0.82    0.51
  -1 -11   5    1.87    0.58
   1  11  -5    0.94    0.33
  -2 -11   5    3.54    0.76
   2  11  -5    3.76    0.49
   3  11  -5    0.80    0.35
   4  11  -5    6.09    0.75
   4 -11   6    0.59    0.54
  -4  11  -6   -0.79    0.45
   3 -11   6    2.42    0.52
  -3  11  -6    0.58    0.42
   2 -11   6    2.86    0.55
  -2  11  -6    2.77    0.61
   1 -11   6    1.37    0.41
  -1  11  -6    0.71    0.46
   0 -11   6   -0.29    0.43
   0 -11   6    0.08    0.42
   0  11  -6    0.11    0.36
  -1 -11   6    2.79    0.66
   1  11  -6    2.98    0.52
  -2 -11   6    7.76    0.92
   2  11  -6    7.18    0.71
   3  11  -6   -0.38    0.40
   3 -11   7    2.74    0.58
  -3  11  -7    1.33    0.43
   2 -11   7   20.10    1.56
  -2  11  -7   18.33    1.55
   1 -11   7    4.49    0.64
  -1  11  -7    4.54    0.66
   0 -11   7   12.20    1.10
   0 -11   7   11.42    1.04
   0  11  -7   11.12    1.03
  -1 -11   7   13.02    1.17
   1  11  -7   11.77    1.07
  -2 -11   7    0.80    0.52
   2  11  -7    0.21    0.37
   3  11  -7   -0.48    0.47
   3 -11   8    1.66    0.49
  -3  11  -8    1.04    0.44
   2 -11   8    0.57    0.42
   2 -11   8    0.72    0.43
  -2  11  -8   -0.09    0.39
   1 -11   8    0.68    0.39
   0 -11   8   11.54    1.09
   0  11  -8   11.25    1.04
  -1 -11   8    3.87    0.72
   1  11  -8    4.36    0.65
  -2 -11   8    0.31    0.49
   2  11  -8   -0.02    0.42
   2 -11   9    1.03    0.43
   2 -11   9    0.23    0.44
  -2  11  -9   -0.34    0.40
   1 -11   9    0.63    0.48
   1 -11   9    0.87    0.51
  -1  11  -9   -0.21    0.49
   0 -11   9   15.55    1.35
   0  11  -9   15.15    1.32
  -1 -11   9   11.62    1.12
  -2 -11   9    1.14    0.46
   2  11  -9    0.24    0.71
   2 -11  10    0.50    0.48
   2 -11  10   -0.38    0.48
   1 -11  10   -0.43    0.50
  -1  11 -10   -0.54    0.51
   0 -11  10    0.57    0.53
   0  11 -10    1.01    0.51
  -1 -11  10    0.83    0.51
   1  11 -10    1.60    0.52
  -2 -11  10    4.51    0.73
   1 -11  11    0.67    0.58
   0 -11  11    0.14    0.55
   0  11 -11    0.44    0.60
  -1 -11  11    1.20    0.57
  -2 -11  11   12.45    1.15
   2 -12 -10    6.33    0.73
   1 -12 -10   31.13    2.36
   0 -12 -10    2.57    0.51
  -1 -12 -10    1.24    0.42
   3 -12  -9    0.91    0.60
   3 -12  -9    1.36    0.44
  -3  12   9    1.49    0.50
   2 -12  -9   -0.03    0.51
  -2  12   9   -0.43    0.99
   1 -12  -9    8.62    0.82
   0 -12  -9   11.49    0.98
  -1 -12  -9    0.45    0.40
  -2 -12  -9    3.54    0.51
   3 -12  -8    1.34    0.70
  -3  12   8    0.63    0.42
   2 -12  -8    2.86    0.59
   2 -12  -8    3.03    0.60
  -2  12   8    3.54    0.70
   1 -12  -8    0.35    0.60
   0 -12  -8    3.06    0.52
  -1 -12  -8    3.02    0.46
  -2 -12  -8    2.72    0.53
  -4  12   7    6.10    0.73
  -3  12   7   11.03    0.99
  -2  12   7    4.57    0.65
   1 -12  -7    1.18    0.45
   0 -12  -7    7.27    0.69
  -1 -12  -7    2.59    0.55
  -2 -12  -7    4.04    0.59
   2  12   7    3.22    0.61
   3  12   7    1.26    0.42
  -4  12   6    1.06    0.42
  -3  12   6   10.82    0.97
  -2  12   6    0.98    0.36
   1 -12  -6    1.29    0.35
  -1  12   6    1.31    0.42
   0 -12  -6   21.53    1.66
  -1 -12  -6   18.05    1.40
   1  12   6   17.49    1.41
  -2 -12  -6   14.66    1.24
  -3 -12  -6    1.21    0.54
   3  12   6    1.34    0.40
  -4  12   5    0.02    0.33
  -3  12   5    1.44    0.39
  -2  12   5    0.37    0.37
   1 -12  -5    9.51    0.85
  -1  12   5   11.30    0.97
   0  12   5   24.69    1.97
  -1 -12  -5   10.47    0.88
   1  12   5    9.13    0.87
  -2 -12  -5   16.61    1.39
   2  12   5   17.74    1.36
  -3 -12  -5    1.58    0.57
   3  12   5    2.18    0.50
  -4  12   4    2.03    0.51
   3 -12  -4    4.23    0.57
   2 -12  -4    4.99    0.57
   1 -12  -4    1.54    0.35
   0  12   4   16.20    1.28
  -1 -12  -4    3.10    0.51
   1  12   4    2.39    0.47
  -2 -12  -4   13.51    1.25
   2  12   4   16.88    1.22
  -3 -12  -4    2.92    0.65
   3  12   4    1.96    0.43
   4  12   4    3.75    0.56
   4 -12  -3    0.73    0.34
   3 -12  -3    3.53    0.48
   2 -12  -3    4.68    0.53
   1 -12  -3    0.17    0.30
  -1  12   3   -0.09    0.27
   0 -12  -3    0.57    0.33
   0  12   3    0.72    0.33
   1  12   3    0.80    0.35
  -2 -12  -3    7.92    0.82
   2  12   3    9.04    0.76
   3  12   3   12.60    1.05
  -4 -12  -3    2.65    0.75
   4  12   3    3.08    0.50
   4 -12  -2    5.80    0.62
   3 -12  -2   45.63    3.40
   2 -12  -2   17.73    1.40
   1 -12  -2    8.53    0.75
   1 -12  -2    8.44    0.70
  -1  12   2    8.41    0.76
   0 -12  -2   26.83    2.03
   0 -12  -2   26.79    2.01
   0  12   2   26.65    2.02
   1  12   2   26.06    1.97
   2  12   2   26.19    1.98
  -3 -12  -2    1.11    0.66
  -4 -12  -2    4.28    0.77
   4  12   2    2.55    0.52
   4 -12  -1   -0.05    0.31
   3 -12  -1   -0.24    0.30
   2 -12  -1   15.34    1.23
  -2  12   1   15.42    1.24
   1 -12  -1    1.93    0.34
  -1  12   1    2.09    0.37
   0 -12  -1    8.08    0.72
   0 -12  -1    8.41    0.75
   0  12   1    8.46    0.73
   1  12   1   10.21    0.87
   2  12   1   44.24    3.28
  -3 -12  -1    1.44    0.65
   3  12   1    0.60    0.34
  -4 -12  -1    4.10    0.81
   4  12   1    2.23    0.50
   4 -12   0    4.03    0.56
   3 -12   0   19.12    1.50
   2 -12   0    0.79    0.29
  -2  12   0    1.23    0.38
   1 -12   0   49.32    3.69
  -1  12   0   49.95    3.68
   0 -12   0   80.06    5.75
   0 -12   0   75.52    5.72
   0  12   0   78.31    5.72
  -1 -12   0   41.27    3.13
   1  12   0   42.27    3.11
   2  12   0    1.04    0.34
   3  12   0   16.47    1.30
  -4 -12   0    3.57    0.77
   4  12   0    2.30    0.47
   4 -12   1    1.17    0.39
   3 -12   1    0.74    0.31
  -3  12  -1   -1.03    0.47
   2 -12   1   54.04    4.13
  -2  12  -1   57.39    4.13
   1 -12   1   13.01    1.06
  -1  12  -1   12.35    1.05
   0 -12   1    9.53    0.82
   0 -12   1    9.89    0.87
   0  12  -1    9.71    0.85
  -1 -12   1    1.10    0.51
   1  12  -1    1.85    0.40
   2  12  -1   14.22    1.15
   3  12  -1   -0.42    0.32
   4  12  -1    0.25    0.36
   4 -12   2    0.80    0.36
   3 -12   2    0.47    0.55
   2 -12   2   34.13    2.65
  -2  12  -2   36.02    2.67
   1 -12   2   33.92    2.62
  -1  12  -2   35.51    2.61
   0 -12   2   34.13    2.52
   0 -12   2   31.26    2.47
   0  12  -2   33.88    2.49
  -1 -12   2   10.64    0.97
   1  12  -2    9.97    0.87
   2  12  -2   17.44    1.36
   3  12  -2   42.40    3.15
   4  12  -2    6.47    0.71
   4 -12   3    3.93    0.59
   3 -12   3   16.40    1.37
  -3  12  -3   18.35    1.51
   2 -12   3   11.73    1.03
  -2  12  -3   12.66    1.09
   1 -12   3    0.75    0.39
  -1  12  -3    0.76    0.37
   0 -12   3    1.43    0.40
   0 -12   3    0.97    0.42
   0  12  -3    0.85    0.33
  -1 -12   3   -0.46    0.40
   1  12  -3    0.23    0.29
   2  12  -3    5.08    0.57
   3  12  -3    3.47    0.52
   4  12  -3    2.08    0.45
   3 -12   4    3.47    0.54
   2 -12   4   21.63    1.73
  -2  12  -4   22.90    1.78
   1 -12   4    3.23    0.54
   0 -12   4   23.85    1.83
   0 -12   4   23.58    1.88
   0  12  -4   24.05    1.83
  -1 -12   4    1.90    0.52
   1  12  -4    1.90    0.45
   2  12  -4    4.82    0.54
   3  12  -4    3.85    0.57
   4  12  -4    0.49    0.42
   3 -12   5    1.51    0.40
  -3  12  -5    0.47    0.45
   2 -12   5   28.38    2.07
  -2  12  -5   24.45    2.05
   1 -12   5   13.22    1.11
   1 -12   5   11.85    1.06
  -1  12  -5   13.91    1.16
   0 -12   5   27.22    2.11
   0 -12   5   27.18    2.07
   0  12  -5   26.78    2.07
  -1 -12   5   14.62    1.29
   1  12  -5   13.86    1.17
   2  12  -5    0.11    0.31
   4  12  -5    0.54    0.46
   3 -12   6    0.89    0.40
  -3  12  -6    0.65    0.42
   2 -12   6   20.29    1.56
  -2  12  -6   18.52    1.57
   1 -12   6   26.61    2.08
  -1  12  -6   27.35    2.09
   0 -12   6   30.57    2.38
   0 -12   6   29.99    2.35
   0  12  -6   32.00    2.35
  -1 -12   6    0.89    0.51
   1  12  -6    0.47    0.36
  -2 -12   6    0.93    0.70
   2  12  -6    1.38    0.36
   3  12  -6   15.41    1.29
  -3  12  -7    1.02    0.43
   2 -12   7    4.96    0.66
  -2  12  -7    3.08    0.67
   1 -12   7   10.59    0.98
   1 -12   7   11.43    1.03
  -1  12  -7   11.43    1.08
   0 -12   7   12.27    1.09
   0  12  -7   11.06    1.05
  -1 -12   7    0.71    0.56
   1  12  -7    1.06    0.39
  -2 -12   7    3.39    0.80
   2  12  -7    1.41    0.52
   3  12  -7    9.22    0.94
   2 -12   8    4.44    0.57
   2 -12   8    4.20    0.67
   1 -12   8    5.69    0.69
   1 -12   8    4.45    0.63
  -1  12  -8    4.19    0.72
   0 -12   8    5.21    0.75
   0  12  -8    4.93    0.72
  -1 -12   8    7.19    0.92
   1  12  -8    8.85    1.19
   2  12  -8    3.58    0.60
   2 -12   9    4.25    0.59
   1 -12   9    0.47    0.45
   1 -12   9    0.14    0.57
  -1  12  -9   -0.43    0.46
   0 -12   9   22.80    1.81
   0  12  -9   21.51    1.78
  -1 -12   9   13.96    1.39
   1  12  -9   16.87    1.37
  -2 -12   9    1.31    0.66
   2  12  -9   -0.20    0.46
   1 -12  10    1.41    0.48
  -1  12 -10   -0.82    0.55
   0 -12  10    4.43    0.74
   0  12 -10    2.68    0.58
  -1 -12  10   43.62    3.08
   1  12 -10   36.04    3.04
  -2 -12  10    8.45    1.03
  -1 -12  11    0.57    0.59
   2 -13  -9    2.96    0.65
   1 -13  -9    0.96    0.46
   0 -13  -9    1.03    0.44
  -1 -13  -9    4.01    0.56
  -3  13   8   -0.06    0.49
   2 -13  -8    1.83    0.59
   1 -13  -8    0.16    0.44
   0 -13  -8    0.08    0.44
  -1 -13  -8    0.44    0.42
  -2 -13  -8    0.28    0.44
  -3  13   7    0.31    0.40
   2 -13  -7    3.01    0.44
   0 -13  -7    2.11    0.74
  -1 -13  -7    3.87    0.52
  -2 -13  -7    0.87    0.48
  -3  13   6    1.25    0.37
  -2  13   6    1.17    0.50
  -1 -13  -6    0.80    0.48
   1  13   6    1.02    0.47
  -2 -13  -6    2.40    0.56
  -3 -13  -6    3.45    0.64
   3  13   6    1.88    0.45
  -4  13   5   -0.04    0.37
  -3  13   5    3.32    0.58
  -2  13   5    2.67    0.55
   1 -13  -5   -0.14    0.34
  -1  13   5    0.29    0.44
  -1 -13  -5    2.53    0.52
   1  13   5    3.10    0.53
  -2 -13  -5    2.71    0.56
   2  13   5    1.27    0.41
  -3 -13  -5   -0.18    0.56
   3  13   5    0.88    0.38
  -4  13   4    1.23    0.42
   3 -13  -4    4.05    0.55
   2 -13  -4    0.39    0.33
   1 -13  -4    0.59    0.29
   1 -13  -4   -0.20    0.34
   0  13   4    0.79    0.35
   1  13   4    2.26    0.47
  -2 -13  -4    3.65    0.62
  -3 -13  -4    2.72    0.64
   4 -13  -3    2.29    0.50
   3 -13  -3    0.78    0.33
   2 -13  -3    0.59    0.31
   1 -13  -3    0.88    0.33
   1 -13  -3    1.11    0.28
   0  13   3    0.43    0.32
   1  13   3    2.33    0.38
  -2 -13  -3    0.83    0.51
   2  13   3    0.22    0.30
  -3 -13  -3    3.17    0.72
   3  13   3    2.14    0.43
   4  13   3    2.60    0.51
   4 -13  -2    4.26    0.57
   3 -13  -2    2.08    0.41
   2 -13  -2    1.85    0.42
   1 -13  -2    2.14    0.45
   0  13   2    1.14    0.34
   1  13   2    1.08    0.36
   2  13   2    2.41    0.47
   3  13   2    3.54    0.53
  -4 -13  -2    4.27    0.90
   4  13   2    3.06    0.57
   4 -13  -1    2.22    0.48
   3 -13  -1    0.83    0.34
   2 -13  -1    4.31    0.55
  -2  13   1    5.24    0.66
   1 -13  -1   24.48    1.86
  -1  13   1   23.98    1.85
   0 -13  -1    5.98    0.60
   0 -13  -1    5.20    0.57
   0  13   1    5.37    0.58
   1  13   1    8.85    0.80
   2  13   1    3.58    0.50
   3  13   1    3.13    0.53
  -4 -13  -1    7.40    1.07
   4  13   1    4.54    0.61
   4 -13   0    2.27    0.51
   3 -13   0    0.31    0.30
   2 -13   0    1.85    0.38
  -2  13   0    2.04    0.43
   1 -13   0    4.07    0.51
  -1  13   0    4.37    0.58
   0 -13   0    0.15    0.34
   0 -13   0   -0.01    0.29
   0  13   0    0.11    0.29
   1  13   0    3.11    0.47
   2  13   0    1.90    0.45
   3  13   0    0.15    0.33
   4  13   0   -0.14    0.41
   4 -13   1    5.78    0.64
   3 -13   1    4.15    0.54
  -3  13  -1    3.84    0.74
   2 -13   1    5.34    0.57
  -2  13  -1    4.92    0.69
   1 -13   1   11.82    1.00
  -1  13  -1   11.34    0.99
   0 -13   1    6.57    0.71
   0 -13   1    6.30    0.63
   0  13  -1    6.85    0.65
   1  13  -1   22.78    1.74
   2  13  -1    4.31    0.54
   3  13  -1    0.53    0.32
   4  13  -1    2.18    0.50
   4 -13   2    3.42    0.55
   3 -13   2    2.82    0.45
  -3  13  -2    1.69    0.65
   2 -13   2    2.89    0.50
  -2  13  -2    3.19    0.60
   1 -13   2    0.79    0.35
  -1  13  -2    1.03    0.36
   0 -13   2    1.59    0.42
   0 -13   2    1.31    0.38
   0  13  -2    1.35    0.37
   1  13  -2    2.12    0.41
   2  13  -2    1.66    0.36
   3  13  -2    1.53    0.37
   4  13  -2    5.04    0.64
   4 -13   3    0.49    0.40
   3 -13   3    4.04    0.53
   2 -13   3    0.48    0.33
  -2  13  -3    0.32    0.46
   1 -13   3    3.15    0.47
   1 -13   3    3.17    0.51
  -1  13  -3    3.80    0.59
   0 -13   3    0.79    0.45
   0 -13   3    0.88    0.44
   0  13  -3    0.75    0.34
  -1 -13   3    1.30    0.60
   1  13  -3    0.93    0.34
   2  13  -3    0.09    0.32
   3  13  -3    1.38    0.38
   4  13  -3    1.24    0.45
   3 -13   4    1.69    0.41
  -3  13  -4    0.65    0.55
   2 -13   4    4.17    0.57
   1 -13   4    2.75    0.57
  -1  13  -4    3.26    0.61
   0 -13   4    0.75    0.45
   0 -13   4    0.77    0.46
   0  13  -4    0.89    0.36
  -1 -13   4   -0.29    0.46
   1  13  -4    0.15    0.31
   2  13  -4    0.58    0.33
   3  13  -4    3.28    0.55
   4  13  -4    1.05    0.42
   3 -13   5    0.37    0.37
   2 -13   5    0.98    0.36
  -2  13  -5    0.75    0.45
   1 -13   5    2.23    0.51
  -1  13  -5    3.24    0.65
   0 -13   5    4.62    0.68
   0 -13   5    4.39    0.64
   0  13  -5    5.48    0.64
  -1 -13   5   -0.20    0.51
   1  13  -5    0.48    0.33
   3  13  -5    3.03    0.53
   4  13  -5    0.23    0.54
   3 -13   6    0.49    0.41
   2 -13   6    0.91    0.43
  -2  13  -6   -0.47    0.43
   1 -13   6   -0.18    0.39
  -1  13  -6    0.05    0.42
   0 -13   6    4.46    0.71
  -1 -13   6    3.49    0.80
   2  13  -6    3.41    0.54
   3  13  -6    1.14    0.40
   2 -13   7    1.25    0.44
  -2  13  -7   -0.32    0.43
   1 -13   7    6.13    0.74
  -1  13  -7    6.41    0.77
   0 -13   7    1.57    0.52
   0  13  -7    1.70    0.44
  -1 -13   7    3.22    0.77
   1  13  -7    2.56    0.60
  -2 -13   7    7.20    1.23
   2  13  -7    4.09    0.61
   3  13  -7    0.39    0.44
   2 -13   8    0.88    0.50
   2 -13   8    0.51    0.45
   1 -13   8    0.39    0.43
  -1  13  -8    0.23    0.44
   0 -13   8    0.35    0.44
   0  13  -8   -0.74    0.42
  -1 -13   8    0.28    0.57
   1  13  -8   -0.25    0.44
  -2 -13   8    2.02    0.77
   2  13  -8    2.64    0.57
   1 -13   9    6.15    0.75
  -1  13  -9    4.98    0.77
   0 -13   9    0.97    0.45
   0  13  -9    0.19    0.47
  -1 -13   9    0.96    0.59
   1  13  -9   -0.14    0.48
  -2 -13   9    4.72    0.97
   2  13  -9    4.26    0.73
   0 -13  10    1.38    0.57
   0  13 -10    0.57    0.51
  -1 -13  10    1.42    0.64
   1  13 -10   -0.81    0.59
   0 -14  -8    2.66    0.58
  -1 -14  -8    2.27    0.54
   0 -14  -7    4.07    0.64
  -1 -14  -7    6.46    0.71
  -2 -14  -7    5.53    0.70
  -3  14   6    0.78    0.37
   2 -14  -6   -0.12    0.36
  -2  14   6    0.25    0.39
  -1 -14  -6   10.50    0.92
  -2 -14  -6    1.12    0.54
  -3  14   5    1.09    0.44
  -2  14   5    4.14    0.66
   2  14   5    0.34    0.40
   3  14   5    3.63    0.60
   2 -14  -4    4.94    0.61
   0  14   4   -0.90    0.42
   1  14   4    0.07    0.35
   2  14   4    2.98    0.53
  -3 -14  -4    8.59    0.89
   3  14   4    7.32    0.81
   3 -14  -3    1.67    0.41
   2 -14  -3    9.59    0.97
   1 -14  -3   21.26    1.67
   0  14   3    4.32    0.56
   1  14   3    1.31    0.36
   2  14   3    4.09    0.59
   3  14   3    4.93    0.62
   4 -14  -2    3.91    0.58
   3 -14  -2    2.25    0.48
   1 -14  -2    1.19    0.33
   1 -14  -2    0.56    0.32
  -1  14   2    0.47    0.35
   0  14   2    1.79    0.38
   1  14   2   12.00    1.01
   2  14   2    0.65    0.35
   3  14   2    5.85    0.64
   3 -14  -1    7.82    0.76
   2 -14  -1    0.64    0.49
   1 -14  -1    1.32    0.35
   1 -14  -1    1.09    0.40
  -1  14   1    0.31    0.34
   0  14   1    1.22    0.30
   1  14   1   12.30    1.03
   2  14   1    0.72    0.33
   3  14   1   -0.54    0.35
   4 -14   0   -0.54    0.36
   3 -14   0   16.33    1.33
  -2  14   0    6.80    0.79
   1 -14   0    2.64    0.48
  -1  14   0    3.41    0.51
   0 -14   0   18.66    1.43
   0  14   0   16.80    1.39
   1  14   0    3.06    0.49
   2  14   0    5.49    0.65
   3  14   0   13.73    1.13
   3 -14   1   -0.18    0.38
   2 -14   1    0.91    0.32
  -2  14  -1    0.44    0.42
   1 -14   1   14.61    1.23
  -1  14  -1   15.40    1.24
   0 -14   1    2.41    0.44
   0  14  -1    1.47    0.39
   1  14  -1    1.16    0.34
   2  14  -1    0.65    0.38
   3  14  -1    8.14    0.78
   3 -14   2    5.56    0.60
  -3  14  -2    4.07    0.86
   2 -14   2    0.30    0.33
   1 -14   2   14.57    1.18
   1 -14   2   14.49    1.24
  -1  14  -2   15.14    1.22
   0 -14   2    1.71    0.43
   0  14  -2    1.93    0.38
   1  14  -2    0.65    0.33
   2  14  -2   12.22    1.04
   3  14  -2    2.36    0.49
   3 -14   3    7.06    0.70
  -3  14  -3    7.34    0.99
   2 -14   3    5.73    0.66
  -2  14  -3    6.24    0.78
   1 -14   3    1.41    0.40
   1 -14   3    1.19    0.40
  -1  14  -3    1.21    0.45
   0 -14   3    6.48    0.77
   0  14  -3    6.45    0.71
   1  14  -3   25.81    1.97
   2  14  -3    8.18    0.78
   3  14  -3    1.65    0.41
   3 -14   4   11.73    1.03
  -3  14  -4   12.92    1.22
   2 -14   4    2.73    0.51
  -2  14  -4    1.90    0.51
   1 -14   4    0.04    0.36
   1 -14   4    1.13    0.43
  -1  14  -4    0.29    0.40
   0 -14   4   -0.23    0.45
  -1 -14   4   20.74    1.74
   2  14  -4    5.03    0.60
   3  14  -4    0.39    0.38
   3 -14   5    0.95    0.38
   2 -14   5   -0.08    0.33
  -2  14  -5   -0.05    0.45
   1 -14   5   15.79    1.35
  -1  14  -5   16.38    1.34
   0 -14   5    7.52    1.07
   0  14  -5    7.95    0.82
  -1 -14   5    5.04    0.78
   1  14  -5    3.72    0.57
   2  14  -5    4.40    0.60
   3  14  -5    1.65    0.46
   2 -14   6    0.03    0.37
  -2  14  -6   -0.22    0.43
   1 -14   6   12.33    1.20
   1 -14   6   14.98    1.24
  -1  14  -6   14.95    1.22
   0 -14   6    4.38    0.67
   0  14  -6    4.11    0.65
  -1 -14   6    4.92    0.84
   1  14  -6    3.08    0.57
   2  14  -6    0.24    0.32
   3  14  -6    0.33    0.38
   2 -14   7    4.71    0.64
   2 -14   7    5.46    0.66
  -2  14  -7    4.26    0.78
   1 -14   7    8.49    0.90
  -1  14  -7    8.76    0.91
   0 -14   7    3.08    0.68
   0  14  -7    4.16    0.65
  -1 -14   7    0.53    0.56
   1  14  -7   -0.06    0.39
   2  14  -7    0.00    0.37
   1 -14   8    0.52    0.47
  -1  14  -8    0.48    0.47
   0 -14   8    3.02    0.73
   0  14  -8    3.02    0.66
  -1 -14   8   12.44    1.21
   1  14  -8   11.89    1.09
   2  14  -8   -0.39    0.42
   0 -14   9    1.25    0.54
   0  14  -9    1.27    0.48
  -1 -14   9    3.68    0.78
  -1 -15  -6    3.64    0.92
  -2  15   5    0.78    0.52
   2  15   5    3.42    0.63
  -3  15   4    3.86    0.65
   2 -15  -4   11.69    1.05
   1  15   4   -0.12    0.36
   2  15   4    2.30    0.53
   3 -15  -3    1.28    0.38
   2 -15  -3    2.06    0.42
   1 -15  -3    1.49    0.77
   0  15   3    4.48    0.84
   1  15   3    0.98    0.36
   2  15   3   -0.07    0.38
   3 -15  -2    1.35    0.42
   2 -15  -2    4.78    0.61
   1 -15  -2    4.15    0.49
   1 -15  -2    3.51    0.65
   0  15   2    2.97    0.66
   1  15   2    1.26    0.37
   2  15   2    0.71    0.35
   3  15   2    2.97    0.53
   3 -15  -1   20.29    1.60
   2 -15  -1   10.39    0.93
   1 -15  -1    0.53    0.36
   1 -15  -1    0.40    0.35
  -1  15   1    0.65    0.37
   0  15   1    0.17    0.36
   1  15   1    6.37    0.66
   2  15   1    3.20    0.52
   3  15   1    0.95    0.39
   3 -15   0    8.21    0.78
   2 -15   0   29.34    2.25
   1 -15   0    1.14    0.74
   1 -15   0    2.92    0.43
   1  15   0    2.12    0.42
   2  15   0   23.00    1.77
   3  15   0    5.99    0.64
   3 -15   1    1.04    0.36
   2 -15   1    5.03    0.59
  -2  15  -1    4.93    0.76
   1 -15   1    9.15    0.84
  -1  15  -1    7.95    0.90
   0 -15   1   -0.08    0.40
   1  15  -1    0.27    0.35
   2  15  -1    9.30    0.86
   3  15  -1   16.52    1.32
   3 -15   2    1.45    0.43
  -2  15  -2    0.23    0.44
   1 -15   2    1.54    0.44
  -1  15  -2    1.37    0.43
   0 -15   2    3.55    0.66
   0  15  -2    3.86    0.56
   1  15  -2    3.62    0.51
   2  15  -2    5.18    0.61
   3  15  -2    2.01    0.41
   3 -15   3   -0.04    0.34
   2 -15   3   -0.08    0.32
  -2  15  -3    0.21    0.45
   1 -15   3    1.72    0.42
   1 -15   3    0.90    0.46
  -1  15  -3    0.51    0.43
   0  15  -3    6.13    0.68
   1  15  -3    1.47    0.39
   2  15  -3    1.67    0.41
   3  15  -3    0.59    0.37
   2 -15   4    2.75    0.55
  -2  15  -4    2.83    0.54
   1 -15   4   -0.29    0.37
  -1  15  -4    0.41    0.40
   0 -15   4    3.16    0.67
   0  15  -4    2.09    0.46
   1  15  -4    0.56    0.34
   2  15  -4   11.03    0.96
   3  15  -4    2.80    0.56
   2 -15   5    2.78    0.57
  -2  15  -5    2.93    0.68
   1 -15   5    1.64    0.57
   1 -15   5    1.31    0.42
  -1  15  -5    1.44    0.46
   0 -15   5    0.67    0.52
   0  15  -5   -0.26    0.40
   1  15  -5    0.92    0.39
   2  15  -5    1.08    0.41
   1 -15   6    1.05    0.49
  -1  15  -6    0.97    0.44
   0 -15   6    0.12    0.56
   0  15  -6   -0.03    0.40
  -1 -15   6    2.42    0.76
   1  15  -6    1.25    0.42
   2  15  -6    0.59    0.40
   1 -15   7   12.15    1.07
  -1  15  -7   10.07    1.05
   0 -15   7   10.64    1.00
   0  15  -7    7.80    0.91
  -1 -15   7    2.22    0.66
   1  15  -7    1.82    0.46
  -2  16   4    2.80    0.67
   2 -16  -3   12.27    1.11
   1  16   3   -0.13    0.55
   2  16   3    5.13    0.66
   2 -16  -2    0.29    0.40
   0  16   2    0.81    0.40
   1  16   2    3.59    0.56
   2  16   2    3.96    0.56
   2 -16  -1    2.47    0.45
   1 -16  -1    1.04    0.42
   0  16   1    3.45    0.57
   1  16   1   -0.26    0.38
   2  16   1    0.08    0.37
   2 -16   0    8.96    0.86
   1 -16   0    3.71    0.66
  -1  16   0    5.00    0.62
   0  16   0    0.03    0.37
   1  16   0    4.27    0.60
   2  16   0    7.61    0.75
   2 -16   1    2.17    0.53
   1 -16   1    0.16    0.34
   1 -16   1    0.36    0.45
  -1  16  -1   -0.08    0.40
   0  16  -1    2.98    0.54
   1  16  -1    0.49    0.38
   2  16  -1    2.22    0.51
   2 -16   2    5.73    0.65
   1 -16   2    5.94    0.69
  -1  16  -2    5.71    0.71
   0  16  -2    0.76    0.37
   1  16  -2    3.18    0.54
   2  16  -2   -0.17    0.32
   2 -16   3    6.45    0.67
  -2  16  -3    5.63    0.83
   1 -16   3    0.70    0.43
  -1  16  -3   -0.04    0.44
   0 -16   3   14.37    1.30
   0  16  -3   14.33    1.20
   1  16  -3   22.42    1.73
   2  16  -3   12.39    1.06
   1 -16   4    0.05    0.43
  -1  16  -4    0.44    0.43
   0 -16   4    2.25    0.51
   0  16  -4    2.37    0.53
   1  16  -4    2.50    0.53
   2  16  -4    2.02    0.47
   1 -16   5   -0.11    0.44
  -1  16  -5   -0.54    0.45
   0 -16   5    5.95    0.78
   0  16  -5    4.98    0.68
   1  16  -5    2.19    0.51
   0 -16   6    1.20    0.60
   0  16  -6    0.62    0.55
   1  16  -6    0.31    0.38
   1  17   2    5.97    0.99
   0  17   1    0.29    0.65
   1  17   1    1.74    0.43
   0  17   0    0.69    0.42
   1  17   0   10.67    0.95
   1 -17   1    2.72    0.57
  -1  17  -1    1.88    0.50
   0  17  -1    1.63    0.45
   1  17  -1    1.18    0.43
   1 -17   2    6.02    0.74
  -1  17  -2    5.44    0.77
   0  17  -2    5.09    0.67
   1  17  -2   10.60    0.96
   0  17  -3    1.37    0.42
   1  17  -3    7.37    0.77
   0   0   0    0.00    0.00
;
_shelx_hkl_checksum     37338
_shelx_res_file
;
TITL swosu100_a.res in P2(1)/m
    swosu100.res
    created by SHELXL-2019/3 at 12:34:24 on 19-Jul-2023
REM Old TITL swosu100 in P2(1)/m
REM SHELXT solution in P2(1)/m: R1 0.157, Rweak 0.019, Alpha 0.024
REM <I/s>   0.770 for    8 systematic absences,  Orientation as input
REM Formula found by SHELXT:  C21 N2 P
CELL   1.0333   5.3767  14.0818  12.1647   90.000   98.560   90.000
ZERR    2.000   0.0017   0.0044   0.0039    0.000    0.006    0.000
LATT  1
SYMM -X, 1/2+Y, -Z
SFAC C H N P
DISP   H  0.0000  0.0000    0.7
DISP   C  0.0080  0.0038   27.5
DISP   N  0.0145  0.0076   51.6
DISP   P  0.1820  0.2009 1202.1
UNIT 42 54 4 2
TEMP -123.15
L.S. 10
BOND $H
FMAP 2
CONF
ACTA
PLAN 20
WGHT    0.064300    0.428600
FVAR       0.27357
P1    4    0.395159    0.250000    0.591706    10.50000    0.03849    0.01817 =
         0.02991    0.00000    0.00098    0.00000
N1    3    0.557823    0.337225    0.408669    11.00000    0.04118    0.01941 =
         0.03168    0.00150    0.00510    0.00003
C1    1    0.573888    0.346840    0.529861    11.00000    0.04067    0.01920 =
         0.03203   -0.00174    0.00263   -0.00194
AFIX  23
H1A   2    0.505217    0.409371    0.547311    11.00000   -1.20000
H1B   2    0.752676    0.344618    0.564214    11.00000   -1.20000
AFIX   0
C2    1    0.679757    0.250000    0.378176    10.50000    0.03837    0.02160 =
         0.03517    0.00000    0.00767    0.00000
AFIX  23
H2A   2    0.856867    0.250000    0.414947    10.50000   -1.20000
H2B   2    0.680768    0.250001    0.296860    10.50000   -1.20000
AFIX   0
C3    1    0.571854    0.250000    0.735467    10.50000    0.04003    0.01965 =
         0.02840    0.00000   -0.00134    0.00000
AFIX  13
H3A   2    0.755820    0.250001    0.730465    10.50000   -1.20000
AFIX   0
C4    1    0.511761    0.339780    0.799783    11.00000    0.05734    0.01865 =
         0.03364   -0.00235    0.00413    0.00106
AFIX  23
H4A   2    0.557121    0.397018    0.759871    11.00000   -1.20000
H4B   2    0.328976    0.342251    0.803012    11.00000   -1.20000
AFIX   0
C5    1    0.656845    0.339841    0.918141    11.00000    0.06769    0.02538 =
         0.03623   -0.00588    0.00318   -0.00271
AFIX  23
H5A   2    0.608779    0.396533    0.958282    11.00000   -1.20000
H5B   2    0.839382    0.343817    0.914757    11.00000   -1.20000
AFIX   0
C6    1    0.603129    0.250000    0.982417    10.50000    0.06478    0.03261 =
         0.03111    0.00000    0.00509    0.00000
AFIX  23
H6A   2    0.709754    0.250000    1.056151    10.50000   -1.20000
H6B   2    0.424941    0.250000    0.994313    10.50000   -1.20000
AFIX   0
C7    1    0.355186    0.376901    0.337407    11.00000    0.03813    0.01452 =
         0.03648    0.00048    0.00426   -0.00562
C8    1    0.351967    0.375517    0.220748    11.00000    0.04666    0.02425 =
         0.03412   -0.00294    0.00629    0.00081
AFIX  43
H8    2    0.484137    0.344781    0.190768    11.00000   -1.20000
AFIX   0
C9    1    0.159093    0.418286    0.149781    11.00000    0.05429    0.02638 =
         0.03239    0.00035    0.00341   -0.00463
AFIX  43
H9    2    0.158656    0.414859    0.071758    11.00000   -1.20000
AFIX   0
C10   1   -0.034208    0.466222    0.190722    11.00000    0.04478    0.02747 =
         0.04241    0.00443   -0.00411   -0.00150
AFIX  43
H10   2   -0.164488    0.496323    0.141625    11.00000   -1.20000
AFIX   0
C11   1   -0.032283    0.469037    0.304806    11.00000    0.04254    0.02267 =
         0.04368    0.00054    0.00664    0.00097
AFIX  43
H11   2   -0.162969    0.501599    0.333830    11.00000   -1.20000
AFIX   0
C12   1    0.157553    0.425050    0.377742    11.00000    0.04166    0.02128 =
         0.03323    0.00017    0.00583   -0.00298
AFIX  43
H12   2    0.153618    0.427566    0.455505    11.00000   -1.20000
AFIX   0
HKLF 4
REM  swosu100_a.res in P2(1)/m
REM wR2 = 0.1596, GooF = S = 1.114, Restrained GooF = 1.114 for all data
REM R1 = 0.0597 for 1469 Fo > 4sig(Fo) and 0.0820 for all 1903 data
REM 115 parameters refined using 0 restraints
END
WGHT      0.0642      0.4279
REM Highest difference peak  0.362,  deepest hole -0.547,  1-sigma level  0.069
Q1    1   0.2145  0.2700  0.5520  11.00000  0.05    0.36
Q2    1   0.5038  0.2500  0.6607  10.50000  0.05    0.28
Q3    1   1.0946  0.2692  0.5194  11.00000  0.05    0.23
Q4    1   1.1700  0.2500  0.3781  10.50000  0.05    0.23
Q5    1   0.8838  0.2500  0.4814  10.50000  0.05    0.21
Q6    1   0.0359  0.2500  0.5784  10.50000  0.05    0.21
Q7    1  -0.1557  0.4708  0.1560  11.00000  0.05    0.21
Q8    1   0.3979  0.3424  0.3783  11.00000  0.05    0.20
Q9    1   1.1887  0.2880  0.4531  11.00000  0.05    0.19
Q10   1   0.0867  0.4411  0.3274  11.00000  0.05    0.19
Q11   1   0.2110  0.3809  0.3418  11.00000  0.05    0.19
Q12   1   1.0491  0.2500  0.7800  10.50000  0.05    0.19
Q13   1   0.8279  0.3774  0.9600  11.00000  0.05    0.18
Q14   1   0.8746  0.2500  0.8270  10.50000  0.05    0.18
Q15   1   0.8747  0.2500  0.6164  10.50000  0.05    0.18
Q16   1   0.3271  0.2500  0.9250  10.50000  0.05    0.18
Q17   1   0.7466  0.3052  0.6245  11.00000  0.05    0.17
Q18   1   0.5914  0.2500  0.6025  10.50000  0.05    0.17
Q19   1   0.4031  0.2855  0.7181  11.00000  0.05    0.17
Q20   1   0.5229  0.3824  0.3667  11.00000  0.05    0.17
;
_shelx_res_checksum     55636
data_II
_audit_creation_method     'SHELXL-2019/3'
_journal_date_recd_electronic     2025-10-21
_journal_date_accepted     2025-11-10
_journal_name_full     'Acta Crystallographica, Section E'
_journal_year     2025
_journal_volume     81
_journal_issue     12
_journal_page_first     0
_journal_page_last     0
_journal_paper_category     GM
_journal_paper_doi     10.1107/S2056989025010011
_journal_coeditor_code     EV2023
_chemical_name_systematic
;
5-Cyclohexyl-1,3-diphenyl-1,3,5-diazaphosphinan-5-one
;
_chemical_name_common     ?
_chemical_formula_moiety     'C21 H27 N2 O P'
_chemical_formula_sum     'C21 H27 N2 O P'
_chemical_formula_iupac     'C21 H27 N2 O P'
_chemical_formula_weight     354.41
_chemical_melting_point     ?
_space_group_crystal_system     monoclinic
_space_group_name_H-M_alt     'P 21/m'
_space_group_name_Hall     '-P 2yb'
loop_
    _space_group_symop_operation_xyz
    'x, y, z'
    '-x, y+1/2, -z'
    '-x, -y, -z'
    'x, -y-1/2, z'
_cell_length_a     5.2996(3)
_cell_length_b     14.1195(7)
_cell_length_c     12.0711(6)
_cell_angle_alpha     90
_cell_angle_beta     96.736(2)
_cell_angle_gamma     90
_cell_volume     897.02(8)
_cell_formula_units_Z     2
_cell_measurement_reflns_used     9912
_cell_measurement_theta_min     2.29
_cell_measurement_theta_max     29.05
_cell_measurement_temperature     150(2)
_exptl_crystal_description     plate
_exptl_crystal_colour     colorless
_exptl_crystal_size_max     0.044
_exptl_crystal_size_mid     0.033
_exptl_crystal_size_min     0.010
_exptl_crystal_density_diffrn     1.312
_exptl_crystal_density_meas     ?
_exptl_crystal_density_method     ?
_exptl_crystal_F_000     380
_exptl_absorpt_coefficient_mu     0.174
_exptl_absorpt_correction_type     multi-scan
_exptl_absorpt_process_details
;
(SADABS; Krause <i>et al.</i>,  2015)
;
_exptl_absorpt_correction_T_min     0.6957
_exptl_absorpt_correction_T_max     0.7458
_diffrn_ambient_temperature     150(2)
_diffrn_source     synchrotron
_diffrn_radiation_type     synchrotron
_diffrn_radiation_wavelength     0.7288
_diffrn_radiation_monochromator     'Channel-cut Si-<111>'
_diffrn_measurement_device_type     'Bruker D8'
_diffrn_measurement_device     'three-circle diffractometer'
_diffrn_measurement_method     'combination of \w and \f-scans'
_diffrn_detector     'CMOS Area Detector'
_diffrn_detector_area_resol_mean     7.41
_diffrn_reflns_number     24018
_diffrn_reflns_av_R_equivalents     0.0471
_diffrn_reflns_av_unetI/netI     0.0275
_diffrn_reflns_theta_min     2.285
_diffrn_reflns_theta_max     29.085
_diffrn_reflns_theta_full     25.930
_diffrn_measured_fraction_theta_max     1.000
_diffrn_measured_fraction_theta_full     0.999
_diffrn_reflns_limit_h_min     -7
_diffrn_reflns_limit_h_max     7
_diffrn_reflns_limit_k_min     -18
_diffrn_reflns_limit_k_max     18
_diffrn_reflns_limit_l_min     -16
_diffrn_reflns_limit_l_max     16
_refine_special_details     ?
_reflns_number_total     2313
_reflns_number_gt     1956
_reflns_threshold_expression     'I > 2\s(I)'
_refine_ls_structure_factor_coef     Fsqd
_refine_ls_matrix_type     full
_refine_ls_R_factor_all     0.0436
_refine_ls_R_factor_gt     0.0343
_refine_ls_wR_factor_gt     0.0828
_refine_ls_wR_factor_ref     0.0872
_refine_ls_goodness_of_fit_ref     1.034
_refine_ls_restrained_S_all     1.034
_refine_ls_number_reflns     2313
_refine_ls_number_parameters     121
_refine_ls_number_restraints     0
_refine_ls_hydrogen_treatment     constr
_refine_ls_weighting_scheme     calc
_refine_ls_weighting_details
              'w=1/[\s^2^(Fo^2^)+(0.0382P)^2^+0.3642P] where P=(Fo^2^+2Fc^2^)/3'
_atom_sites_solution_hydrogens     geom
_atom_sites_solution_primary     dual
_atom_sites_solution_secondary     difmap
_refine_ls_shift/su_max     0.000
_refine_ls_shift/su_mean     0.000
_refine_diff_density_max     0.316
_refine_diff_density_min     -0.373
_refine_ls_extinction_method     none
_refine_ls_extinction_coef     .
loop_
    _atom_type_symbol
    _atom_type_description
    _atom_type_scat_dispersion_real
    _atom_type_scat_dispersion_imag
    _atom_type_scat_source
    'C' 'C' 0.0034 0.0017
                         'International Tables Vol C Tables 4.2.6.8 and 6.1.1.4'
    'H' 'H' 0.0000 0.0000
                         'International Tables Vol C Tables 4.2.6.8 and 6.1.1.4'
    'N' 'N' 0.0065 0.0035
                         'International Tables Vol C Tables 4.2.6.8 and 6.1.1.4'
    'O' 'O' 0.0115 0.0064
                         'International Tables Vol C Tables 4.2.6.8 and 6.1.1.4'
    'P' 'P' 0.1071 0.1002
                         'International Tables Vol C Tables 4.2.6.8 and 6.1.1.4'
_computing_data_collection
;
APEX3 (Bruker, 2019)
;
_computing_cell_refinement
;
SAINT (Bruker, 2019)
;
_computing_data_reduction
;
SAINT (Bruker, 2019)
;
_computing_structure_solution
;
<i>SHELXT2018/2</i> (Sheldrick, 2015a)
;
_computing_structure_refinement
;
<i>SHELXL2019/3</i> (Sheldrick, 2015b)
;
_computing_molecular_graphics
;
Mercury (Macrae <i>et al.</i>,  2020)
;
_computing_publication_material
;
Publcif (Westrip, 2010)
;
loop_
    _atom_site_type_symbol
    _atom_site_label
    _atom_site_fract_x
    _atom_site_fract_y
    _atom_site_fract_z
    _atom_site_U_iso_or_equiv
    _atom_site_adp_type
    _atom_site_calc_flag
    _atom_site_occupancy
    _atom_site_disorder_assembly
    _atom_site_disorder_group
    P P1 0.44186(8) 0.750000 0.58754(3) 0.01761(12) Uani d 1 . .
    O O1 0.1587(2) 0.750000 0.57920(10) 0.0247(3) Uani d 1 . .
    N N1 0.54933(19) 0.66370(7) 0.39544(8) 0.0196(2) Uani d 1 . .
    C C1 0.5815(2) 0.65185(9) 0.51651(9) 0.0200(2) Uani d 1 . .
    H H1A 0.765025 0.647569 0.543300 0.024 Uiso calc 1 . .
    H H1B 0.500574 0.591792 0.535671 0.024 Uiso calc 1 . .
    C C2 0.6714(3) 0.750000 0.36131(15) 0.0209(3) Uani d 1 . .
    H H2A 0.667862 0.750000 0.279131 0.025 Uiso calc 1 . .
    H H2B 0.851633 0.750000 0.394144 0.025 Uiso calc 1 . .
    C C3 0.6019(3) 0.750000 0.72862(13) 0.0197(3) Uani d 1 . .
    H H3A 0.789336 0.750000 0.724639 0.024 Uiso calc 1 . .
    C C4 0.5347(3) 0.83939(9) 0.79162(10) 0.0253(3) Uani d 1 . .
    H H4A 0.586612 0.896269 0.752008 0.030 Uiso calc 1 . .
    H H4B 0.348520 0.842312 0.793260 0.030 Uiso calc 1 . .
    C C5 0.6682(3) 0.83907(10) 0.91095(11) 0.0306(3) Uani d 1 . .
    H H5A 0.854114 0.843194 0.909074 0.037 Uiso calc 1 . .
    H H5B 0.614442 0.895407 0.951021 0.037 Uiso calc 1 . .
    C C6 0.6071(4) 0.750000 0.97378(15) 0.0312(4) Uani d 1 . .
    H H6A 0.424649 0.750000 0.984278 0.037 Uiso calc 1 . .
    H H6B 0.706891 0.750000 1.048453 0.037 Uiso calc 1 . .
    C C7 0.3452(2) 0.62210(8) 0.32873(10) 0.0192(2) Uani d 1 . .
    C C8 0.1520(2) 0.57287(9) 0.37382(10) 0.0225(3) Uani d 1 . .
    H H8 0.150975 0.570713 0.452427 0.027 Uiso calc 1 . .
    C C9 -0.0385(2) 0.52706(10) 0.30474(11) 0.0272(3) Uani d 1 . .
    H H9 -0.165646 0.492736 0.337053 0.033 Uiso calc 1 . .
    C C10 -0.0462(3) 0.53059(10) 0.18996(11) 0.0290(3) Uani d 1 . .
    H H10 -0.178353 0.499959 0.143280 0.035 Uiso calc 1 . .
    C C11 0.1428(3) 0.57973(10) 0.14460(11) 0.0292(3) Uani d 1 . .
    H H11 0.139163 0.583094 0.065830 0.035 Uiso calc 1 . .
    C C12 0.3368(3) 0.62402(9) 0.21176(10) 0.0255(3) Uani d 1 . .
    H H12 0.466260 0.656206 0.178536 0.031 Uiso calc 1 . .
loop_
    _atom_site_aniso_label
    _atom_site_aniso_U_11
    _atom_site_aniso_U_22
    _atom_site_aniso_U_33
    _atom_site_aniso_U_12
    _atom_site_aniso_U_13
    _atom_site_aniso_U_23
    P1 0.0169(2) 0.0194(2) 0.0156(2) 0.000 -0.00177(15) 0.000
    O1 0.0188(6) 0.0313(7) 0.0235(6) 0.000 -0.0001(5) 0.000
    N1 0.0212(5) 0.0202(5) 0.0168(5) -0.0009(4) -0.0001(4) 0.0001(4)
    C1 0.0210(6) 0.0199(6) 0.0182(6) 0.0012(4) -0.0019(4) 0.0006(4)
    C2 0.0197(8) 0.0211(8) 0.0221(8) 0.000 0.0032(6) 0.000
    C3 0.0202(8) 0.0222(8) 0.0157(8) 0.000 -0.0023(6) 0.000
    C4 0.0339(7) 0.0213(6) 0.0197(6) 0.0001(5) -0.0014(5) -0.0011(5)
    C5 0.0452(8) 0.0265(7) 0.0189(6) -0.0029(6) -0.0021(6) -0.0038(5)
    C6 0.0448(12) 0.0324(10) 0.0160(8) 0.000 0.0014(8) 0.000
    C7 0.0201(6) 0.0167(5) 0.0202(6) 0.0039(4) -0.0007(4) -0.0013(4)
    C8 0.0231(6) 0.0234(6) 0.0208(6) 0.0007(5) 0.0017(5) -0.0019(5)
    C9 0.0236(6) 0.0268(6) 0.0311(7) -0.0026(5) 0.0024(5) -0.0027(5)
    C10 0.0271(7) 0.0285(7) 0.0292(7) -0.0005(5) -0.0062(5) -0.0057(5)
    C11 0.0373(7) 0.0292(7) 0.0192(6) 0.0017(6) -0.0050(5) -0.0006(5)
    C12 0.0302(7) 0.0254(6) 0.0205(6) -0.0021(5) 0.0007(5) 0.0016(5)
_geom_special_details
;
 All esds (except the esd in the dihedral angle between two l.s. planes)
 are estimated using the full covariance matrix.  The cell esds are taken
 into account individually in the estimation of esds in distances, angles
 and torsion angles; correlations between esds in cell parameters are only
 used when they are defined by crystal symmetry.  An approximate (isotropic)
 treatment of cell esds is used for estimating esds involving l.s. planes.
;
loop_
    _geom_bond_atom_site_label_1
    _geom_bond_atom_site_label_2
    _geom_bond_site_symmetry_2
    _geom_bond_distance
    _geom_bond_publ_flag
    P1 O1 . 1.4924(13) y
    P1 C3 . 1.8114(17) y
    P1 C1 4_575 1.8309(12) y
    P1 C1 . 1.8309(12) y
    N1 C7 . 1.3999(15) y
    N1 C1 . 1.4609(15) y
    N1 C2 . 1.4615(14) y
    C1 H1A . 0.9900 ?
    C1 H1B . 0.9900 ?
    C2 H2A . 0.9900 ?
    C2 H2B . 0.9900 ?
    C3 C4 . 1.5369(15) ?
    C3 C4 4_575 1.5369(16) ?
    C3 H3A . 1.0000 ?
    C4 C5 . 1.5285(17) ?
    C4 H4A . 0.9900 ?
    C4 H4B . 0.9900 ?
    C5 C6 . 1.5229(17) ?
    C5 H5A . 0.9900 ?
    C5 H5B . 0.9900 ?
    C6 H6A . 0.9900 ?
    C6 H6B . 0.9900 ?
    C7 C8 . 1.3993(17) ?
    C7 C12 . 1.4077(17) ?
    C8 C9 . 1.3914(18) ?
    C8 H8 . 0.9500 ?
    C9 C10 . 1.3822(19) ?
    C9 H9 . 0.9500 ?
    C10 C11 . 1.383(2) ?
    C10 H10 . 0.9500 ?
    C11 C12 . 1.3820(18) ?
    C11 H11 . 0.9500 ?
    C12 H12 . 0.9500 ?
loop_
    _geom_angle_atom_site_label_1
    _geom_angle_atom_site_label_2
    _geom_angle_atom_site_label_3
    _geom_angle_site_symmetry_1
    _geom_angle_site_symmetry_3
    _geom_angle
    _geom_angle_publ_flag
    O1 P1 C3 . . 114.82(8) y
    O1 P1 C1 . 4_575 115.28(5) y
    C3 P1 C1 . 4_575 105.65(5) y
    O1 P1 C1 . . 115.28(5) y
    C3 P1 C1 . . 105.65(5) y
    C1 P1 C1 4_575 . 98.38(8) y
    C7 N1 C1 . . 121.28(10) y
    C7 N1 C2 . . 121.71(11) y
    C1 N1 C2 . . 111.95(11) y
    N1 C1 P1 . . 112.06(8) ?
    N1 C1 H1A . . 109.2 ?
    P1 C1 H1A . . 109.2 ?
    N1 C1 H1B . . 109.2 ?
    P1 C1 H1B . . 109.2 ?
    H1A C1 H1B . . 107.9 ?
    N1 C2 N1 . 4_575 112.97(14) ?
    N1 C2 H2A . . 109.0 ?
    N1 C2 H2A 4_575 . 109.0 ?
    N1 C2 H2B . . 109.0 ?
    N1 C2 H2B 4_575 . 109.0 ?
    H2A C2 H2B . . 107.8 ?
    C4 C3 C4 . 4_575 110.42(14) ?
    C4 C3 P1 . . 110.80(8) ?
    C4 C3 P1 4_575 . 110.80(8) ?
    C4 C3 H3A . . 108.2 ?
    C4 C3 H3A 4_575 . 108.2 ?
    P1 C3 H3A . . 108.2 ?
    C5 C4 C3 . . 110.81(11) ?
    C5 C4 H4A . . 109.5 ?
    C3 C4 H4A . . 109.5 ?
    C5 C4 H4B . . 109.5 ?
    C3 C4 H4B . . 109.5 ?
    H4A C4 H4B . . 108.1 ?
    C6 C5 C4 . . 111.71(12) ?
    C6 C5 H5A . . 109.3 ?
    C4 C5 H5A . . 109.3 ?
    C6 C5 H5B . . 109.3 ?
    C4 C5 H5B . . 109.3 ?
    H5A C5 H5B . . 107.9 ?
    C5 C6 C5 . 4_575 111.35(16) ?
    C5 C6 H6A . . 109.4 ?
    C5 C6 H6A 4_575 . 109.4 ?
    C5 C6 H6B . . 109.4 ?
    C5 C6 H6B 4_575 . 109.4 ?
    H6A C6 H6B . . 108.0 ?
    C8 C7 N1 . . 122.40(11) ?
    C8 C7 C12 . . 117.47(11) ?
    N1 C7 C12 . . 120.02(11) ?
    C9 C8 C7 . . 120.69(12) ?
    C9 C8 H8 . . 119.7 ?
    C7 C8 H8 . . 119.7 ?
    C10 C9 C8 . . 121.19(12) ?
    C10 C9 H9 . . 119.4 ?
    C8 C9 H9 . . 119.4 ?
    C9 C10 C11 . . 118.51(12) ?
    C9 C10 H10 . . 120.7 ?
    C11 C10 H10 . . 120.7 ?
    C12 C11 C10 . . 121.22(12) ?
    C12 C11 H11 . . 119.4 ?
    C10 C11 H11 . . 119.4 ?
    C11 C12 C7 . . 120.89(12) ?
    C11 C12 H12 . . 119.6 ?
    C7 C12 H12 . . 119.6 ?
loop_
    _geom_torsion_atom_site_label_1
    _geom_torsion_atom_site_label_2
    _geom_torsion_atom_site_label_3
    _geom_torsion_atom_site_label_4
    _geom_torsion_site_symmetry_1
    _geom_torsion_site_symmetry_2
    _geom_torsion_site_symmetry_3
    _geom_torsion_site_symmetry_4
    _geom_torsion
    _geom_torsion_publ_flag
    C7 N1 C1 P1 . . . . -94.67(11) ?
    C2 N1 C1 P1 . . . . 60.54(12) ?
    O1 P1 C1 N1 . . . . 74.33(10) ?
    C3 P1 C1 N1 . . . . -157.77(8) ?
    C1 P1 C1 N1 4_575 . . . -48.83(11) ?
    C7 N1 C2 N1 . . . 4_575 87.73(16) ?
    C1 N1 C2 N1 . . . 4_575 -67.35(16) ?
    O1 P1 C3 C4 . . . . -61.46(10) ?
    C1 P1 C3 C4 4_575 . . . 66.72(11) ?
    C1 P1 C3 C4 . . . . 170.35(9) ?
    O1 P1 C3 C4 . . . 4_575 61.46(10) ?
    C1 P1 C3 C4 4_575 . . 4_575 -170.35(9) ?
    C1 P1 C3 C4 . . . 4_575 -66.72(11) ?
    C4 C3 C4 C5 4_575 . . . 56.44(18) ?
    P1 C3 C4 C5 . . . . 179.58(10) ?
    C3 C4 C5 C6 . . . . -55.80(17) ?
    C4 C5 C6 C5 . . . 4_575 54.7(2) ?
    C1 N1 C7 C8 . . . . 4.59(17) ?
    C2 N1 C7 C8 . . . . -148.20(12) ?
    C1 N1 C7 C12 . . . . -171.59(11) ?
    C2 N1 C7 C12 . . . . 35.61(17) ?
    N1 C7 C8 C9 . . . . -175.64(11) ?
    C12 C7 C8 C9 . . . . 0.64(18) ?
    C7 C8 C9 C10 . . . . -1.5(2) ?
    C8 C9 C10 C11 . . . . 1.0(2) ?
    C9 C10 C11 C12 . . . . 0.4(2) ?
    C10 C11 C12 C7 . . . . -1.3(2) ?
    C8 C7 C12 C11 . . . . 0.74(19) ?
    N1 C7 C12 C11 . . . . 177.11(12) ?
_shelx_space_group_comment
;
The symmetry employed for this shelxl refinement is uniquely defined
by the following loop, which should always be used as a source of
symmetry information in preference to the above space-group names.
They are only intended as comments.
;
_shelx_estimated_absorpt_T_min     0.992
_shelx_estimated_absorpt_T_max     0.998
_shelx_hkl_file
;
   1   0   0  394.81   14.31
  -1   0   0  381.08   14.21
   2   0   0  114.98    3.93
   2   0   0  120.61    3.93
   2   0   0  121.57    3.96
   2   0   0  121.48    3.97
   2   0   0  118.78    3.86
  -2   0   0  118.83    3.97
  -2   0   0  118.89    3.94
  -2   0   0  119.83    3.87
  -2   0   0  121.17    3.91
   3   0   0    3.54    0.53
   3   0   0    2.04    0.33
   3   0   0    2.60    0.41
   3   0   0    2.22    0.30
   3   0   0    2.73    0.50
  -3   0   0    3.13    0.45
  -3   0   0    2.50    0.43
  -3   0   0    2.64    0.35
  -3   0   0    2.27    0.43
  -3   0   0    2.42    0.34
   4   0   0   34.04    1.50
   4   0   0   37.35    1.39
   4   0   0   36.24    1.61
   4   0   0   34.11    1.54
   4   0   0   32.67    1.42
   4   0   0   35.38    1.65
  -4   0   0   32.67    1.39
  -4   0   0   33.76    1.57
  -4   0   0   35.04    1.43
  -4   0   0   34.75    1.60
   5   0   0    2.64    0.61
   5   0   0    3.58    0.68
   5   0   0    2.73    0.43
   5   0   0    3.62    0.62
   5   0   0    2.79    0.48
  -5   0   0    3.35    0.62
  -5   0   0    3.27    0.52
  -5   0   0    2.28    0.52
   6   0   0    3.70    0.73
   6   0   0    4.61    0.73
   6   0   0    3.43    0.57
  -6   0   0    3.71    0.61
   7   0   0    5.54    0.81
  -7   0   0    3.34    0.60
  -6   0  -1    3.83    0.63
   6   0   1    3.21    0.68
   6   0   1    2.58    0.59
   6   0   1    2.68    0.62
  -5   0  -1   25.16    1.44
  -5   0  -1   23.49    1.22
  -5   0  -1   23.28    1.36
   5   0   1   24.53    1.56
   5   0   1   24.31    1.30
   5   0   1   23.34    1.28
   5   0   1   25.77    1.34
  -4   0  -1    0.53    0.33
  -4   0  -1    0.13    0.36
  -4   0  -1    0.34    0.36
  -4   0  -1    0.29    0.23
   4   0   1   -0.08    0.41
   4   0   1    0.01    0.33
   4   0   1   -0.30    0.23
   4   0   1   -0.28    0.36
   4   0   1    0.31    0.26
   4   0   1   -0.31    0.30
  -3   0  -1   67.89    2.41
  -3   0  -1   65.62    2.33
  -3   0  -1   64.89    2.35
  -3   0  -1   68.18    2.49
   3   0   1   65.90    2.41
   3   0   1   63.66    2.39
   3   0   1   66.38    2.30
   3   0   1   68.68    2.51
   3   0   1   70.01    2.40
   3   0   1   63.06    2.36
  -2   0  -1    0.12    0.23
  -2   0  -1    0.11    0.24
  -2   0  -1   -0.04    0.27
   2   0   1    0.08    0.30
   2   0   1    0.23    0.31
   2   0   1    0.12    0.32
   2   0   1   -0.06    0.25
   2   0   1   -0.15    0.20
   2   0   1   -0.04    0.24
  -1   0  -1    7.79    0.47
  -1   0  -1    8.56    0.50
  -1   0  -1    7.73    0.49
  -1   0  -1    8.72    0.50
   1   0   1    8.02    0.52
   1   0   1    8.94    0.46
   1   0   1    8.16    0.44
   1   0   1    8.21    0.56
   1   0   1    7.69    0.49
   1   0  -1  437.16   15.74
  -1   0   1  436.57   15.84
   2   0  -1  201.12    6.34
   2   0  -1  199.59    6.28
   2   0  -1  191.96    6.16
  -2   0   1  195.49    6.33
  -2   0   1  187.75    6.25
  -2   0   1  191.35    6.26
   3   0  -1   28.90    1.28
   3   0  -1   29.38    1.33
   3   0  -1   27.46    1.08
   3   0  -1   28.08    1.17
   3   0  -1   26.25    1.20
  -3   0   1   29.49    1.33
  -3   0   1   27.38    1.14
  -3   0   1   29.26    1.13
  -3   0   1   28.93    1.26
  -3   0   1   27.78    1.24
   4   0  -1   -0.13    0.34
   4   0  -1    0.26    0.25
   4   0  -1    0.32    0.40
   4   0  -1   -0.20    0.46
   4   0  -1    0.27    0.24
  -4   0   1    0.12    0.37
  -4   0   1   -0.15    0.31
  -4   0   1    0.03    0.22
  -4   0   1   -0.19    0.27
  -4   0   1    0.10    0.40
   5   0  -1   82.92    3.04
   5   0  -1   78.07    2.88
   5   0  -1   82.61    3.08
   5   0  -1   85.15    3.21
   5   0  -1   85.83    3.33
  -5   0   1   78.87    3.11
  -5   0   1   78.75    3.18
  -5   0   1   82.81    3.05
  -5   0   1   81.17    2.97
   6   0  -1    1.12    0.64
   6   0  -1    0.10    0.37
   6   0  -1    0.29    0.50
  -6   0   1    0.52    0.44
   7   0  -1   16.86    1.18
   7   0  -1   17.69    1.49
  -7   0   1   18.86    1.23
  -6   0  -2    1.97    0.54
   6   0   2    2.41    0.61
   6   0   2    2.15    0.55
   6   0   2    3.37    0.63
  -5   0  -2    3.52    1.02
  -5   0  -2    2.42    0.51
  -5   0  -2    2.85    0.61
   5   0   2    2.22    0.71
   5   0   2    0.98    0.44
   5   0   2    1.79    0.48
   5   0   2    1.25    0.47
  -4   0  -2   14.82    0.89
  -4   0  -2   12.67    1.02
  -4   0  -2   15.54    0.92
   4   0   2   14.30    0.95
   4   0   2   14.40    0.95
   4   0   2   12.83    0.84
   4   0   2   14.55    1.04
   4   0   2   13.41    0.82
   4   0   2   12.44    0.76
  -3   0  -2  169.78    5.52
  -3   0  -2  168.39    5.53
  -3   0  -2  168.03    5.57
   3   0   2  180.70    5.76
   3   0   2  161.33    5.57
   3   0   2  165.68    5.60
   3   0   2  169.17    5.50
   3   0   2  169.83    5.49
   3   0   2  166.96    5.57
  -2   0  -2   19.34    0.83
  -2   0  -2   18.18    0.88
  -2   0  -2   19.62    0.88
   2   0   2   19.88    1.04
   2   0   2   19.99    0.81
   2   0   2   20.81    0.93
   2   0   2   19.18    0.92
   2   0   2   18.16    0.86
   2   0   2   19.61    0.84
  -1   0  -2  333.64   13.97
   1   0   2  339.98   14.16
   0   0  -2   57.35    1.89
   0   0  -2   55.61    1.86
   0   0  -2   57.51    1.81
   0   0  -2   57.10    1.86
   0   0  -2   55.73    1.83
   0   0   2   53.68    1.85
   0   0   2   56.44    1.81
   0   0   2   55.09    1.84
   0   0   2   54.83    1.91
   1   0  -2   15.66    0.68
   1   0  -2   14.35    0.84
   1   0  -2   14.89    0.70
   1   0  -2   14.65    0.63
  -1   0   2   14.04    0.66
  -1   0   2   15.64    0.68
  -1   0   2   15.28    0.83
   2   0  -2   67.60    2.46
   2   0  -2   73.75    2.47
   2   0  -2   70.17    2.43
   2   0  -2   73.33    2.32
   2   0  -2   72.62    2.59
  -2   0   2   72.61    2.45
  -2   0   2   72.22    2.43
  -2   0   2   73.25    2.60
  -2   0   2   72.98    2.34
  -2   0   2   70.08    2.46
   3   0  -2   -0.03    0.17
   3   0  -2    0.11    0.30
   3   0  -2   -0.23    0.43
   3   0  -2    0.08    0.23
   3   0  -2    0.10    0.31
  -3   0   2    0.08    0.34
  -3   0   2   -0.34    0.35
  -3   0   2   -0.06    0.18
  -3   0   2    0.08    0.29
  -3   0   2   -0.23    0.20
   4   0  -2   35.58    1.65
   4   0  -2   32.72    1.38
   4   0  -2   33.06    1.29
   4   0  -2   32.24    1.46
   4   0  -2   35.46    1.60
  -4   0   2   35.87    1.37
  -4   0   2   30.33    1.32
  -4   0   2   32.35    1.49
  -4   0   2   33.88    1.49
   5   0  -2   23.83    1.51
   5   0  -2   20.80    1.04
   5   0  -2   24.75    1.48
   5   0  -2   22.71    1.24
  -5   0   2   24.05    1.15
  -5   0   2   21.09    1.20
  -5   0   2   21.39    1.36
  -5   0   2   24.32    1.27
   6   0  -2   38.02    1.80
   6   0  -2   36.16    1.69
   6   0  -2   36.08    2.01
  -6   0   2   37.47    1.66
   7   0  -2   25.75    1.42
   7   0  -2   25.18    1.75
   7   0  -2   26.55    1.56
  -6   0  -3    3.88    0.65
   6   0   3    5.09    0.77
   6   0   3    2.68    0.56
  -5   0  -3   14.32    0.99
   5   0   3   15.30    0.93
   5   0   3   14.70    1.06
   5   0   3   14.77    1.06
  -4   0  -3   67.38    2.40
  -4   0  -3   63.30    2.41
   4   0   3   65.70    2.51
   4   0   3   65.68    2.75
   4   0   3   65.55    2.31
   4   0   3   62.37    2.48
   4   0   3   61.11    2.34
  -3   0  -3   67.69    2.36
  -3   0  -3   65.92    2.45
  -3   0  -3   67.24    2.42
   3   0   3   68.99    2.69
   3   0   3   67.17    2.48
   3   0   3   67.59    2.51
   3   0   3   69.10    2.44
   3   0   3   68.04    2.38
   3   0   3   66.72    2.30
  -2   0  -3  166.89    5.61
  -2   0  -3  167.04    5.77
  -2   0  -3  173.54    5.51
  -2   0  -3  186.87    5.67
   2   0   3  171.99    5.49
   2   0   3  176.88    5.80
   2   0   3  164.20    5.62
  -1   0  -3    1.55    0.30
  -1   0  -3    1.61    0.30
  -1   0  -3    1.33    0.21
  -1   0  -3    1.38    0.29
  -1   0  -3    1.83    0.40
   1   0   3    0.81    0.28
   1   0   3    1.68    0.29
   1   0   3    1.44    0.24
   1   0   3    1.76    0.42
   1   0   3    1.66    0.34
   0   0  -3    3.37    0.57
   0   0  -3    3.83    0.44
   0   0  -3    2.39    0.37
   0   0  -3    3.02    0.43
   0   0  -3    3.16    0.34
   0   0  -3    3.23    0.34
   0   0   3    3.18    0.45
   0   0   3    2.58    0.32
   0   0   3    2.55    0.32
   0   0   3    3.50    0.56
   1   0  -3    0.82    0.23
   1   0  -3    1.11    0.45
   1   0  -3    0.90    0.30
   1   0  -3    1.57    0.28
  -1   0   3    0.65    0.24
  -1   0   3    0.85    0.30
  -1   0   3    0.84    0.39
   2   0  -3   57.40    2.05
   2   0  -3   60.62    1.91
   2   0  -3   59.45    2.12
   2   0  -3   55.53    2.26
   2   0  -3   62.06    2.11
  -2   0   3   59.56    2.08
  -2   0   3   61.16    1.92
  -2   0   3   60.84    2.27
  -2   0   3   60.37    2.08
  -2   0   3   57.64    2.09
   3   0  -3    1.32    0.36
   3   0  -3    1.29    0.29
   3   0  -3    2.13    0.54
   3   0  -3    0.81    0.35
   3   0  -3    0.98    0.19
  -3   0   3    1.29    0.24
  -3   0   3    1.19    0.44
  -3   0   3    0.82    0.32
  -3   0   3    0.50    0.32
  -3   0   3    1.07    0.28
   4   0  -3   36.20    1.37
   4   0  -3   39.95    1.68
   4   0  -3   37.15    1.59
   4   0  -3   37.65    1.79
   4   0  -3   36.15    1.49
  -4   0   3   33.39    1.44
  -4   0   3   38.63    1.63
  -4   0   3   38.82    1.60
  -4   0   3   37.92    1.43
  -4   0   3   36.10    1.74
   5   0  -3   10.15    0.67
   5   0  -3   10.41    0.99
   5   0  -3   10.47    0.87
   5   0  -3    9.28    1.17
  -5   0   3   11.05    0.75
  -5   0   3   11.36    0.97
  -5   0   3   11.09    0.85
   6   0  -3   25.22    1.74
   6   0  -3   26.44    1.36
  -6   0   3   26.21    1.37
  -6   0   3   21.08    1.25
   7   0  -3    6.31    1.04
   7   0  -3    3.71    0.64
   7   0  -3    4.55    0.76
  -6   0  -4    3.92    0.63
   6   0   4    1.82    0.56
   6   0   4    2.97    0.61
  -5   0  -4    1.51    0.46
   5   0   4    1.45    0.51
   5   0   4    1.63    0.54
   5   0   4    1.17    0.36
  -4   0  -4   14.54    0.84
  -4   0  -4   14.18    0.93
   4   0   4   13.72    0.98
   4   0   4   14.12    0.75
   4   0   4   14.81    1.19
   4   0   4   15.11    1.02
  -3   0  -4    3.04    0.43
  -3   0  -4    3.72    0.48
  -3   0  -4    3.41    0.62
  -3   0  -4    2.96    0.42
   3   0   4    2.04    0.39
   3   0   4    3.99    0.47
   3   0   4    2.94    0.47
   3   0   4    3.03    0.46
   3   0   4    3.71    0.38
   3   0   4    3.73    0.67
  -2   0  -4   46.97    1.72
  -2   0  -4   42.95    1.70
  -2   0  -4   46.60    1.93
  -2   0  -4   46.79    1.59
  -2   0  -4   48.05    1.76
   2   0   4   42.85    1.75
   2   0   4   45.51    1.57
   2   0   4   46.21    1.79
   2   0   4   44.58    1.93
   2   0   4   46.42    1.68
  -1   0  -4  115.61    3.76
  -1   0  -4  115.72    3.73
  -1   0  -4  112.25    3.80
  -1   0  -4  112.24    3.92
  -1   0  -4  109.36    3.66
   1   0   4  112.64    3.76
   1   0   4  111.68    3.81
   1   0   4  117.55    3.69
   1   0   4  110.97    3.71
   1   0   4  116.68    3.91
   0   0  -4  109.06    3.33
   0   0  -4  102.70    3.41
   0   0  -4  102.53    3.43
   0   0  -4  100.24    3.45
   0   0  -4   99.13    3.36
   0   0  -4  114.61    3.53
   0   0   4  105.37    3.50
   0   0   4   98.34    3.37
   0   0   4   99.80    3.42
   0   0   4   96.06    3.31
   1   0  -4    0.74    0.25
   1   0  -4    1.37    0.14
   1   0  -4    0.93    0.49
   1   0  -4    1.29    0.33
   1   0  -4    0.41    0.27
  -1   0   4    1.30    0.15
  -1   0   4    1.28    0.33
  -1   0   4    1.27    0.45
  -1   0   4    1.11    0.27
   2   0  -4    1.17    0.37
   2   0  -4    1.46    0.32
   2   0  -4    1.49    0.29
   2   0  -4    1.27    0.53
  -2   0   4    1.23    0.33
  -2   0   4    1.65    0.33
  -2   0   4    0.48    0.41
  -2   0   4    1.18    0.32
   3   0  -4  102.27    3.57
   3   0  -4  103.34    3.31
   3   0  -4  102.60    3.57
   3   0  -4  100.73    3.48
   3   0  -4  102.27    3.74
  -3   0   4  104.55    3.73
  -3   0   4  108.39    3.33
  -3   0   4  105.93    3.54
  -3   0   4  101.32    3.49
  -3   0   4  102.31    3.54
   4   0  -4    0.98    0.44
   4   0  -4   -0.07    0.55
   4   0  -4    0.19    0.36
   4   0  -4    0.91    0.23
  -4   0   4    0.50    0.42
  -4   0   4    0.42    0.26
  -4   0   4    0.58    0.33
  -4   0   4    0.40    0.48
   5   0  -4    4.79    0.75
   5   0  -4    4.28    0.48
   5   0  -4    3.72    0.79
   5   0  -4    4.52    0.73
  -5   0   4    5.00    0.64
  -5   0   4    5.06    0.69
  -5   0   4    4.55    0.56
   6   0  -4   11.80    1.40
   6   0  -4   11.30    0.98
  -6   0   4   11.08    0.84
   7   0  -4    0.29    0.43
  -6   0  -5    1.68    0.52
   6   0   5    2.80    0.67
   6   0   5    2.98    0.65
  -5   0  -5    7.41    0.82
   5   0   5    7.58    0.87
   5   0   5    7.07    0.89
  -4   0  -5    0.16    0.27
  -4   0  -5    0.58    0.39
   4   0   5    0.50    0.26
   4   0   5   -0.24    0.44
   4   0   5    0.72    0.43
   4   0   5    0.14    0.40
  -3   0  -5   56.91    2.44
  -3   0  -5   53.09    2.15
  -3   0  -5   57.17    2.11
  -3   0  -5   56.56    1.96
  -3   0  -5   54.42    2.13
   3   0   5   56.44    1.93
   3   0   5   55.51    2.22
   3   0   5   54.73    2.06
   3   0   5   56.77    2.18
   3   0   5   59.45    2.50
  -2   0  -5  177.69    5.63
  -2   0  -5  176.53    5.51
  -2   0  -5  171.75    5.65
  -2   0  -5  176.99    5.73
   2   0   5  174.92    5.51
   2   0   5  148.13    5.63
   2   0   5  169.01    5.60
   2   0   5  178.23    5.92
   2   0   5  172.29    5.74
  -1   0  -5   56.69    1.92
  -1   0  -5   51.92    1.99
  -1   0  -5   53.37    1.94
  -1   0  -5   52.35    1.85
   1   0   5   53.85    1.88
   1   0   5   53.38    2.02
   1   0   5   53.52    1.89
   1   0   5   53.86    1.96
   1   0   5   54.50    2.14
   0   0  -5  160.32    4.93
   0   0  -5  152.05    5.05
   0   0  -5  148.55    5.07
   0   0  -5  155.18    4.98
   0   0  -5  156.38    5.03
   0   0  -5  149.63    5.13
   0   0   5  150.82    4.91
   0   0   5  146.68    4.96
   0   0   5  157.90    5.14
   0   0   5  156.51    5.05
   1   0  -5   61.04    2.10
   1   0  -5   63.82    1.96
   1   0  -5   61.43    2.24
   1   0  -5   60.18    2.18
   1   0  -5   60.19    2.32
  -1   0   5   57.27    2.09
  -1   0   5   59.11    2.29
  -1   0   5   62.13    1.97
  -1   0   5   58.91    2.20
   2   0  -5    0.51    0.24
   2   0  -5    0.85    0.39
   2   0  -5    1.26    0.50
   2   0  -5    0.72    0.31
  -2   0   5    0.66    0.30
  -2   0   5    0.70    0.45
  -2   0   5    0.84    0.31
  -2   0   5    1.06    0.33
   3   0  -5   47.27    1.80
   3   0  -5   47.60    2.11
   3   0  -5   47.75    1.91
   3   0  -5   46.06    1.92
  -3   0   5   47.92    1.81
  -3   0   5   51.09    1.88
  -3   0   5   51.24    1.89
  -3   0   5   51.55    2.10
   4   0  -5   11.02    0.86
   4   0  -5    9.83    0.47
   4   0  -5   10.18    0.90
   4   0  -5   11.39    1.14
  -4   0   5   10.15    0.85
  -4   0   5    8.82    0.93
  -4   0   5    9.45    0.74
  -4   0   5   10.31    0.50
   5   0  -5    1.60    0.55
   5   0  -5    1.07    0.49
   5   0  -5    1.55    0.68
  -5   0   5    1.97    0.58
  -5   0   5    1.05    0.30
   6   0  -5    3.04    0.86
   6   0  -5    3.16    0.59
  -6   0  -6   -0.26    0.42
   6   0   6    0.98    0.58
   6   0   6    0.06    0.36
  -5   0  -6    2.16    0.52
   5   0   6    2.72    0.59
   5   0   6    1.33    0.46
  -4   0  -6    3.26    0.41
  -4   0  -6    2.31    0.48
  -4   0  -6    2.76    0.64
   4   0   6    4.28    0.66
   4   0   6    3.47    0.39
   4   0   6    2.88    0.57
   4   0   6    4.13    0.88
  -3   0  -6   36.07    1.36
  -3   0  -6   37.13    1.94
  -3   0  -6   37.41    1.54
  -3   0  -6   32.68    1.50
  -3   0  -6   34.06    1.56
   3   0   6   36.02    1.66
   3   0   6   36.54    1.91
   3   0   6   36.34    1.58
   3   0   6   37.09    1.33
  -2   0  -6    8.62    0.65
  -2   0  -6    9.85    0.55
  -2   0  -6    9.71    0.72
  -2   0  -6   10.53    1.00
  -2   0  -6   10.60    0.71
   2   0   6    9.01    0.62
   2   0   6    9.87    0.58
   2   0   6    9.11    0.78
   2   0   6    9.63    0.78
   2   0   6   10.08    0.96
  -1   0  -6   68.67    2.27
  -1   0  -6   64.42    2.30
  -1   0  -6   63.81    2.38
  -1   0  -6   62.74    2.23
  -1   0  -6   65.42    2.33
  -1   0  -6   65.80    2.55
   1   0   6   62.05    2.23
   1   0   6   60.08    2.30
   1   0   6   66.57    2.53
   0   0  -6    5.06    0.52
   0   0  -6    5.26    0.72
   0   0  -6    6.22    0.60
   0   0  -6    6.04    0.46
   0   0  -6    5.39    0.75
   0   0  -6    5.12    0.56
   0   0   6    5.43    0.63
   0   0   6    5.06    0.68
   0   0   6    5.52    0.58
   0   0   6    5.76    0.44
   1   0  -6   51.97    1.91
   1   0  -6   52.30    1.98
   1   0  -6   50.85    1.93
   1   0  -6   48.51    2.04
   1   0  -6   49.58    1.66
   1   0  -6   50.37    1.80
  -1   0   6   48.26    1.79
  -1   0   6   46.48    1.87
  -1   0   6   49.32    1.66
   2   0  -6    1.05    0.35
   2   0  -6    1.16    0.39
   2   0  -6    1.86    0.31
   2   0  -6    1.70    0.61
  -2   0   6    1.51    0.36
  -2   0   6    2.22    0.53
  -2   0   6    1.77    0.39
  -2   0   6    0.72    0.30
   3   0  -6    8.80    0.61
   3   0  -6   10.38    0.82
   3   0  -6    9.93    0.78
   3   0  -6    9.47    1.05
  -3   0   6    8.80    0.89
  -3   0   6    9.49    0.73
  -3   0   6    9.46    0.65
  -3   0   6    9.77    0.74
   4   0  -6    0.10    0.38
   4   0  -6    0.43    0.42
   4   0  -6   -0.55    0.56
  -4   0   6   -0.17    0.40
  -4   0   6    0.20    0.32
   5   0  -6    2.72    0.66
   5   0  -6    2.16    0.48
   5   0  -6    2.99    0.83
  -5   0   6    2.83    0.64
   6   0  -6    1.68    0.80
   6   0  -6    1.50    0.48
  -6   0   6    1.31    0.57
  -5   0  -7    0.60    0.45
   5   0   7   -0.39    0.44
   5   0   7    0.27    0.51
  -4   0  -7   32.62    1.54
   4   0   7   31.62    1.70
   4   0   7   35.09    1.63
  -3   0  -7   69.14    2.50
  -3   0  -7   62.34    2.56
  -3   0  -7   66.77    2.30
   3   0   7   66.22    2.54
   3   0   7   67.91    2.96
   3   0   7   65.44    2.65
  -2   0  -7  100.58    3.28
  -2   0  -7  104.48    3.39
  -2   0  -7   95.18    3.52
  -2   0  -7   95.85    3.44
  -2   0  -7   99.04    3.40
   2   0   7   97.65    3.44
   2   0   7  100.27    3.78
   2   0   7   93.30    3.36
  -1   0  -7    2.16    0.59
  -1   0  -7    2.35    0.37
  -1   0  -7    2.17    0.33
  -1   0  -7    1.75    0.36
  -1   0  -7    1.02    0.40
  -1   0  -7    2.11    0.39
   1   0   7    1.15    0.37
   1   0   7    1.89    0.32
   1   0   7    1.27    0.43
   1   0   7    1.78    0.50
   0   0  -7    8.10    0.83
   0   0  -7    8.84    0.56
   0   0  -7    9.11    0.72
   0   0  -7    8.86    0.62
   0   0  -7    8.59    0.86
   0   0  -7    9.39    0.66
   0   0   7    9.98    1.08
   0   0   7    7.62    0.64
   0   0   7    8.96    0.75
   0   0   7    8.99    0.54
   1   0  -7   54.19    2.09
   1   0  -7   53.26    1.97
   1   0  -7   55.13    2.22
   1   0  -7   53.81    2.15
   1   0  -7   56.69    1.84
   1   0  -7   55.14    2.09
  -1   0   7   52.02    2.10
  -1   0   7   54.93    1.83
  -1   0   7   51.59    1.95
  -1   0   7   53.42    2.07
   2   0  -7   32.97    1.50
   2   0  -7   32.18    1.64
   2   0  -7   33.01    1.46
   2   0  -7   33.38    1.31
  -2   0   7   31.46    1.57
  -2   0   7   31.10    1.39
  -2   0   7   31.61    1.33
   3   0  -7    1.46    0.44
   3   0  -7    1.43    0.31
   3   0  -7    1.43    0.63
   3   0  -7    1.49    0.43
  -3   0   7    1.49    0.35
  -3   0   7    1.04    0.37
  -3   0   7    1.23    0.39
  -3   0   7    0.96    0.49
   4   0  -7   21.29    1.49
   4   0  -7   22.15    1.25
   4   0  -7   21.50    1.32
  -4   0   7   20.65    1.14
  -4   0   7   23.56    1.23
   5   0  -7   12.17    1.37
   5   0  -7   14.50    2.14
   5   0  -7   13.94    1.03
  -5   0   7   12.72    1.03
   6   0  -7   21.48    1.64
   6   0  -7   20.97    1.30
  -6   0   7   21.10    1.36
  -5   0  -8   12.90    1.00
   5   0   8   10.58    1.03
   5   0   8   12.06    1.12
  -4   0  -8   26.36    1.37
   4   0   8   26.52    1.55
   4   0   8   28.27    1.47
  -3   0  -8    2.02    0.71
  -3   0  -8    0.99    0.32
  -3   0  -8    0.69    0.39
  -3   0  -8    1.30    0.34
   3   0   8    1.32    0.63
   3   0   8    1.19    0.70
   3   0   8    0.57    0.45
  -2   0  -8   92.91    3.58
  -2   0  -8   90.82    3.12
  -2   0  -8   89.11    3.11
  -2   0  -8   85.20    3.13
  -2   0  -8   90.81    3.00
  -2   0  -8   81.76    3.23
   2   0   8   90.65    3.36
   2   0   8   86.80    3.51
   2   0   8   81.57    3.05
   2   0   8   88.04    3.15
  -1   0  -8   17.50    0.87
  -1   0  -8   16.31    1.00
  -1   0  -8   18.09    0.89
  -1   0  -8   16.13    1.19
  -1   0  -8   19.58    1.05
  -1   0  -8   16.36    0.90
   1   0   8   15.75    0.83
   1   0   8   16.64    0.98
   1   0   8   15.52    1.16
   1   0   8   17.26    1.07
   0   0  -8   10.42    0.91
   0   0  -8    9.19    0.70
   0   0  -8    9.09    0.78
   0   0  -8    9.38    0.60
   0   0  -8   10.15    0.94
   0   0  -8    9.19    0.63
   0   0   8    8.97    0.70
   0   0   8    9.30    0.86
   0   0   8    9.59    0.82
   0   0   8    9.88    0.58
   1   0  -8   80.11    2.82
   1   0  -8   82.46    2.98
   1   0  -8   76.81    3.05
   1   0  -8   83.75    3.05
   1   0  -8   80.94    2.96
   1   0  -8   82.17    2.69
  -1   0   8   82.30    2.97
  -1   0   8   76.05    2.97
  -1   0   8   80.01    2.67
  -1   0   8   79.80    2.80
   2   0  -8   22.48    1.45
   2   0  -8   24.13    1.24
   2   0  -8   23.64    1.29
   2   0  -8   23.89    1.26
   2   0  -8   22.38    1.06
  -2   0   8   22.45    1.10
  -2   0   8   23.80    1.18
   3   0  -8   78.04    2.99
   3   0  -8   74.41    3.10
  -3   0   8   75.89    2.79
  -3   0   8   78.96    2.89
   4   0  -8    0.73    0.65
   4   0  -8    0.58    0.46
   4   0  -8    0.01    0.42
  -4   0   8    0.46    0.40
  -4   0   8    0.05    0.44
   5   0  -8    5.85    1.04
   5   0  -8    6.31    0.84
  -5   0   8    7.05    0.87
   6   0  -8    2.02    0.57
   6   0  -8    3.51    0.86
  -6   0   8    2.94    0.67
  -5   0  -9   26.81    1.45
   5   0   9   30.88    1.78
   5   0   9   27.05    1.57
  -4   0  -9   26.91    1.41
   4   0   9   32.03    2.03
   4   0   9   26.03    1.48
  -3   0  -9   14.20    1.41
  -3   0  -9   14.42    0.82
  -3   0  -9   13.96    0.97
   3   0   9   12.74    1.02
   3   0   9   14.21    1.15
   3   0   9   11.79    1.29
  -2   0  -9   38.13    1.64
  -2   0  -9   40.29    1.69
  -2   0  -9   40.18    1.54
  -2   0  -9   35.88    1.74
   2   0   9   37.70    2.01
   2   0   9   39.13    1.89
   2   0   9   38.69    1.68
  -1   0  -9   16.12    0.86
  -1   0  -9   13.67    0.97
  -1   0  -9   13.21    0.83
  -1   0  -9   13.77    0.82
  -1   0  -9   14.88    1.21
  -1   0  -9   15.46    1.05
   1   0   9   13.00    0.78
   1   0   9   13.23    1.07
   1   0   9   14.92    0.96
   1   0   9   13.48    1.13
   0   0  -9    3.24    0.43
   0   0  -9    3.43    0.63
   0   0  -9    3.21    0.48
   0   0  -9    3.85    0.52
   0   0  -9    3.85    0.59
   0   0  -9    3.63    0.69
   0   0   9    3.00    0.38
   0   0   9    4.29    0.66
   0   0   9    3.33    0.64
   0   0   9    3.35    0.50
   1   0  -9   13.85    0.83
   1   0  -9   14.56    1.00
   1   0  -9   14.84    0.97
   1   0  -9   15.43    1.20
   1   0  -9   16.04    1.10
   1   0  -9   15.34    0.71
  -1   0   9   13.31    0.96
  -1   0   9   14.16    0.82
  -1   0   9   14.21    1.00
  -1   0   9   14.26    0.68
   2   0  -9   -0.06    0.35
   2   0  -9   -0.58    0.59
   2   0  -9   -0.18    0.37
   2   0  -9    0.80    0.51
  -2   0   9   -0.14    0.35
   3   0  -9  127.49    4.55
   3   0  -9  119.17    4.32
   3   0  -9  123.50    4.43
  -3   0   9  109.88    4.26
  -3   0   9  124.29    4.18
   4   0  -9   32.37    1.86
   4   0  -9   31.80    1.63
   4   0  -9   31.48    1.76
  -4   0   9   30.92    1.50
   5   0  -9    2.21    0.81
   5   0  -9    3.45    0.63
  -5   0   9    2.34    0.54
   6   0  -9    2.09    0.55
   6   0  -9    0.76    0.75
  -6   0   9    1.77    0.63
  -4   0 -10    4.49    0.65
   4   0  10    4.37    0.66
   4   0  10    4.97    0.87
  -3   0 -10    7.85    0.83
   3   0  10    5.95    0.87
   3   0  10    7.27    0.98
  -2   0 -10   49.95    2.51
  -2   0 -10   45.59    2.12
  -2   0 -10   51.40    1.99
  -2   0 -10   47.70    1.88
  -2   0 -10   49.89    2.06
   2   0  10   52.37    2.33
   2   0  10   47.64    2.00
   2   0  10   45.07    2.37
  -1   0 -10   10.28    0.91
  -1   0 -10   11.81    1.03
  -1   0 -10   12.09    1.24
  -1   0 -10   10.53    0.79
  -1   0 -10    8.91    0.72
   1   0  10   11.06    1.06
   1   0  10   15.03    1.45
   1   0  10    9.35    0.70
   1   0  10   10.33    0.89
   0   0 -10   63.10    2.61
   0   0 -10   63.67    2.63
   0   0 -10   64.95    2.33
   0   0 -10   64.47    2.47
   0   0 -10   65.51    2.76
   0   0  10   65.17    2.38
   0   0  10   61.28    2.64
   0   0  10   66.34    2.67
   0   0  10   59.46    2.28
   1   0 -10   41.88    1.85
   1   0 -10   44.12    2.08
   1   0 -10   42.74    2.02
   1   0 -10   44.88    1.61
   1   0 -10   41.35    1.96
  -1   0  10   45.44    1.99
  -1   0  10   39.54    2.01
  -1   0  10   46.42    1.73
  -1   0  10   39.18    1.56
   2   0 -10   17.46    1.21
   2   0 -10   17.29    1.21
   2   0 -10   18.68    1.43
  -2   0  10   17.78    1.03
   3   0 -10    1.74    0.73
   3   0 -10    2.84    0.63
   3   0 -10    2.67    0.65
  -3   0  10    2.43    0.53
  -3   0  10    1.98    0.49
   4   0 -10   44.53    2.03
   4   0 -10   42.09    2.21
  -4   0  10   42.76    1.87
   5   0 -10   -0.32    0.68
   5   0 -10    0.23    0.48
  -5   0  10   -0.20    0.45
   6   0 -10   -0.04    0.49
  -4   0 -11    7.20    0.87
   4   0  11    7.69    0.94
   4   0  11    6.77    1.09
  -3   0 -11    5.63    0.72
   3   0  11    6.14    1.03
   3   0  11    4.59    0.70
  -2   0 -11    1.93    0.48
  -2   0 -11    1.89    0.58
  -2   0 -11    1.11    0.77
   2   0  11    2.42    0.58
   2   0  11    1.24    0.56
  -1   0 -11    5.22    0.78
  -1   0 -11    6.35    0.64
  -1   0 -11    6.06    0.69
  -1   0 -11    8.30    0.99
  -1   0 -11    4.60    0.80
   1   0  11    6.54    0.84
   1   0  11    6.20    1.01
   1   0  11    5.88    0.88
   0   0 -11   18.45    0.96
   0   0 -11   18.54    1.25
   0   0 -11   18.02    1.35
   0   0 -11   15.86    1.03
   0   0 -11   18.05    1.42
   0   0  11   16.95    1.27
   0   0  11   18.93    1.07
   0   0  11   16.73    0.91
   1   0 -11   28.18    1.59
   1   0 -11   27.85    1.64
   1   0 -11   27.07    1.67
   1   0 -11   29.55    1.22
  -1   0  11   30.07    1.32
  -1   0  11   26.42    1.16
  -1   0  11   29.44    1.63
   2   0 -11   25.31    0.94
   2   0 -11   23.47    1.67
   2   0 -11   23.93    1.50
   2   0 -11   23.58    1.46
  -2   0  11   26.55    1.25
   3   0 -11    9.83    1.01
   3   0 -11   11.63    1.29
  -3   0  11   10.72    0.86
   4   0 -11    7.23    0.99
   4   0 -11    6.38    1.00
  -4   0  11    7.14    0.83
   5   0 -11    2.49    0.82
   5   0 -11    2.81    0.62
  -5   0  11    2.21    0.55
  -4   0 -12    0.08    0.45
   4   0  12    1.48    0.76
   4   0  12   -0.15    0.49
  -3   0 -12   -0.05    0.41
   3   0  12   -0.27    0.57
   3   0  12   -0.37    0.46
  -2   0 -12    6.68    0.92
  -2   0 -12    5.41    0.77
  -2   0 -12    8.16    1.67
   2   0  12    7.53    1.10
   2   0  12    7.49    0.87
  -1   0 -12    3.42    0.51
  -1   0 -12    3.91    0.78
  -1   0 -12    3.85    0.92
   1   0  12    2.94    0.57
   1   0  12    4.48    0.81
   0   0 -12    0.67    0.67
   0   0 -12    0.20    0.61
   0   0 -12    0.77    0.38
   0   0  12    1.16    0.60
   0   0  12    1.03    0.47
   0   0  12    0.66    0.43
   1   0 -12   11.55    0.77
   1   0 -12   10.23    1.29
   1   0 -12   11.20    1.18
  -1   0  12   12.59    1.17
  -1   0  12   11.31    0.86
   2   0 -12    3.08    0.87
   2   0 -12    3.92    0.74
  -2   0  12    2.55    0.53
   3   0 -12    1.47    0.59
   3   0 -12    0.92    0.73
  -3   0  12    1.48    0.50
   4   0 -12    5.15    0.85
   4   0 -12    2.99    0.87
  -4   0  12    3.95    0.65
   5   0 -12    8.31    1.01
   5   0 -12    6.91    1.11
  -5   0  12    9.20    0.95
  -3   0 -13    1.84    0.50
   3   0  13    0.66    0.74
   3   0  13    1.93    0.60
  -2   0 -13   -0.35    0.58
  -2   0 -13    0.06    0.40
   2   0  13    0.08    0.54
   2   0  13    0.94    0.63
  -1   0 -13    6.30    1.07
  -1   0 -13    8.36    1.17
  -1   0 -13    8.29    0.81
   1   0  13   13.02    1.75
   1   0  13    7.80    0.87
   0   0 -13    1.10    0.72
   0   0 -13    1.15    0.43
   0   0 -13    0.41    1.03
   0   0  13    0.80    0.43
   1   0 -13    1.39    0.77
   1   0 -13    1.90    0.72
   1   0 -13    3.21    0.47
  -1   0  13    3.36    0.56
   2   0 -13    9.13    1.19
   2   0 -13    9.82    1.30
  -2   0  13   10.16    0.89
   3   0 -13    4.58    0.82
   3   0 -13    2.82    0.81
  -3   0  13    3.84    0.57
   4   0 -13   13.51    1.21
   4   0 -13   11.41    1.42
  -4   0  13   14.65    1.06
  -2   0 -14    6.43    0.83
   2   0  14    4.48    0.67
  -1   0 -14    1.47    0.49
  -1   0 -14    2.00    0.77
  -1   0 -14    1.15    1.17
   1   0  14    0.80    0.48
   0   0 -14    3.34    0.58
   0   0 -14    3.24    0.90
   0   0 -14    1.27    0.66
   0   0  14    2.71    0.55
   1   0 -14    1.58    0.83
   1   0 -14    2.99    0.87
   1   0 -14    2.26    0.50
  -1   0  14    1.96    0.52
   2   0 -14    0.27    0.75
   2   0 -14   -0.04    0.66
  -2   0  14   -0.12    0.41
   3   0 -14   -0.14    0.71
   3   0 -14   -0.20    0.47
  -3   0  14    0.03    0.41
   4   0 -14    6.82    1.04
   4   0 -14    4.33    0.91
  -4   0  14    7.62    0.88
  -1   0 -15   20.16    1.62
  -1   0 -15   19.29    1.89
  -1   0 -15   21.03    1.30
   1   0  15   20.26    1.25
   0   0 -15    3.77    0.81
   0   0 -15    7.00    0.84
   0   0 -15    4.09    0.91
   0   0  15    6.37    0.78
   1   0 -15    2.59    0.87
   1   0 -15    3.24    0.92
  -1   0  15    3.23    0.55
   2   0 -15   -0.81    0.69
   2   0 -15    0.87    0.67
  -2   0  15    0.24    0.45
   3   0 -15    0.75    0.84
   3   0 -15   -0.18    0.46
  -3   0  15    0.59    0.48
   1   0 -16   65.23    3.05
  -1   0  16   61.77    2.50
  -1  -1  16    1.38    0.49
   1   1 -16    3.49    1.40
   1   1 -16    0.87    0.77
  -3  -1  15    2.16    0.58
   3   1 -15    2.54    0.89
   3   1 -15    2.86    0.79
  -2  -1  15    0.91    0.45
   2   1 -15    0.92    0.83
   2   1 -15    0.62    0.69
  -1  -1  15    6.36    0.79
   1   1 -15    5.12    0.94
   1   1 -15    5.76    1.01
   0  -1  15   25.42    1.31
   0   1 -15   25.77    1.89
   0   1 -15   21.15    1.30
   0   1 -15   25.69    1.83
   1  -1  15   20.51    1.26
  -1   1 -15   20.79    1.26
  -1   1 -15   25.77    2.47
  -1   1 -15   20.83    1.74
  -4  -1  14    0.31    0.49
   4   1 -14    3.20    0.73
   4   1 -14    0.60    0.73
  -3  -1  14   12.40    0.98
   3   1 -14   10.55    1.43
   3   1 -14   10.45    1.14
  -2  -1  14    3.51    0.58
   2   1 -14    5.24    1.04
   2   1 -14    3.05    0.79
  -1  -1  14    9.01    0.82
   1   1 -14    7.75    1.16
   1   1 -14    9.62    0.81
   1   1 -14    7.80    1.10
   0  -1  14    8.86    0.85
   0   1 -14    8.73    1.26
   0   1 -14    8.73    1.30
   0   1 -14    8.45    0.80
   1  -1  14    0.90    0.50
  -1   1 -14    2.33    1.18
  -1   1 -14    0.73    0.70
  -1   1 -14    0.75    0.42
   2  -1  14    9.41    0.97
  -2   1 -14   10.92    0.94
  -4  -1  13    0.23    0.46
   4   1 -13    0.71    0.52
   4   1 -13    0.42    0.68
  -3  -1  13   -0.11    0.40
   3   1 -13   -0.11    0.47
   3   1 -13   -0.07    0.75
  -2  -1  13    0.12    0.40
   2   1 -13   -0.07    0.51
   2   1 -13    0.59    0.76
  -1  -1  13    3.07    0.50
   1   1 -13    3.67    0.75
   1   1 -13    4.74    0.95
   1   1 -13    3.53    0.49
   0  -1  13   14.22    0.97
   0   1 -13   14.56    1.41
   0   1 -13   12.94    1.39
   0   1 -13   15.45    0.95
   1  -1  13    0.55    0.46
   1  -1  13    0.50    0.53
  -1   1 -13    0.23    0.38
  -1   1 -13    0.99    0.71
  -1   1 -13    0.38    0.66
   2  -1  13    2.50    0.59
   2  -1  13    4.23    0.97
  -2   1 -13    2.40    0.54
  -2   1 -13    2.28    0.70
  -2   1 -13    2.42    1.00
   3  -1  13    0.71    0.54
  -3   1 -13    1.98    0.55
  -5  -1  12    4.27    0.71
   5   1 -12    5.02    1.08
   5   1 -12    4.22    0.72
  -4  -1  12   12.08    0.98
   4   1 -12    9.83    1.03
   4   1 -12    9.64    1.30
  -3  -1  12    6.06    0.79
   3   1 -12    3.51    0.91
   3   1 -12    4.68    0.79
  -2  -1  12    2.15    0.48
   2   1 -12    2.06    0.61
   2   1 -12    3.34    0.88
   2   1 -12    3.10    0.39
  -1  -1  12    0.17    0.37
  -1  -1  12    0.34    0.49
   1   1 -12   -0.23    0.28
   1   1 -12    0.41    0.68
   1   1 -12    0.13    0.48
   0  -1  12    3.64    0.75
   0  -1  12    3.32    0.55
   0   1 -12    4.78    1.13
   0   1 -12    3.02    0.78
   0   1 -12    3.45    0.51
   1  -1  12    1.87    0.59
   1  -1  12    0.75    0.49
  -1   1 -12    1.54    0.44
  -1   1 -12    0.74    0.73
  -1   1 -12    0.90    0.61
   2  -1  12    0.95    0.53
   2  -1  12    1.17    0.60
  -2   1 -12    1.18    0.47
  -2   1 -12    0.95    0.69
  -2   1 -12    1.43    0.59
   3  -1  12    7.82    1.34
   3  -1  12    7.52    0.95
  -3   1 -12    8.53    0.87
   4  -1  12    3.80    0.72
   4  -1  12    3.50    0.91
  -4   1 -12    2.89    0.56
  -5  -1  11    1.56    0.53
   5   1 -11    1.10    0.55
   5   1 -11    0.80    0.71
  -4  -1  11    0.30    0.47
   4   1 -11    0.07    0.47
   4   1 -11   -0.42    0.58
  -3  -1  11    0.94    0.45
   3   1 -11    0.38    0.46
   3   1 -11    0.52    0.76
  -2  -1  11   11.91    0.59
  -2  -1  11   13.46    1.06
  -2  -1  11   12.42    0.90
   2   1 -11   12.96    0.61
   2   1 -11   10.95    1.09
   2   1 -11   12.77    1.10
   2   1 -11   13.00    1.30
  -1  -1  11   28.28    1.55
  -1  -1  11   26.83    1.26
  -1  -1  11   26.22    1.12
   1   1 -11   27.33    1.16
   1   1 -11   24.77    1.52
   1   1 -11   26.18    1.63
   1   1 -11   26.77    1.59
   0  -1  11    0.26    0.46
   0  -1  11    0.27    0.40
   0  -1  11    0.11    0.25
   0   1 -11   -0.09    0.29
   0   1 -11    0.44    0.43
   0   1 -11    0.95    0.61
   0   1 -11   -0.37    0.30
   0   1 -11   -0.07    0.57
   1  -1  11    8.95    1.05
   1  -1  11    8.51    0.84
  -1   1 -11    7.90    0.70
  -1   1 -11    9.05    0.75
  -1   1 -11   11.36    1.23
  -1   1 -11    9.61    1.06
  -1   1 -11    7.89    0.88
   2  -1  11    7.14    1.17
   2  -1  11    6.46    0.86
  -2   1 -11    7.23    0.78
  -2   1 -11    8.41    0.98
  -2   1 -11    7.12    1.20
   3  -1  11    7.28    1.13
   3  -1  11    4.14    0.64
  -3   1 -11    6.51    0.81
  -3   1 -11    6.32    1.25
   4  -1  11   -0.05    0.57
   4  -1  11   -0.30    0.46
  -4   1 -11   -0.10    0.43
   6   1 -10   -0.09    0.49
  -5  -1  10   -0.14    0.42
   5   1 -10    0.23    0.46
   5   1 -10    0.61    0.70
  -4  -1  10    1.78    0.55
   4   1 -10    1.48    0.82
   4   1 -10    0.68    0.47
  -3  -1  10   21.46    1.25
  -3  -1  10   22.22    1.19
   3   1 -10   23.81    1.45
   3   1 -10   22.57    1.63
   3   1 -10   22.67    1.32
  -2  -1  10    1.31    0.41
  -2  -1  10    1.96    0.28
  -2  -1  10    2.58    0.53
   2   1 -10    1.17    0.44
   2   1 -10    1.72    0.60
   2   1 -10    1.93    0.25
   2   1 -10    1.72    0.77
  -1  -1  10    0.98    0.37
  -1  -1  10    0.88    0.47
  -1  -1  10    0.62    0.25
   1   1 -10    0.46    0.64
   1   1 -10    0.78    0.44
   1   1 -10    0.81    0.40
   1   1 -10    0.95    0.28
   1   1 -10    0.96    0.58
   0  -1  10    4.74    0.67
   0  -1  10    5.32    0.83
   0  -1  10    5.67    0.53
   0  -1  10    5.03    0.79
   0   1 -10    4.96    0.59
   0   1 -10    6.13    0.96
   0   1 -10    5.32    0.55
   0   1 -10    4.58    0.76
   0   1 -10    4.52    0.76
   0   1 -10    5.99    0.67
   1  -1  10   -0.30    0.46
   1  -1  10   -0.55    0.38
   1  -1  10    0.50    0.44
   1  -1  10    0.10    0.29
  -1   1 -10    0.21    0.29
  -1   1 -10   -0.05    0.56
  -1   1 -10    0.06    0.31
  -1   1 -10    0.41    0.34
  -1   1 -10   -0.10    0.47
   2  -1  10   14.28    1.21
   2  -1  10   12.24    0.97
   2  -1  10   11.81    1.15
  -2   1 -10   11.86    0.80
  -2   1 -10   13.96    1.37
  -2   1 -10   11.56    1.00
  -2   1 -10   10.40    0.84
  -2   1 -10   12.27    0.96
   3  -1  10   12.93    1.01
   3  -1  10   13.35    1.23
  -3   1 -10    9.23    0.90
  -3   1 -10   14.05    0.96
  -3   1 -10   13.36    1.43
   4  -1  10    1.55    0.54
   4  -1  10    1.43    0.63
  -4   1 -10    1.65    0.54
  -6  -1   9    0.40    0.56
   6   1  -9   -0.07    0.42
   6   1  -9    0.54    0.77
  -5  -1   9    0.41    0.46
   5   1  -9    0.39    0.76
   5   1  -9    0.65    0.46
  -4  -1   9   -0.02    0.42
   4   1  -9    0.13    0.48
   4   1  -9    0.26    0.63
   4   1  -9   -0.26    0.45
  -3  -1   9   21.59    1.15
  -3  -1   9   23.96    1.21
   3   1  -9   20.07    1.22
   3   1  -9   22.65    1.55
   3   1  -9   20.89    1.32
  -2  -1   9   10.04    0.75
  -2  -1   9   11.08    0.49
  -2  -1   9   10.32    0.86
   2   1  -9   10.95    0.93
   2   1  -9   10.01    0.94
   2   1  -9   12.12    0.49
   2   1  -9   10.07    1.16
   2   1  -9   11.62    0.74
  -1  -1   9   10.97    0.86
  -1  -1   9    9.85    0.57
  -1  -1   9   10.79    0.85
  -1  -1   9   10.07    0.72
   1   1  -9   10.41    0.98
   1   1  -9   11.43    0.60
   1   1  -9   11.28    0.88
   1   1  -9    9.90    0.79
   1   1  -9   10.35    0.73
   1   1  -9   11.13    1.09
   0  -1   9   21.73    1.24
   0  -1   9   21.79    1.06
   0  -1   9   21.57    0.97
   0  -1   9   22.37    1.28
   0   1  -9   21.24    1.04
   0   1  -9   23.09    1.01
   0   1  -9   19.57    1.29
   0   1  -9   21.41    1.11
   0   1  -9   22.86    1.37
   1  -1   9    1.38    0.47
   1  -1   9    1.84    0.47
   1  -1   9    1.78    0.53
   1  -1   9    2.34    0.38
  -1   1  -9    2.09    0.39
  -1   1  -9    1.97    0.38
  -1   1  -9    2.01    0.55
  -1   1  -9    1.91    0.54
  -1   1  -9    1.01    0.35
  -1   1  -9    2.52    0.43
   2  -1   9   10.69    0.88
   2  -1   9   15.50    1.56
  -2   1  -9   10.08    0.87
  -2   1  -9   11.13    0.74
  -2   1  -9   12.59    1.25
  -2   1  -9   12.21    0.96
  -2   1  -9   10.38    0.82
   3  -1   9    2.68    0.61
   3  -1   9    3.30    0.62
   3  -1   9    3.10    0.96
  -3   1  -9    3.89    0.57
  -3   1  -9    3.06    0.54
  -3   1  -9    2.10    0.81
   4  -1   9    0.59    0.46
   4  -1   9    1.42    0.87
  -4   1  -9   -0.19    0.42
   5  -1   9    2.02    0.58
   5  -1   9    2.61    0.73
  -5   1  -9    2.51    0.58
  -6  -1   8    1.41    0.59
   6   1  -8   -0.01    0.41
   6   1  -8    0.06    0.68
  -5  -1   8    0.99    0.50
   5   1  -8    1.81    0.81
   5   1  -8    0.85    0.47
  -4  -1   8    0.72    0.34
  -4  -1   8    1.00    0.45
   4   1  -8    0.12    0.70
   4   1  -8   -0.35    0.42
   4   1  -8   -0.07    0.41
  -3  -1   8    0.50    0.36
  -3  -1   8   -0.01    0.33
   3   1  -8    1.13    0.45
   3   1  -8    0.55    0.45
   3   1  -8    0.14    0.62
  -2  -1   8   14.19    0.81
  -2  -1   8   13.82    0.88
  -2  -1   8   13.73    0.82
   2   1  -8   14.05    0.78
   2   1  -8   12.68    0.93
   2   1  -8   12.27    0.92
   2   1  -8   13.01    1.16
   2   1  -8   13.80    0.94
  -1  -1   8   15.73    0.85
  -1  -1   8   16.21    0.71
  -1  -1   8   14.33    0.94
   1   1  -8   16.56    0.71
   1   1  -8   16.60    1.07
   1   1  -8   14.59    1.16
   1   1  -8   17.07    1.00
   1   1  -8   15.15    0.84
   1   1  -8   15.45    0.95
   0  -1   8    3.24    0.42
   0  -1   8    3.88    0.63
   0  -1   8    2.90    0.42
   0  -1   8    2.75    0.48
   0   1  -8    4.13    0.62
   0   1  -8    4.69    0.73
   0   1  -8    3.26    0.46
   0   1  -8    3.05    0.45
   0   1  -8    4.99    0.79
   0   1  -8    3.92    0.51
   1  -1   8    2.64    0.45
   1  -1   8    2.10    0.49
   1  -1   8    2.40    0.51
   1  -1   8    3.27    0.40
  -1   1  -8    3.87    0.45
  -1   1  -8    2.90    0.49
  -1   1  -8    2.32    0.39
  -1   1  -8    2.75    0.41
  -1   1  -8    3.53    0.70
  -1   1  -8    2.42    0.54
   2  -1   8   28.35    1.48
   2  -1   8   28.30    1.31
   2  -1   8   24.41    1.53
   2  -1   8   32.77    1.58
   2  -1   8   26.09    1.22
  -2   1  -8   27.49    1.26
  -2   1  -8   26.95    1.17
  -2   1  -8   25.72    1.36
  -2   1  -8   24.99    1.24
   3  -1   8   15.19    0.83
   3  -1   8   14.14    1.10
   3  -1   8   12.82    0.97
   3  -1   8   13.62    1.25
  -3   1  -8   13.79    0.82
  -3   1  -8   12.71    0.91
  -3   1  -8   12.97    1.36
   4  -1   8   11.93    0.70
   4  -1   8   11.88    1.02
   4  -1   8   11.81    1.10
  -4   1  -8   10.63    0.94
   5  -1   8    2.23    0.61
   5  -1   8    1.86    0.65
  -5   1  -8    2.72    0.58
  -6  -1   7    9.92    0.98
   6   1  -7    9.36    0.90
   6   1  -7    8.87    1.25
  -5  -1   7    5.72    0.81
   5   1  -7    3.99    0.72
   5   1  -7    4.79    0.96
   5   1  -7    3.62    0.57
  -4  -1   7    6.63    0.61
  -4  -1   7    8.37    0.83
   4   1  -7    9.34    0.88
   4   1  -7    8.28    0.82
   4   1  -7    8.88    1.10
  -3  -1   7    0.57    0.41
  -3  -1   7    0.94    0.53
  -3  -1   7    0.66    0.33
   3   1  -7    1.36    0.42
   3   1  -7    0.44    0.40
   3   1  -7    1.32    0.32
   3   1  -7    0.94    0.42
   3   1  -7    0.94    0.63
  -2  -1   7    0.40    0.33
  -2  -1   7    0.47    0.27
  -2  -1   7    0.28    0.30
   2   1  -7    0.10    0.34
   2   1  -7   -0.24    0.52
   2   1  -7    0.62    0.39
   2   1  -7    0.53    0.27
   2   1  -7    0.45    0.35
  -1  -1   7    3.58    0.48
  -1  -1   7    3.43    0.52
  -1  -1   7    4.16    0.34
   1   1  -7    2.76    0.59
   1   1  -7    3.17    0.51
   1   1  -7    3.09    0.48
   1   1  -7    4.26    0.55
   1   1  -7    3.65    0.49
   1   1  -7    3.73    0.35
   0  -1   7    2.48    0.40
   0  -1   7    1.87    0.30
   0  -1   7    3.08    0.48
   0  -1   7    2.30    0.46
   0   1  -7    2.66    0.38
   0   1  -7    1.43    0.47
   0   1  -7    2.47    0.41
   0   1  -7    2.00    0.30
   0   1  -7    1.75    0.37
   0   1  -7    1.74    0.44
   1  -1   7   18.46    1.07
   1  -1   7   19.68    0.88
   1  -1   7   19.50    0.96
   1  -1   7   18.08    1.15
   1  -1   7   18.83    0.97
  -1   1  -7   18.75    1.03
  -1   1  -7   18.14    0.92
  -1   1  -7   18.78    0.89
  -1   1  -7   19.02    0.92
   2  -1   7    3.88    0.51
   2  -1   7    4.95    0.54
   2  -1   7    5.68    0.56
   2  -1   7    5.57    0.74
   2  -1   7    5.67    0.83
  -2   1  -7    6.35    0.50
  -2   1  -7    5.52    0.61
  -2   1  -7    6.85    0.86
  -2   1  -7    7.05    0.88
  -2   1  -7    6.01    0.59
   3  -1   7   30.72    1.27
   3  -1   7   27.73    1.72
   3  -1   7   30.21    1.58
   3  -1   7   31.34    1.46
  -3   1  -7   30.51    1.30
  -3   1  -7   31.49    1.40
  -3   1  -7   28.25    1.44
  -3   1  -7   32.47    1.89
   4  -1   7   18.32    0.90
   4  -1   7   17.66    1.16
   4  -1   7   17.66    1.22
  -4   1  -7   18.41    1.10
  -4   1  -7   20.81    1.67
   5  -1   7    3.40    0.63
   5  -1   7    2.48    0.58
  -5   1  -7    3.08    0.61
  -6  -1   6    0.75    0.51
   6   1  -6    0.85    0.42
   6   1  -6    1.41    0.73
  -5  -1   6    8.73    0.91
   5   1  -6    8.83    0.97
   5   1  -6    7.48    0.80
   5   1  -6    7.48    1.16
  -4  -1   6   27.87    1.38
  -4  -1   6   27.73    1.22
   4   1  -6   29.25    1.38
   4   1  -6   32.28    1.69
   4   1  -6   29.05    1.47
  -3  -1   6   18.11    1.19
  -3  -1   6   18.38    0.90
  -3  -1   6   16.68    0.85
  -3  -1   6   18.28    0.98
   3   1  -6   18.51    1.29
   3   1  -6   18.07    1.00
   3   1  -6   17.54    0.86
   3   1  -6   19.24    1.01
  -2  -1   6    0.96    0.33
  -2  -1   6    0.94    0.30
  -2  -1   6    0.75    0.32
   2   1  -6    1.21    0.40
   2   1  -6    0.95    0.37
   2   1  -6    1.11    0.27
   2   1  -6    0.46    0.50
   2   1  -6    1.47    0.37
  -1  -1   6    4.25    0.56
  -1  -1   6    4.97    0.50
  -1  -1   6    4.84    0.34
   1   1  -6    4.70    0.67
   1   1  -6    3.88    0.60
   1   1  -6    4.63    0.57
   1   1  -6    5.02    0.49
   1   1  -6    5.62    0.62
   1   1  -6    5.00    0.36
   0  -1   6   31.43    1.40
   0  -1   6   30.92    1.31
   0  -1   6   29.78    1.15
   0   1  -6   29.71    1.42
   0   1  -6   29.95    1.15
   0   1  -6   30.37    1.21
   0   1  -6   29.84    1.41
   0   1  -6   30.10    1.31
   0   1  -6   29.66    1.28
   1  -1   6    0.45    0.26
   1  -1   6    0.64    0.33
   1  -1   6    0.84    0.38
   1  -1   6    0.56    0.32
   1  -1   6    0.51    0.37
  -1   1  -6    0.97    0.45
  -1   1  -6    0.71    0.35
  -1   1  -6    1.21    0.28
  -1   1  -6    0.59    0.29
  -1   1  -6    0.49    0.27
   2  -1   6    6.00    0.53
   2  -1   6    6.49    0.71
   2  -1   6    6.00    0.53
   2  -1   6    5.69    0.77
   2  -1   6    4.43    0.63
  -2   1  -6    5.63    0.49
  -2   1  -6    6.02    0.86
  -2   1  -6    5.06    0.54
  -2   1  -6    5.25    0.60
  -2   1  -6    5.52    0.61
   3  -1   6    2.07    0.65
   3  -1   6    1.71    0.45
   3  -1   6    2.93    0.58
   3  -1   6    1.87    0.36
  -3   1  -6    2.53    0.47
  -3   1  -6    2.33    0.42
  -3   1  -6    2.00    0.43
  -3   1  -6    1.95    0.39
  -3   1  -6    1.86    0.61
   4  -1   6    6.13    0.97
   4  -1   6    7.18    0.59
   4  -1   6    7.40    0.85
   4  -1   6    6.60    0.82
  -4   1  -6    6.21    1.01
  -4   1  -6    7.28    0.77
  -4   1  -6    6.90    0.63
   5  -1   6    7.90    0.95
  -5   1  -6    6.19    0.83
   6  -1   6    3.09    0.67
   6  -1   6    2.59    0.64
  -6   1  -6    1.62    0.53
  -6  -1   5    0.43    0.51
   6   1  -5    0.14    0.71
   6   1  -5   -0.21    0.39
  -5  -1   5    0.50    0.27
  -5  -1   5    0.38    0.23
  -5  -1   5   -0.08    0.47
   5   1  -5    0.53    0.46
   5   1  -5    0.05    0.66
   5   1  -5    0.33    0.41
  -4  -1   5   20.48    1.01
  -4  -1   5   23.71    1.22
  -4  -1   5   21.01    1.36
  -4  -1   5   22.98    0.90
   4   1  -5   22.77    0.87
   4   1  -5   23.43    1.17
   4   1  -5   23.01    1.45
   4   1  -5   24.59    1.24
  -3  -1   5    0.88    0.39
  -3  -1   5    1.73    0.32
  -3  -1   5    1.34    0.51
  -3  -1   5    0.95    0.26
   3   1  -5    1.13    0.34
   3   1  -5    1.53    0.36
   3   1  -5    1.10    0.30
   3   1  -5    1.06    0.56
  -2  -1   5    0.12    0.26
  -2  -1   5    0.33    0.25
  -2  -1   5    0.34    0.40
  -2  -1   5    0.09    0.27
   2   1  -5    0.18    0.26
   2   1  -5    0.05    0.42
   2   1  -5    0.13    0.21
   2   1  -5    0.03    0.30
  -1  -1   5    0.10    0.15
  -1  -1   5    0.27    0.28
  -1  -1   5    0.27    0.24
   1   1  -5    0.07    0.16
   1   1  -5   -0.29    0.44
   1   1  -5   -0.25    0.31
   1   1  -5   -0.36    0.30
   1   1  -5   -0.03    0.30
   1   1  -5   -0.28    0.24
   0   1  -5  300.34   15.84
   1  -1   5  174.91    5.62
   1  -1   5  177.26    5.83
   1  -1   5  167.65    5.60
   1  -1   5  169.46    5.62
  -1   1  -5  177.41    5.61
  -1   1  -5  173.84    5.63
  -1   1  -5  176.90    5.86
  -1   1  -5  169.17    5.59
   2  -1   5   10.16    0.76
   2  -1   5   11.92    0.96
   2  -1   5   11.67    0.67
   2  -1   5   12.00    0.84
   2  -1   5   11.58    0.64
  -2   1  -5   11.28    0.62
  -2   1  -5   11.95    1.01
  -2   1  -5   11.60    0.73
  -2   1  -5   12.41    0.77
  -2   1  -5   10.01    0.66
   3  -1   5   14.75    1.18
   3  -1   5   11.02    0.66
   3  -1   5   10.84    0.83
   3  -1   5   10.07    0.68
   3  -1   5   10.84    0.99
  -3   1  -5   10.35    0.73
  -3   1  -5   11.35    1.07
  -3   1  -5   11.08    0.74
  -3   1  -5   12.02    0.81
   4  -1   5    0.12    0.38
   4  -1   5    0.73    0.32
   4  -1   5    0.85    0.50
   4  -1   5    0.83    0.43
  -4   1  -5    0.53    0.38
  -4   1  -5    0.53    0.53
  -4   1  -5    0.44    0.33
   5  -1   5    1.43    0.39
   5  -1   5    1.30    0.57
   5  -1   5    2.26    0.61
  -5   1  -5    1.54    0.49
   6  -1   5    0.52    0.48
   6  -1   5    0.73    0.54
  -6   1  -5    0.41    0.48
  -6  -1   4    0.09    0.35
  -6  -1   4    0.05    0.48
   6   1  -4    0.80    0.72
   6   1  -4    0.33    0.42
  -5  -1   4    2.23    0.56
  -5  -1   4    2.75    0.42
  -5  -1   4    2.35    0.39
   5   1  -4    1.66    0.40
   5   1  -4    1.33    0.52
   5   1  -4    1.51    0.32
   5   1  -4    1.69    0.70
  -4  -1   4   20.11    0.96
  -4  -1   4   19.73    0.88
  -4  -1   4   19.86    1.27
  -4  -1   4   22.50    1.16
  -4  -1   4   20.94    0.90
   4   1  -4   21.17    1.38
   4   1  -4   20.09    0.84
   4   1  -4   20.80    1.07
   4   1  -4   20.61    1.13
  -3  -1   4    0.62    0.25
  -3  -1   4    1.55    0.27
  -3  -1   4    1.91    0.51
  -3  -1   4    1.77    0.23
  -3  -1   4    1.32    0.37
   3   1  -4    1.62    0.37
   3   1  -4    1.57    0.22
   3   1  -4    1.21    0.30
   3   1  -4    2.17    0.38
   3   1  -4    2.26    0.60
  -2  -1   4   15.83    0.71
  -2  -1   4   14.65    0.98
  -2  -1   4   13.52    0.70
  -2  -1   4   14.55    0.78
   2   1  -4   14.94    0.74
   2   1  -4   14.69    0.53
   2   1  -4   14.62    0.78
   2   1  -4   15.07    0.54
   2   1  -4   14.58    1.01
   2   1  -4   13.93    0.70
  -1  -1   4    0.92    0.27
  -1  -1   4    1.69    0.33
  -1  -1   4    1.21    0.29
  -1  -1   4    1.30    0.16
   1   1  -4    1.53    0.32
   1   1  -4    1.51    0.22
   1   1  -4    1.56    0.33
   1   1  -4    1.10    0.46
   1   1  -4    1.39    0.25
   1   1  -4    1.24    0.34
   0  -1   4   23.21    0.98
   0  -1   4   22.49    1.00
   0  -1   4   22.49    1.08
   0  -1   4   23.11    0.89
   0  -1   4   22.67    0.93
   0   1  -4   23.27    1.00
   0   1  -4   25.35    1.02
   0   1  -4   24.72    0.90
   0   1  -4   23.47    1.13
   0   1  -4   22.95    0.93
   1  -1   4   46.26    1.67
   1  -1   4   44.21    1.65
   1  -1   4   44.89    1.85
   1  -1   4   44.69    1.64
   1  -1   4   46.17    1.75
  -1   1  -4   48.72    1.66
  -1   1  -4   48.04    1.67
  -1   1  -4   45.47    1.62
  -1   1  -4   46.88    1.88
   2  -1   4    5.21    0.49
   2  -1   4    6.76    0.76
   2  -1   4    4.87    0.60
   2  -1   4    5.99    0.63
   2  -1   4    4.80    0.45
  -2   1  -4    4.27    0.55
  -2   1  -4    5.40    0.50
  -2   1  -4    5.40    0.55
  -2   1  -4    4.77    0.75
  -2   1  -4    4.78    0.48
   3  -1   4   74.35    2.47
   3  -1   4   71.79    2.52
   3  -1   4   69.31    2.55
   3  -1   4   71.20    2.60
   3  -1   4   70.69    2.67
  -3   1  -4   68.19    2.85
  -3   1  -4   74.33    2.53
  -3   1  -4   69.59    2.62
  -3   1  -4   71.57    2.55
   4  -1   4   35.47    1.66
   4  -1   4   35.55    1.88
   4  -1   4   34.34    1.43
   4  -1   4   34.45    1.59
  -4   1  -4   34.51    1.87
  -4   1  -4   35.33    1.53
  -4   1  -4   36.34    1.51
   5  -1   4    0.49    0.35
   5  -1   4    0.42    0.43
   5  -1   4    0.32    0.42
  -5   1  -4    0.38    0.42
   6  -1   4   -0.32    0.44
   6  -1   4   -0.03    0.44
  -6   1  -4    0.61    0.44
   7   1  -3    0.27    0.38
   7   1  -3    0.47    0.56
   7   1  -3    1.26    0.82
  -6  -1   3    0.18    0.48
  -6  -1   3    0.18    0.39
   6   1  -3    0.00    0.69
   6   1  -3   -0.02    0.39
  -5  -1   3    1.80    0.33
  -5  -1   3    2.96    0.47
  -5  -1   3    2.13    0.51
   5   1  -3    2.83    0.39
   5   1  -3    3.10    0.53
   5   1  -3    4.23    0.69
   5   1  -3    2.62    0.69
  -4  -1   3    9.09    0.87
  -4  -1   3    7.44    0.75
  -4  -1   3    7.83    0.60
  -4  -1   3    7.98    0.60
  -4  -1   3    7.21    0.51
   4   1  -3    7.79    0.50
   4   1  -3    7.45    0.74
   4   1  -3    7.89    0.96
   4   1  -3    7.98    0.69
   4   1  -3    7.80    0.59
  -3  -1   3   11.96    0.65
  -3  -1   3   12.12    0.60
  -3  -1   3    9.77    0.87
  -3  -1   3   12.11    0.59
  -3  -1   3   11.51    0.77
   3   1  -3   11.61    0.96
   3   1  -3   12.06    0.73
   3   1  -3   11.50    0.52
   3   1  -3   12.73    0.67
   3   1  -3   11.32    0.72
  -2  -1   3    7.83    0.48
  -2  -1   3    7.03    0.74
  -2  -1   3    7.23    0.48
  -2  -1   3    6.93    0.57
  -2  -1   3    7.31    0.38
   2   1  -3    7.79    0.50
   2   1  -3    7.26    0.81
   2   1  -3    7.56    0.56
   2   1  -3    7.90    0.36
   2   1  -3    7.48    0.54
  -1  -1   3    5.74    0.47
  -1  -1   3    6.21    0.45
  -1  -1   3    6.23    0.41
  -1  -1   3    5.88    0.30
   1   1  -3    5.43    0.29
   1   1  -3    5.18    0.40
   1   1  -3    5.54    0.43
   1   1  -3    5.29    0.58
   1   1  -3    5.55    0.52
   1   1  -3    4.43    0.70
   0  -1   3   45.57    1.67
   0  -1   3   45.77    1.56
   0  -1   3   45.64    1.55
   0  -1   3   43.69    1.64
   0   1  -3   46.15    1.55
   0   1  -3   45.30    1.61
   0   1  -3   46.55    1.63
   0   1  -3   47.49    1.70
   0   1  -3   46.14    1.56
   1  -1   3    0.72    0.29
   1  -1   3    1.16    0.27
   1  -1   3    1.10    0.41
   1  -1   3    0.93    0.27
   1  -1   3    0.52    0.29
  -1   1  -3    0.90    0.29
  -1   1  -3    0.52    0.58
  -1   1  -3    0.92    0.26
  -1   1  -3    0.50    0.26
  -1   1  -3    0.78    0.28
   2  -1   3    2.49    0.36
   2  -1   3    4.26    0.59
   2  -1   3    3.08    0.44
   2  -1   3    2.24    0.39
   2  -1   3    3.24    0.41
  -2   1  -3    2.43    0.37
  -2   1  -3    3.23    0.48
  -2   1  -3    3.28    0.44
  -2   1  -3    3.44    0.39
  -2   1  -3    2.22    0.42
   3  -1   3    1.57    0.33
   3  -1   3    1.64    0.32
   3  -1   3    0.88    0.34
   3  -1   3    1.64    0.44
   3  -1   3    1.40    0.32
   3  -1   3    2.22    0.50
  -3   1  -3    1.29    0.34
  -3   1  -3    1.77    0.36
  -3   1  -3    1.50    0.49
  -3   1  -3    0.99    0.33
   4  -1   3    0.03    0.33
   4  -1   3   -0.31    0.25
   4  -1   3    0.05    0.28
   4  -1   3   -0.05    0.31
   4  -1   3   -0.09    0.33
   4  -1   3    0.15    0.38
  -4   1  -3    0.23    0.33
  -4   1  -3   -0.03    0.32
   5  -1   3    0.17    0.41
   5  -1   3    0.32    0.43
   5  -1   3    0.70    0.41
  -5   1  -3   -0.06    0.39
   6  -1   3   -0.58    0.41
   6  -1   3    0.47    0.48
  -6   1  -3   -0.58    0.38
   7   1  -2    0.85    0.47
   7   1  -2    0.53    0.58
   7   1  -2    1.78    0.77
  -6  -1   2    1.22    0.46
   6   1  -2    0.73    0.38
   6   1  -2    0.50    0.52
   6   1  -2    0.94    0.71
  -5  -1   2   -0.36    0.36
  -5  -1   2    0.34    0.28
  -5  -1   2    0.55    0.47
  -5  -1   2    0.36    0.35
   5   1  -2    0.49    0.46
   5   1  -2    0.25    0.35
   5   1  -2    0.74    0.30
   5   1  -2    0.76    0.61
  -4  -1   2   10.31    0.58
  -4  -1   2   10.71    0.91
  -4  -1   2   10.61    0.69
  -4  -1   2   10.56    0.67
  -4  -1   2   10.83    0.86
   4   1  -2   10.84    0.86
   4   1  -2    9.90    0.66
   4   1  -2    9.91    0.74
   4   1  -2    9.81    0.98
   4   1  -2   10.20    0.60
  -3  -1   2   35.42    1.46
  -3  -1   2   37.13    1.34
  -3  -1   2   36.07    1.58
  -3  -1   2   35.13    1.31
  -3  -1   2   36.58    1.37
   3   1  -2   34.96    1.39
   3   1  -2   35.55    1.28
   3   1  -2   35.53    1.59
   3   1  -2   35.64    1.44
   3   1  -2   34.89    1.40
  -2  -1   2   24.91    0.93
  -2  -1   2   25.13    1.17
  -2  -1   2   24.84    0.94
  -2  -1   2   24.33    1.05
  -2  -1   2   24.53    0.95
   2   1  -2   24.32    1.00
   2   1  -2   24.65    1.01
   2   1  -2   26.80    0.90
   2   1  -2   24.96    1.00
   2   1  -2   23.94    1.19
  -1  -1   2  126.26    4.02
  -1  -1   2  128.99    4.00
  -1  -1   2  128.90    4.17
  -1  -1   2  126.11    4.05
   1   1  -2  125.36    4.04
   1   1  -2  125.28    4.04
   1   1  -2  122.45    4.16
   0  -1   2   39.47    1.30
   0  -1   2   38.92    1.30
   0  -1   2   39.31    1.38
   0  -1   2   37.82    1.37
   0   1  -2   36.98    1.35
   0   1  -2   39.48    1.30
   0   1  -2   39.53    1.31
   0   1  -2   37.43    1.38
   0   1  -2   40.91    1.35
   1  -1   2    1.46    0.27
   1  -1   2    1.58    0.28
   1  -1   2    1.08    0.25
   1  -1   2    1.42    0.30
   1  -1   2    0.95    0.33
  -1   1  -2    2.05    0.41
  -1   1  -2    1.32    0.28
  -1   1  -2    1.58    0.28
  -1   1  -2    1.45    0.28
  -1   1  -2    1.46    0.34
   2  -1   2   57.25    2.16
   2  -1   2   55.23    2.02
   2  -1   2   55.91    2.01
   2  -1   2   57.28    2.09
   2  -1   2   58.38    1.98
   2  -1   2   56.27    1.98
  -2   1  -2   58.57    2.18
  -2   1  -2   56.04    1.99
  -2   1  -2   57.74    2.01
   3  -1   2   16.08    0.86
   3  -1   2   13.92    0.74
   3  -1   2   15.43    0.79
   3  -1   2   14.29    0.97
   3  -1   2   14.40    0.89
   3  -1   2   15.74    0.82
  -3   1  -2   14.99    0.83
  -3   1  -2   13.43    0.78
  -3   1  -2   14.73    0.80
   4  -1   2    6.59    0.83
   4  -1   2    5.59    0.56
   4  -1   2    4.95    0.72
   4  -1   2    5.83    0.66
   4  -1   2    5.61    0.56
   4  -1   2    5.22    0.69
  -4   1  -2    6.04    0.64
  -4   1  -2    7.27    0.72
   5  -1   2   17.54    1.06
   5  -1   2   16.38    1.10
   5  -1   2   15.68    1.33
   5  -1   2   17.50    1.16
  -5   1  -2   16.46    1.03
  -5   1  -2   17.92    1.15
  -5   1  -2   15.41    1.30
   6  -1   2   10.16    0.98
   6  -1   2    9.47    0.99
   6  -1   2    9.27    0.97
  -6   1  -2    9.35    0.90
  -7  -1   1    0.32    0.46
   7   1  -1   -0.05    0.50
   7   1  -1   -0.51    0.37
  -6  -1   1    1.73    0.51
   6   1  -1    1.92    0.49
   6   1  -1    2.77    0.75
   6   1  -1    3.92    0.71
  -5  -1   1    5.51    0.84
  -5  -1   1    5.05    0.61
  -5  -1   1    6.79    0.71
   5   1  -1    6.62    1.03
   5   1  -1    6.32    0.90
   5   1  -1    5.45    0.57
   5   1  -1    4.50    0.68
   5   1  -1    5.98    0.68
  -4  -1   1    6.94    0.62
  -4  -1   1    5.70    0.47
  -4  -1   1    6.17    0.75
  -4  -1   1    7.68    0.73
  -4  -1   1    6.28    0.58
   4   1  -1    6.43    0.50
   4   1  -1    6.66    0.57
   4   1  -1    6.21    0.64
   4   1  -1    7.99    0.84
   4   1  -1    6.70    0.74
  -3  -1   1   30.57    1.19
  -3  -1   1   30.07    1.14
  -3  -1   1   29.53    1.29
  -3  -1   1   28.68    1.20
  -3  -1   1   31.20    1.36
   3   1  -1   28.09    1.11
   3   1  -1   28.88    1.26
   3   1  -1   29.90    1.21
   3   1  -1   29.48    1.36
   3   1  -1   29.79    1.22
  -2  -1   1   14.54    0.79
  -2  -1   1   14.93    0.69
  -2  -1   1   14.37    0.85
  -2  -1   1   15.71    0.68
  -2  -1   1   15.25    0.65
   2   1  -1   14.45    0.87
   2   1  -1   15.44    0.73
   2   1  -1   15.77    0.73
   2   1  -1   14.06    0.70
   2   1  -1   14.86    0.62
  -1  -1   1  156.51    5.03
  -1  -1   1  159.22    5.16
   1   1  -1  161.02    5.09
   1   1  -1  164.22    5.05
   0  -1   1    2.73    0.23
   0  -1   1    2.66    0.25
   0  -1   1    2.74    0.19
   0   1  -1    2.75    0.20
   0   1  -1    2.43    0.25
   0   1  -1    2.66    0.23
   0   1  -1    2.62    0.15
   0   1  -1    2.11    0.19
   1  -1   1    1.67    0.30
   1  -1   1    2.21    0.26
   1  -1   1    2.15    0.30
   1  -1   1    2.41    0.32
   1  -1   1    2.24    0.29
   1  -1   1    1.92    0.26
  -1   1  -1    2.37    0.32
  -1   1  -1    2.03    0.36
  -1   1  -1    2.17    0.31
  -1   1  -1    1.79    0.26
   2  -1   1   25.67    1.08
   2  -1   1   24.54    0.99
   2  -1   1   23.66    0.94
   2  -1   1   23.39    1.03
   2  -1   1   23.19    1.01
   2  -1   1   24.14    1.11
  -2   1  -1   23.63    1.03
  -2   1  -1   23.87    0.96
  -2   1  -1   24.77    1.03
  -2   1  -1   19.17    1.15
   3  -1   1   10.05    0.75
   3  -1   1    9.30    0.59
   3  -1   1   10.02    0.78
   3  -1   1   10.54    0.75
   3  -1   1    9.31    0.63
  -3   1  -1    9.49    0.71
  -3   1  -1    9.34    0.63
  -3   1  -1   10.16    0.64
   4  -1   1    0.16    0.36
   4  -1   1    0.02    0.25
   4  -1   1    0.18    0.26
   4  -1   1    0.19    0.41
   4  -1   1   -0.10    0.30
   4  -1   1    0.03    0.36
  -4   1  -1    0.10    0.30
  -4   1  -1   -0.15    0.35
  -4   1  -1   -0.11    0.36
  -4   1  -1   -0.26    0.23
   5  -1   1    0.85    0.54
   5  -1   1    0.58    0.50
   5  -1   1    0.76    0.45
   5  -1   1    0.47    0.43
  -5   1  -1   -0.51    0.34
  -5   1  -1    0.95    0.49
  -5   1  -1    0.77    0.47
   6  -1   1   10.14    0.96
   6  -1   1    9.62    0.96
   6  -1   1    9.97    1.00
  -6   1  -1   10.60    0.93
  -7  -1   0    0.56    0.48
   7   1   0    1.41    0.50
  -6  -1   0    1.88    0.51
   6   1   0    1.99    0.50
   6   1   0    1.23    0.52
   6   1   0    1.39    0.62
  -5  -1   0    6.79    0.86
  -5  -1   0    7.07    0.71
  -5  -1   0    7.75    0.76
   5   1   0    6.79    0.61
   5   1   0    7.85    0.97
   5   1   0    8.03    0.88
   5   1   0    8.79    1.02
   5   1   0    7.45    0.76
  -4  -1   0    0.84    0.42
  -4  -1   0    1.28    0.37
  -4  -1   0    1.33    0.37
  -4  -1   0    1.00    0.26
   4   1   0    0.67    0.41
   4   1   0    0.98    0.49
   4   1   0    1.22    0.36
   4   1   0    0.69    0.31
   4   1   0    0.50    0.25
   4   1   0    0.48    0.40
  -3  -1   0    6.19    0.56
  -3  -1   0    6.50    0.47
  -3  -1   0    6.78    0.63
  -3  -1   0    7.03    0.67
  -3  -1   0    5.40    0.52
   3   1   0    6.50    0.48
   3   1   0    6.36    0.65
   3   1   0    7.23    0.66
   3   1   0    6.84    0.55
   3   1   0    6.88    0.61
   3   1   0    6.71    0.58
  -2  -1   0  129.36    4.27
  -2  -1   0  120.21    4.22
  -2  -1   0  131.02    4.27
  -2  -1   0  134.62    4.21
   2   1   0  130.42    4.26
   2   1   0  124.89    4.22
   2   1   0  135.00    4.27
   2   1   0  135.17    4.27
   2   1   0  128.43    4.19
  -1  -1   0    0.50    0.25
  -1  -1   0    0.36    0.18
  -1  -1   0    0.31    0.18
  -1  -1   0    0.71    0.25
  -1  -1   0    0.40    0.15
   1   1   0    0.86    0.25
   1   1   0    0.75    0.23
   1   1   0    0.47    0.18
   1   1   0    0.22    0.16
   1   1   0    0.55    0.17
   0  -1   0   -0.04    0.05
   0  -1   0   -0.09    0.05
   0   1   0   -0.02    0.06
   0   1   0   -0.01    0.06
   1  -1   0    0.59    0.26
   1  -1   0    0.42    0.22
   1  -1   0    0.62    0.20
   1  -1   0    0.48    0.19
   1  -1   0    0.93    0.37
  -1   1   0    0.75    0.31
  -1   1   0    0.58    0.20
  -1   1   0    0.36    0.20
  -1   1   0    0.12    0.19
   2  -1   0  134.65    4.36
   2  -1   0  128.00    4.32
   2  -1   0  122.90    4.26
   2  -1   0  136.25    4.34
   2  -1   0  131.70    4.22
  -2   1   0  131.02    4.34
  -2   1   0  130.41    4.29
  -2   1   0  131.55    4.30
  -2   1   0  131.96    4.22
   3  -1   0    6.66    0.77
   3  -1   0    6.83    0.50
   3  -1   0    6.42    0.66
   3  -1   0    6.52    0.69
   3  -1   0    7.34    0.52
  -3   1   0    6.58    0.69
  -3   1   0    6.90    0.65
  -3   1   0    6.44    0.53
  -3   1   0    6.94    0.54
   4  -1   0    1.18    0.44
   4  -1   0    1.46    0.32
   4  -1   0    1.01    0.30
   4  -1   0    0.50    0.37
   4  -1   0    1.16    0.46
   4  -1   0    0.51    0.53
  -4   1   0    1.51    0.34
  -4   1   0    1.70    0.47
  -4   1   0    1.55    0.37
  -4   1   0    0.79    0.40
  -4   1   0    1.03    0.45
   5  -1   0    7.73    0.86
   5  -1   0    7.09    0.80
   5  -1   0    7.32    0.97
   5  -1   0    7.55    1.01
   5  -1   0    7.68    0.64
  -5   1   0    7.07    0.89
  -5   1   0    7.48    0.90
  -5   1   0    8.84    0.76
   6  -1   0    1.85    0.65
   6  -1   0    3.15    0.63
   6  -1   0    1.56    0.53
  -6   1   0    1.24    0.49
   7  -1   0    0.85    0.51
  -6  -1  -1    9.88    0.90
   6   1   1    9.04    0.97
   6   1   1    9.19    0.88
   6   1   1    8.62    0.98
  -5  -1  -1    0.66    0.44
  -5  -1  -1    0.47    0.42
  -5  -1  -1    0.61    0.39
   5   1   1    0.84    0.53
   5   1   1    1.13    0.50
   5   1   1    0.99    0.46
   5   1   1    1.08    0.45
  -4  -1  -1   -0.38    0.19
  -4  -1  -1    0.07    0.33
  -4  -1  -1   -0.11    0.32
  -4  -1  -1    0.23    0.35
   4   1   1   -0.14    0.32
   4   1   1    0.05    0.31
   4   1   1    0.31    0.43
   4   1   1    0.00    0.42
   4   1   1    0.03    0.22
   4   1   1   -0.22    0.25
  -3  -1  -1    9.34    0.57
  -3  -1  -1    9.63    0.69
  -3  -1  -1   10.06    0.66
  -3  -1  -1   10.26    0.72
   3   1   1    9.52    0.77
   3   1   1    9.25    0.74
   3   1   1   10.29    0.72
   3   1   1    9.35    0.58
   3   1   1    8.74    0.66
   3   1   1    9.64    0.65
  -2  -1  -1   25.15    1.05
  -2  -1  -1   23.47    0.98
  -2  -1  -1   23.81    0.95
  -2  -1  -1   25.64    0.98
   2   1   1   22.64    0.99
   2   1   1   22.60    0.94
   2   1   1   23.97    1.07
   2   1   1   21.66    1.03
   2   1   1   24.06    0.96
   2   1   1   22.15    0.99
  -1  -1  -1    2.01    0.28
  -1  -1  -1    1.57    0.22
  -1  -1  -1    2.00    0.30
   1   1   1    2.12    0.23
   1   1   1    2.07    0.31
   1   1   1    1.43    0.23
   1   1   1    2.21    0.25
   1   1   1    1.89    0.31
   0  -1  -1    2.40    0.24
   0  -1  -1    2.33    0.19
   0  -1  -1    2.53    0.25
   0  -1  -1    2.51    0.22
   0   1   1    2.31    0.21
   0   1   1    2.55    0.24
   0   1   1    2.43    0.25
   0   1   1    2.52    0.20
   0   1   1    2.72    0.25
   1  -1  -1  162.03    5.09
   2  -1  -1   15.28    0.71
   2  -1  -1   15.94    0.64
   2  -1  -1   15.46    0.81
   2  -1  -1   15.03    0.92
   2  -1  -1   15.90    0.82
  -2   1   1   13.89    0.87
  -2   1   1   14.81    0.78
  -2   1   1   15.63    0.76
  -2   1   1   15.25    0.66
   3  -1  -1   28.96    1.37
   3  -1  -1   28.27    1.31
   3  -1  -1   27.89    1.16
   3  -1  -1   28.44    1.26
   3  -1  -1   28.60    1.10
  -3   1   1   27.23    1.32
  -3   1   1   30.82    1.12
  -3   1   1   28.97    1.20
  -3   1   1   23.60    1.33
  -3   1   1   29.42    1.24
   4  -1  -1    6.04    0.78
   4  -1  -1    5.95    0.53
   4  -1  -1    5.91    0.52
   4  -1  -1    6.84    0.74
   4  -1  -1    6.80    0.95
  -4   1   1    5.93    0.55
  -4   1   1    5.91    0.79
  -4   1   1    6.95    0.58
  -4   1   1    6.65    0.71
  -4   1   1    6.96    0.80
   5  -1  -1    5.75    0.93
   5  -1  -1    3.47    0.75
   5  -1  -1    4.37    0.54
   5  -1  -1    5.07    0.68
   5  -1  -1    6.07    0.78
  -5   1   1    5.01    0.71
  -5   1   1    5.71    0.64
  -5   1   1    5.88    0.84
  -5   1   1    5.53    0.78
   6  -1  -1    1.30    0.53
   6  -1  -1    2.45    0.55
   6  -1  -1    2.37    0.71
  -6   1   1    2.75    0.51
   7  -1  -1   -0.09    0.45
   7  -1  -1    0.54    0.65
   7  -1  -1   -0.51    0.42
  -7   1   1   -0.31    0.39
  -6  -1  -2    9.27    0.92
   6   1   2    9.65    1.00
   6   1   2    9.64    0.92
  -5  -1  -2   17.84    1.08
   5   1   2   12.27    1.03
   5   1   2   16.25    0.98
   5   1   2   15.72    1.29
   5   1   2   16.67    1.05
  -4  -1  -2    5.82    0.64
  -4  -1  -2    5.15    0.65
  -4  -1  -2    5.89    0.73
   4   1   2    5.97    0.63
   4   1   2    6.22    0.68
   4   1   2    5.72    0.53
   4   1   2    6.46    0.74
   4   1   2    6.79    0.84
  -3  -1  -2   15.55    0.76
  -3  -1  -2   13.54    0.76
  -3  -1  -2   14.82    0.82
  -3  -1  -2   15.06    0.91
   3   1   2   14.04    0.86
   3   1   2   14.55    0.74
   3   1   2   15.27    0.73
   3   1   2   14.97    0.99
   3   1   2   14.08    0.83
   3   1   2   13.99    0.79
  -2  -1  -2   59.51    1.92
  -2  -1  -2   57.03    2.04
  -2  -1  -2   59.38    2.02
  -2  -1  -2   56.92    2.02
   2   1   2   58.18    1.90
   2   1   2   59.94    1.99
   2   1   2   51.92    2.05
   2   1   2   55.52    2.04
   2   1   2   56.24    2.03
   2   1   2   57.01    2.15
  -1  -1  -2    0.97    0.28
  -1  -1  -2    1.65    0.28
  -1  -1  -2    1.89    0.31
   1   1   2    0.90    0.29
   1   1   2    0.76    0.27
   1   1   2    0.97    0.25
   0  -1  -2   38.79    1.36
   0  -1  -2   38.42    1.34
   0  -1  -2   38.85    1.41
   0  -1  -2   39.44    1.30
   0  -1  -2   38.23    1.36
   0   1   2   38.76    1.34
   0   1   2   39.25    1.36
   0   1   2   38.74    1.36
   0   1   2   39.09    1.30
   0   1   2   39.66    1.41
   1  -1  -2  129.22    4.17
   1  -1  -2  132.01    4.26
   1  -1  -2  125.77    4.12
   1  -1  -2  124.02    4.04
   1  -1  -2  123.29    4.19
  -1   1   2  135.79    4.26
  -1   1   2  132.50    4.20
  -1   1   2  128.30    4.03
   2  -1  -2   24.48    1.09
   2  -1  -2   24.02    1.10
   2  -1  -2   25.84    1.24
   2  -1  -2   24.87    0.89
   2  -1  -2   24.32    0.98
  -2   1   2   24.54    0.89
  -2   1   2   25.03    1.04
  -2   1   2   24.98    1.19
  -2   1   2   25.24    1.04
   3  -1  -2   35.67    1.61
   3  -1  -2   35.42    1.29
   3  -1  -2   34.52    1.48
   3  -1  -2   35.17    1.38
   3  -1  -2   37.32    1.53
  -3   1   2   36.83    1.51
  -3   1   2   34.90    1.58
  -3   1   2   36.66    1.30
  -3   1   2   35.94    1.47
  -3   1   2   35.42    1.42
   4  -1  -2   11.68    1.06
   4  -1  -2   11.07    0.64
   4  -1  -2   10.11    0.82
   4  -1  -2   10.65    0.68
   4  -1  -2   11.55    0.93
  -4   1   2   12.29    0.69
  -4   1   2   10.39    0.69
  -4   1   2   11.69    0.90
  -4   1   2   10.70    0.95
  -4   1   2   11.44    0.85
   5  -1  -2    1.26    0.54
   5  -1  -2    0.78    0.48
   5  -1  -2    0.70    0.31
   5  -1  -2    0.41    0.65
  -5   1   2    0.73    0.46
  -5   1   2    0.65    0.50
  -5   1   2    0.81    0.37
  -5   1   2    0.55    0.44
   6  -1  -2    1.14    0.48
   6  -1  -2    0.64    0.52
   6  -1  -2    1.04    0.69
  -6   1   2    0.98    0.45
  -6   1   2    1.49    0.54
   7  -1  -2    0.60    0.47
   7  -1  -2    2.02    0.64
   7  -1  -2    2.06    0.76
  -6  -1  -3    0.28    0.44
   6   1   3    0.40    0.44
   6   1   3   -0.02    0.47
  -5  -1  -3    0.61    0.43
   5   1   3    0.65    0.48
   5   1   3    0.05    0.41
   5   1   3    0.50    0.42
   5   1   3    0.63    0.35
  -4  -1  -3   -0.25    0.38
  -4  -1  -3   -0.26    0.34
  -4  -1  -3    0.43    0.32
   4   1   3    0.14    0.37
   4   1   3    0.20    0.38
   4   1   3    0.01    0.26
   4   1   3   -0.01    0.34
  -3  -1  -3    1.76    0.30
  -3  -1  -3    1.44    0.38
  -3  -1  -3    1.07    0.27
   3   1   3    1.57    0.36
   3   1   3    0.72    0.34
   3   1   3    1.60    0.25
   3   1   3    1.68    0.47
   3   1   3    1.41    0.31
   3   1   3    1.07    0.39
  -2  -1  -3    3.11    0.30
  -2  -1  -3    2.75    0.37
  -2  -1  -3    3.44    0.42
  -2  -1  -3    2.57    0.35
   2   1   3    2.68    0.39
   2   1   3    3.24    0.24
   2   1   3    2.12    0.38
   2   1   3    2.68    0.33
   2   1   3    2.85    0.47
  -1  -1  -3    1.01    0.20
  -1  -1  -3    0.79    0.27
  -1  -1  -3    0.80    0.15
  -1  -1  -3    0.93    0.36
  -1  -1  -3    0.74    0.28
  -1  -1  -3    0.69    0.26
   1   1   3    0.71    0.26
   1   1   3    0.65    0.25
   1   1   3    0.27    0.33
   1   1   3    0.53    0.32
   0  -1  -3   47.29    1.74
   0  -1  -3   47.77    1.58
   0  -1  -3   46.44    1.64
   0  -1  -3   46.42    1.67
   0   1   3   46.99    1.57
   0   1   3   49.50    1.68
   0   1   3   47.54    1.68
   0   1   3   48.16    1.75
   0   1   3   43.55    1.64
   1  -1  -3    5.24    0.58
   1  -1  -3    6.30    0.45
   1  -1  -3    5.71    0.51
   1  -1  -3    5.71    0.72
  -1   1   3    5.68    0.54
  -1   1   3    5.56    0.69
  -1   1   3    4.23    0.68
  -1   1   3    5.33    0.44
   2  -1  -3    8.46    0.86
   2  -1  -3    7.34    0.64
   2  -1  -3    7.67    0.61
   2  -1  -3    7.82    0.33
   2  -1  -3    7.20    0.49
  -2   1   3    7.54    0.34
  -2   1   3    7.75    0.75
  -2   1   3    7.37    0.57
  -2   1   3    7.52    0.58
   3  -1  -3   13.04    1.04
   3  -1  -3   11.74    0.66
   3  -1  -3   12.05    0.55
   3  -1  -3   12.09    0.81
   3  -1  -3   13.32    0.83
  -3   1   3   13.92    0.82
  -3   1   3   12.33    0.78
  -3   1   3   12.34    0.58
  -3   1   3   11.31    0.69
  -3   1   3   11.79    0.93
   4  -1  -3    7.77    0.79
   4  -1  -3    8.46    0.98
   4  -1  -3    8.42    0.53
   4  -1  -3    7.04    0.57
   4  -1  -3    8.46    0.79
  -4   1   3    7.32    0.59
  -4   1   3    7.41    0.75
  -4   1   3    8.91    0.58
  -4   1   3    6.93    0.77
  -4   1   3    8.36    0.91
   5  -1  -3    3.33    0.46
   5  -1  -3    3.19    0.62
   5  -1  -3    2.14    0.53
   5  -1  -3    2.60    0.75
  -5   1   3    3.45    0.60
  -5   1   3    3.72    0.50
  -5   1   3    3.01    0.58
   6  -1  -3    0.26    0.43
   6  -1  -3    0.37    0.69
  -6   1   3    0.31    0.47
  -6   1   3   -0.12    0.35
   7  -1  -3    0.94    0.51
   7  -1  -3    1.22    0.77
   7  -1  -3    1.30    0.57
  -6  -1  -4   -0.44    0.41
   6   1   4    0.82    0.49
   6   1   4    0.32    0.43
  -5  -1  -4    0.52    0.43
   5   1   4    0.29    0.26
   5   1   4    0.60    0.45
   5   1   4    0.21    0.40
  -4  -1  -4   36.24    1.40
  -4  -1  -4   35.39    1.86
  -4  -1  -4   36.89    1.59
   4   1   4   37.12    1.33
   4   1   4   35.18    1.63
   4   1   4   37.84    1.96
   4   1   4   35.79    1.64
  -3  -1  -4   70.67    2.58
  -3  -1  -4   73.68    2.37
  -3  -1  -4   72.33    2.59
  -3  -1  -4   69.82    2.57
   3   1   4   71.62    2.62
   3   1   4   73.74    2.88
   3   1   4   69.82    2.57
   3   1   4   72.21    2.33
   3   1   4   70.63    2.52
   3   1   4   69.19    2.62
  -2  -1  -4    3.72    0.53
  -2  -1  -4    4.82    0.51
  -2  -1  -4    5.15    0.33
  -2  -1  -4    5.03    0.57
  -2  -1  -4    5.14    0.50
   2   1   4    5.02    0.59
   2   1   4    5.20    0.29
   2   1   4    5.23    0.48
   2   1   4    5.06    0.61
   2   1   4    4.99    0.72
  -1  -1  -4   46.13    1.60
  -1  -1  -4   46.04    1.83
  -1  -1  -4   45.55    1.71
  -1  -1  -4   46.35    1.67
  -1  -1  -4   45.77    1.56
  -1  -1  -4   46.50    1.70
   1   1   4   47.44    1.64
   1   1   4   48.69    1.86
   1   1   4   44.90    1.72
   0  -1  -4   23.06    1.02
   0  -1  -4   24.42    1.12
   0  -1  -4   24.21    1.05
   0  -1  -4   22.97    0.96
   0   1   4   24.15    0.89
   0   1   4   22.27    0.97
   0   1   4   22.65    1.11
   0   1   4   23.11    1.02
   0   1   4   22.29    1.03
   1  -1  -4    1.61    0.21
   1  -1  -4    1.67    0.49
   1  -1  -4    0.98    0.38
   1  -1  -4    1.36    0.31
   1  -1  -4    1.49    0.31
  -1   1   4    1.32    0.28
  -1   1   4    1.85    0.41
  -1   1   4    0.91    0.40
  -1   1   4    1.63    0.19
  -1   1   4    2.17    0.36
   2  -1  -4   13.92    0.88
   2  -1  -4   13.25    0.78
   2  -1  -4   15.27    1.01
   2  -1  -4   14.42    0.69
  -2   1   4   14.65    0.80
  -2   1   4   14.03    0.98
  -2   1   4   14.73    0.76
   3  -1  -4    1.36    0.17
   3  -1  -4    1.40    0.30
   3  -1  -4    1.27    0.54
   3  -1  -4    1.31    0.37
   3  -1  -4    1.75    0.42
  -3   1   4    1.46    0.50
  -3   1   4    1.54    0.39
  -3   1   4    1.64    0.39
  -3   1   4    1.54    0.20
  -3   1   4    1.70    0.35
   4  -1  -4   20.39    1.21
   4  -1  -4   20.80    0.84
   4  -1  -4   20.70    1.14
   4  -1  -4   21.10    1.35
  -4   1   4   20.69    0.88
  -4   1   4   20.39    1.30
  -4   1   4   20.65    1.15
  -4   1   4   20.94    1.14
   5  -1  -4    1.81    0.73
   5  -1  -4    3.22    0.63
   5  -1  -4    1.82    0.56
   5  -1  -4    2.44    0.35
  -5   1   4    2.35    0.53
  -5   1   4    1.50    0.46
  -5   1   4    2.88    0.42
   6  -1  -4   -1.07    0.67
   6  -1  -4    0.58    0.48
  -6   1   4    0.84    0.48
  -6   1   4    0.16    0.36
  -6  -1  -5    0.71    0.49
   6   1   5    0.29    0.42
   6   1   5    0.09    0.46
  -5  -1  -5    1.57    0.52
   5   1   5    1.52    0.54
   5   1   5    1.76    0.48
  -4  -1  -5    0.73    0.40
   4   1   5    0.83    0.45
   4   1   5    0.72    0.56
   4   1   5    0.69    0.40
  -3  -1  -5   10.64    0.72
  -3  -1  -5   10.92    0.80
  -3  -1  -5    9.84    0.72
   3   1   5   10.61    0.84
   3   1   5   10.30    0.67
   3   1   5   11.24    1.02
   3   1   5   10.34    0.83
  -2  -1  -5   12.31    0.75
  -2  -1  -5   10.83    0.71
  -2  -1  -5   11.73    0.55
  -2  -1  -5   12.68    0.76
  -2  -1  -5   13.83    0.53
   2   1   5   11.03    0.80
   2   1   5   11.02    0.78
   2   1   5   11.22    0.95
   2   1   5   11.02    0.67
  -1  -1  -5  171.26    5.47
  -1  -1  -5  173.25    5.45
  -1  -1  -5  168.57    5.67
  -1  -1  -5  170.82    5.39
  -1  -1  -5  173.68    5.51
  -1  -1  -5  167.97    5.55
   1   1   5  175.84    5.51
   1   1   5  169.68    5.58
   1   1   5  145.80    5.43
   0  -1  -5  338.08   10.57
   0   1   5  322.94   10.48
   1  -1  -5    0.10    0.16
   1  -1  -5    0.03    0.45
   1  -1  -5   -0.19    0.24
   1  -1  -5   -0.09    0.30
   1  -1  -5    0.24    0.57
  -1   1   5   -0.12    0.38
  -1   1   5    0.26    0.34
  -1   1   5   -0.09    0.14
  -1   1   5   -0.08    0.34
  -1   1   5    0.18    0.28
   2  -1  -5    0.34    0.33
   2  -1  -5    0.12    0.29
   2  -1  -5   -0.14    0.48
   2  -1  -5    0.03    0.23
  -2   1   5    0.05    0.41
  -2   1   5    0.27    0.29
  -2   1   5    0.34    0.30
   3  -1  -5    1.34    0.42
   3  -1  -5    1.43    0.30
   3  -1  -5    1.21    0.38
   3  -1  -5    0.75    0.55
  -3   1   5    1.02    0.38
  -3   1   5    0.87    0.31
  -3   1   5    0.96    0.43
  -3   1   5    1.07    0.35
   4  -1  -5   22.23    0.82
   4  -1  -5   22.26    1.49
   4  -1  -5   22.72    1.31
   4  -1  -5   22.14    1.23
  -4   1   5   22.32    0.85
  -4   1   5   21.36    1.16
  -4   1   5   23.39    1.23
   5  -1  -5    0.83    0.53
   5  -1  -5    0.51    0.44
   5  -1  -5    0.63    0.71
  -5   1   5    0.43    0.47
  -5   1   5    0.81    0.28
   6  -1  -5   -0.09    0.44
   6  -1  -5   -0.84    0.65
  -6   1   5    0.46    0.47
  -6  -1  -6    2.91    0.60
   6   1   6    2.95    0.66
   6   1   6    2.93    0.67
  -5  -1  -6    6.18    0.80
   5   1   6    6.58    0.86
   5   1   6    7.06    0.91
  -4  -1  -6    7.13    0.79
   4   1   6    7.90    0.82
   4   1   6    7.73    1.13
   4   1   6    7.74    0.85
  -3  -1  -6    2.46    0.49
  -3  -1  -6    1.84    0.62
  -3  -1  -6    1.26    0.33
  -3  -1  -6    2.01    0.41
   3   1   6    1.48    0.47
   3   1   6    3.47    0.76
   3   1   6    2.12    0.59
  -2  -1  -6    5.79    0.58
  -2  -1  -6    5.08    0.60
  -2  -1  -6    5.95    0.46
  -2  -1  -6    5.36    0.57
  -2  -1  -6    6.24    0.39
  -2  -1  -6    6.98    0.84
   2   1   6    5.48    0.81
   2   1   6    6.54    0.69
   2   1   6    5.89    0.51
   2   1   6    6.14    0.68
  -1  -1  -6    0.58    0.40
  -1  -1  -6    0.54    0.29
  -1  -1  -6    0.93    0.30
  -1  -1  -6    1.03    0.35
  -1  -1  -6    0.63    0.33
  -1  -1  -6    1.07    0.26
   1   1   6    0.51    0.34
   1   1   6    0.63    0.41
   1   1   6    0.56    0.24
   1   1   6    0.26    0.32
   0  -1  -6   32.13    1.33
   0  -1  -6   30.33    1.16
   0  -1  -6   29.45    1.43
   0  -1  -6   27.57    1.32
   0  -1  -6   29.37    1.24
   0  -1  -6   28.67    1.22
   0   1   6   29.41    1.13
   0   1   6   28.16    1.23
   0   1   6   36.06    1.66
   0   1   6   31.00    1.34
   1  -1  -6    4.78    0.34
   1  -1  -6    5.29    0.67
   1  -1  -6    5.12    0.68
   1  -1  -6    3.83    0.50
   1  -1  -6    4.45    0.61
  -1   1   6    5.42    0.72
  -1   1   6    5.01    0.34
  -1   1   6    5.85    0.55
  -1   1   6    6.08    0.60
  -1   1   6    5.44    0.67
   2  -1  -6    0.54    0.34
   2  -1  -6    0.89    0.36
   2  -1  -6    1.53    0.31
   2  -1  -6    0.88    0.55
  -2   1   6    1.27    0.44
  -2   1   6    1.14    0.36
  -2   1   6    0.55    0.30
   3  -1  -6   18.26    0.88
   3  -1  -6   18.19    1.05
   3  -1  -6   18.67    1.27
   3  -1  -6   17.34    1.06
  -3   1   6   17.13    0.94
  -3   1   6   18.38    1.15
  -3   1   6   17.83    1.03
  -3   1   6   17.94    0.96
   4  -1  -6   30.23    1.74
   4  -1  -6   29.13    1.54
   4  -1  -6   28.40    1.46
  -4   1   6   29.04    1.44
  -4   1   6   30.04    1.41
   5  -1  -6    7.76    1.03
   5  -1  -6    8.03    0.87
   5  -1  -6    4.64    0.82
  -5   1   6    8.88    0.89
   6  -1  -6    0.24    0.42
   6  -1  -6    2.42    0.85
  -6   1   6    0.47    0.52
  -5  -1  -7    2.85    0.54
   5   1   7    4.63    0.76
   5   1   7    3.09    0.68
  -4  -1  -7   18.60    1.48
  -4  -1  -7   17.83    1.10
   4   1   7   19.55    1.21
   4   1   7   18.14    1.24
  -3  -1  -7   29.87    1.40
  -3  -1  -7   29.43    1.74
   3   1   7   31.47    1.54
   3   1   7   32.51    1.85
   3   1   7   28.56    1.44
  -2  -1  -7    4.70    0.58
  -2  -1  -7    6.13    0.54
  -2  -1  -7    5.77    0.60
  -2  -1  -7    5.95    0.64
  -2  -1  -7    6.96    0.89
  -2  -1  -7    5.05    0.41
   2   1   7    4.35    0.51
   2   1   7    5.74    0.88
   2   1   7    4.94    0.75
   2   1   7    5.58    0.68
  -1  -1  -7   20.08    1.02
  -1  -1  -7   19.80    0.95
  -1  -1  -7   19.89    1.22
  -1  -1  -7   20.48    1.05
  -1  -1  -7   20.10    0.90
   1   1   7   19.80    1.22
   1   1   7   18.98    1.08
   1   1   7   19.00    0.89
   1   1   7   18.06    1.01
   0  -1  -7    2.82    0.54
   0  -1  -7    1.99    0.49
   0  -1  -7    2.44    0.38
   0  -1  -7    2.52    0.41
   0  -1  -7    1.93    0.37
   0  -1  -7    2.30    0.33
   0   1   7    2.00    0.40
   0   1   7    2.47    0.37
   0   1   7    2.99    0.54
   0   1   7    1.28    0.36
   1  -1  -7    3.32    0.62
   1  -1  -7    2.96    0.46
   1  -1  -7    4.06    0.50
   1  -1  -7    3.52    0.61
   1  -1  -7    2.83    0.34
  -1   1   7    4.72    0.64
  -1   1   7    3.21    0.43
  -1   1   7    3.80    0.34
  -1   1   7    3.60    0.61
  -1   1   7    3.45    0.51
   2  -1  -7    0.61    0.39
   2  -1  -7    0.41    0.29
   2  -1  -7    0.29    0.37
   2  -1  -7    0.50    0.54
  -2   1   7    0.59    0.34
  -2   1   7   -0.12    0.37
  -2   1   7    0.22    0.34
   3  -1  -7    0.95    0.45
   3  -1  -7    1.09    0.29
   3  -1  -7    1.06    0.59
   3  -1  -7    0.96    0.43
  -3   1   7    0.44    0.40
  -3   1   7    0.69    0.39
  -3   1   7    0.54    0.32
  -3   1   7    0.84    0.53
   4  -1  -7    9.12    0.92
   4  -1  -7    8.66    0.94
   4  -1  -7   10.38    1.22
  -4   1   7    9.20    0.88
  -4   1   7    7.61    0.82
   5  -1  -7    4.41    0.75
   5  -1  -7    5.53    0.98
  -5   1   7    4.64    0.69
   6  -1  -7   10.51    1.01
   6  -1  -7    8.72    1.34
  -6   1   7   10.01    1.05
  -5  -1  -8    1.41    0.53
   5   1   8    0.92    0.52
   5   1   8    1.02    0.52
  -4  -1  -8   10.22    0.90
   4   1   8   10.37    0.99
   4   1   8   11.50    1.07
  -3  -1  -8   12.72    1.26
  -3  -1  -8   14.28    0.96
   3   1   8   13.70    1.01
   3   1   8   14.27    1.34
   3   1   8   14.87    1.11
  -2  -1  -8   26.88    1.16
  -2  -1  -8   26.22    1.60
  -2  -1  -8   23.88    1.22
  -2  -1  -8   25.69    1.29
  -2  -1  -8   27.42    1.06
  -2  -1  -8   24.42    1.23
   2   1   8   27.90    1.61
   2   1   8   24.96    1.30
   2   1   8   25.54    1.17
   2   1   8   26.48    1.41
  -1  -1  -8    3.66    0.69
  -1  -1  -8    3.83    0.55
  -1  -1  -8    2.22    0.42
  -1  -1  -8    2.99    0.40
  -1  -1  -8    3.44    0.47
  -1  -1  -8    2.58    0.42
   1   1   8    3.33    0.58
   1   1   8    2.59    0.47
   1   1   8    3.09    0.44
   1   1   8    2.81    0.65
   0  -1  -8    5.06    0.77
   0  -1  -8    3.76    0.46
   0  -1  -8    3.61    0.60
   0  -1  -8    3.65    0.55
   0  -1  -8    3.50    0.49
   0  -1  -8    3.97    0.64
   0   1   8    3.24    0.48
   0   1   8    2.55    0.47
   0   1   8    3.52    0.54
   0   1   8    3.84    0.42
   1  -1  -8   16.45    0.96
   1  -1  -8   16.13    0.99
   1  -1  -8   16.91    0.73
   1  -1  -8   16.35    0.86
   1  -1  -8   17.47    1.09
   1  -1  -8   14.99    1.14
  -1   1   8   16.25    0.86
  -1   1   8   15.12    0.99
  -1   1   8   15.04    1.02
  -1   1   8   16.20    0.70
   2  -1  -8   13.74    0.78
   2  -1  -8   14.56    1.20
   2  -1  -8   13.40    0.96
   2  -1  -8   11.10    0.97
  -2   1   8   13.82    0.92
  -2   1   8   12.75    1.04
  -2   1   8   13.71    0.84
   3  -1  -8   -0.10    0.63
   3  -1  -8    0.59    0.46
   3  -1  -8   -0.22    0.37
  -3   1   8    0.53    0.38
  -3   1   8    0.60    0.44
   4  -1  -8    0.67    0.51
   4  -1  -8    0.24    0.66
   4  -1  -8    0.57    0.49
  -4   1   8    0.50    0.42
  -4   1   8    0.72    0.43
   5  -1  -8    0.91    0.50
   5  -1  -8    1.15    0.67
  -5   1   8    0.86    0.49
   6  -1  -8    0.09    0.46
   6  -1  -8   -0.09    0.77
  -6   1   8   -0.37    0.49
  -5  -1  -9    2.24    0.55
   5   1   9    2.98    0.75
   5   1   9    2.65    0.67
  -4  -1  -9   -0.06    0.41
   4   1   9    0.07    0.46
   4   1   9   -0.19    0.48
  -3  -1  -9    3.54    1.12
  -3  -1  -9    2.75    0.52
   3   1   9    2.60    0.59
   3   1   9    2.47    0.53
  -2  -1  -9   12.39    0.83
  -2  -1  -9   12.33    0.85
  -2  -1  -9   10.03    1.22
  -2  -1  -9    8.65    0.81
  -2  -1  -9   11.83    0.67
   2   1   9   10.84    1.04
   2   1   9   11.38    1.18
   2   1   9   11.78    0.96
  -1  -1  -9    1.99    0.38
  -1  -1  -9    2.54    0.52
  -1  -1  -9    1.70    0.38
  -1  -1  -9    2.88    0.46
  -1  -1  -9    2.68    0.56
  -1  -1  -9    2.14    0.67
   1   1   9    0.80    0.43
   1   1   9    1.75    0.54
   1   1   9    1.85    0.35
   1   1   9    1.89    0.69
   0  -1  -9   23.44    1.15
   0  -1  -9   22.12    1.08
   0  -1  -9   23.86    1.45
   0  -1  -9   24.60    1.35
   0  -1  -9   22.90    1.26
   0  -1  -9   21.60    1.03
   0   1   9   23.80    1.35
   0   1   9   21.37    1.29
   0   1   9   22.70    1.13
   0   1   9   22.96    1.00
   1  -1  -9   10.24    0.87
   1  -1  -9   11.68    1.10
   1  -1  -9   10.72    0.98
   1  -1  -9    9.46    0.81
   1  -1  -9   10.49    0.72
   1  -1  -9   10.95    0.61
  -1   1   9   11.42    0.95
  -1   1   9   10.88    0.90
  -1   1   9   10.27    0.75
  -1   1   9   10.42    0.58
   2  -1  -9   10.24    0.93
   2  -1  -9   10.47    0.98
   2  -1  -9    8.39    0.84
   2  -1  -9    7.67    1.09
  -2   1   9   10.26    0.91
  -2   1   9   11.10    0.78
  -2   1   9   11.79    1.02
   3  -1  -9   22.40    1.38
   3  -1  -9   19.92    1.30
  -3   1   9   22.17    1.30
  -3   1   9   22.56    1.15
   4  -1  -9   -0.05    0.47
   4  -1  -9   -0.30    0.69
   4  -1  -9    0.13    0.49
  -4   1   9    0.21    0.45
   5  -1  -9   -0.24    0.74
   5  -1  -9   -0.07    0.49
  -5   1   9    0.46    0.50
   6  -1  -9    0.47    0.51
   6  -1  -9    0.74    0.87
  -6   1   9    0.33    0.52
  -4  -1 -10    0.30    0.38
   4   1  10    1.86    0.60
   4   1  10    0.96    0.51
  -3  -1 -10   11.39    1.43
  -3  -1 -10   13.84    1.00
   3   1  10   14.40    1.08
   3   1  10   13.74    1.25
  -2  -1 -10   13.25    0.93
  -2  -1 -10   13.04    1.37
  -2  -1 -10   13.01    0.94
  -2  -1 -10   12.40    0.75
   2   1  10   13.88    1.02
   2   1  10   12.57    1.25
   2   1  10   12.69    1.13
  -1  -1 -10   -0.06    0.57
  -1  -1 -10   -0.45    0.30
  -1  -1 -10    0.44    0.49
  -1  -1 -10    0.22    0.29
  -1  -1 -10   -0.09    0.38
   1   1  10    0.01    0.48
   1   1  10   -0.08    0.28
   1   1  10    0.37    0.41
   1   1  10    0.09    0.47
   0  -1 -10    5.77    0.57
   0  -1 -10    6.30    0.66
   0  -1 -10    4.45    0.74
   0  -1 -10    3.65    0.69
   0  -1 -10    5.34    0.75
   0   1  10    5.39    0.53
   0   1  10    5.44    0.83
   0   1  10    3.78    0.56
   0   1  10    6.27    0.86
   1  -1 -10    1.11    0.48
   1  -1 -10    0.53    0.51
   1  -1 -10    0.95    0.29
   1  -1 -10    0.65    0.61
   1  -1 -10    0.52    0.38
  -1   1  10    0.53    0.39
  -1   1  10    0.71    0.44
  -1   1  10    0.77    0.27
  -1   1  10    0.60    0.36
   2  -1 -10    1.35    0.60
   2  -1 -10    1.07    0.66
   2  -1 -10    1.89    0.58
  -2   1  10    1.32    0.45
  -2   1  10    1.78    0.53
   3  -1 -10   21.78    1.41
   3  -1 -10   23.95    1.57
   3  -1 -10   21.81    1.45
  -3   1  10   21.82    1.38
  -3   1  10   22.99    1.19
   4  -1 -10    1.47    0.85
   4  -1 -10    2.29    0.65
  -4   1  10    1.26    0.51
   5  -1 -10    0.96    0.58
   5  -1 -10    0.77    0.82
  -5   1  10   -0.26    0.47
   6  -1 -10    0.36    0.50
  -4  -1 -11    0.13    0.42
   4   1  11    0.74    0.67
   4   1  11   -0.12    0.53
  -3  -1 -11    3.78    0.58
   3   1  11    7.10    1.03
   3   1  11    4.55    0.65
  -2  -1 -11    6.29    0.77
  -2  -1 -11    6.75    0.81
  -2  -1 -11    8.74    1.27
   2   1  11    6.35    1.07
   2   1  11    7.75    0.89
  -1  -1 -11    7.92    0.72
  -1  -1 -11    7.99    0.86
  -1  -1 -11    7.98    1.01
  -1  -1 -11   10.13    1.28
  -1  -1 -11   10.15    0.79
   1   1  11   10.82    0.92
   1   1  11    9.16    1.10
   1   1  11    9.34    1.09
   0  -1 -11    0.14    0.48
   0  -1 -11   -0.32    0.36
   0  -1 -11   -0.13    0.59
   0  -1 -11    0.52    0.34
   0  -1 -11   -0.17    0.33
   0   1  11   -0.25    0.25
   0   1  11   -0.31    0.43
   0   1  11   -0.28    0.41
   1  -1 -11   28.44    1.20
   1  -1 -11   29.50    1.69
   1  -1 -11   28.02    1.71
  -1   1  11   27.35    1.61
  -1   1  11   25.98    1.14
  -1   1  11   26.46    1.29
   2  -1 -11    8.68    1.24
   2  -1 -11   17.89    1.60
   2  -1 -11   12.84    1.17
  -2   1  11   13.47    1.14
  -2   1  11   13.85    0.93
   3  -1 -11    0.56    0.63
   3  -1 -11    0.79    0.52
  -3   1  11    1.12    0.46
   4  -1 -11    0.17    0.79
   4  -1 -11    0.41    0.57
  -4   1  11   -0.41    0.43
   5  -1 -11   -0.13    0.47
   5  -1 -11    0.68    0.75
  -5   1  11    1.21    0.56
  -4  -1 -12    3.73    0.67
   4   1  12    3.48    0.81
   4   1  12    4.53    0.75
  -3  -1 -12    7.68    0.84
   3   1  12    6.77    1.13
   3   1  12    6.86    0.94
  -2  -1 -12    0.83    0.68
  -2  -1 -12    1.35    0.51
  -2  -1 -12    0.80    0.43
   2   1  12    1.18    0.55
   2   1  12    1.04    0.68
  -1  -1 -12    0.90    0.64
  -1  -1 -12    0.77    0.73
  -1  -1 -12    1.62    0.46
   1   1  12    1.84    0.73
   1   1  12    0.26    0.51
   0  -1 -12    4.28    0.94
   0  -1 -12    3.49    0.81
   0  -1 -12    3.47    0.53
   0   1  12    2.38    0.66
   0   1  12    4.10    0.63
   1  -1 -12    1.14    0.70
   1  -1 -12    0.60    0.66
   1  -1 -12    0.47    0.32
  -1   1  12    0.30    0.45
  -1   1  12    0.31    0.39
   2  -1 -12    2.94    0.83
   2  -1 -12    3.15    0.73
  -2   1  12    3.52    0.57
   3  -1 -12    6.13    1.03
   3  -1 -12    5.27    0.99
  -3   1  12    6.26    0.76
   4  -1 -12   10.38    1.36
   4  -1 -12   10.71    1.17
  -4   1  12   10.06    0.92
   5  -1 -12    2.93    0.69
   5  -1 -12    3.01    0.90
  -5   1  12    3.29    0.63
  -3  -1 -13    1.33    0.51
   3   1  13    1.49    0.60
   3   1  13    1.35    0.71
  -2  -1 -13    3.12    1.06
  -2  -1 -13    1.27    0.48
   2   1  13    2.95    0.86
   2   1  13    2.80    0.66
  -1  -1 -13    0.40    0.59
  -1  -1 -13    1.07    0.72
  -1  -1 -13   -0.21    0.40
   1   1  13    0.36    0.63
   1   1  13    0.04    0.45
   0  -1 -13   15.36    1.35
   0  -1 -13   13.62    0.97
   0  -1 -13   14.93    1.47
   0   1  13   16.88    1.42
   0   1  13   14.44    0.99
   1  -1 -13    2.85    0.82
   1  -1 -13    4.32    0.60
   1  -1 -13    3.96    0.88
  -1   1  13    3.85    0.54
   2  -1 -13   -0.34    0.67
   2  -1 -13   -0.20    0.57
  -2   1  13    0.37    0.43
   3  -1 -13    0.11    0.72
   3  -1 -13   -0.55    0.52
  -3   1  13    0.34    0.40
   4  -1 -13   -0.20    0.58
   4  -1 -13    0.24    0.81
  -4   1  13    0.19    0.47
  -2  -1 -14   10.22    0.98
   2   1  14   10.60    1.06
  -1  -1 -14    1.26    0.71
  -1  -1 -14    1.39    0.81
  -1  -1 -14    0.78    0.49
   1   1  14    0.70    0.50
   0  -1 -14    8.12    0.86
   0  -1 -14    8.40    1.27
   0  -1 -14   10.96    1.29
   0   1  14    8.58    0.85
   1  -1 -14    9.89    1.26
   1  -1 -14    8.69    1.30
   1  -1 -14    7.82    0.78
  -1   1  14    8.69    0.84
   2  -1 -14    3.45    0.80
   2  -1 -14    2.09    0.83
  -2   1  14    3.65    0.63
   3  -1 -14   12.87    1.43
   3  -1 -14   11.35    1.25
  -3   1  14   12.50    0.96
   4  -1 -14    1.71    0.72
   4  -1 -14   -0.40    0.70
  -4   1  14    1.63    0.55
  -1  -1 -15   20.49    2.21
  -1  -1 -15   20.87    1.31
   1   1  15   22.62    1.31
   0  -1 -15   22.61    1.95
   0  -1 -15   25.62    1.77
   0  -1 -15   25.31    1.40
   0   1  15   26.75    1.37
   1  -1 -15    4.05    0.90
   1  -1 -15    3.70    0.81
  -1   1  15    6.28    0.79
   2  -1 -15    1.47    0.83
   2  -1 -15    0.89    0.61
  -2   1  15    1.18    0.49
   3  -1 -15    2.93    0.84
   3  -1 -15    1.81    0.83
  -3   1  15    1.97    0.51
   1  -1 -16    0.65    0.78
   1  -1 -16    2.21    0.88
  -1   1  16    1.29    0.50
   1   2 -16    2.00    0.73
  -3  -2  15    4.07    0.62
   3   2 -15    5.27    1.07
   3   2 -15    2.71    0.67
  -2  -2  15    0.86    0.45
   2   2 -15    0.35    0.51
   2   2 -15    0.76    0.82
  -1  -2  15    2.96    0.54
   1   2 -15    1.56    0.85
   1   2 -15    2.06    1.19
   0  -2  15    2.24    0.49
   0   2 -15    1.05    0.68
   0   2 -15    3.01    0.94
   0   2 -15    1.32    0.46
   1  -2  15    0.40    0.43
  -1   2 -15    0.28    0.71
  -1   2 -15    0.76    0.83
  -1   2 -15    0.49    0.40
  -4  -2  14    0.38    0.50
   4   2 -14    0.66    0.86
   4   2 -14    0.05    0.50
  -3  -2  14    2.31    0.57
   3   2 -14    2.03    0.84
   3   2 -14    3.42    0.76
  -2  -2  14    0.84    0.44
   2   2 -14    0.85    0.58
   2   2 -14    3.00    0.94
  -1  -2  14    0.24    0.40
   1   2 -14    0.82    0.38
   1   2 -14    1.17    0.81
   1   2 -14    0.55    0.58
   0  -2  14    0.48    0.40
   0   2 -14    0.39    0.39
   0   2 -14    1.41    0.77
   0   2 -14    0.01    0.59
   1  -2  14    0.04    0.42
  -1   2 -14    0.29    0.42
  -1   2 -14   -0.30    0.62
  -1   2 -14   -0.41    0.65
   2  -2  14    3.78    0.68
  -2   2 -14    2.32    0.54
  -2   2 -14    6.03    1.32
  -4  -2  13    8.20    0.93
   4   2 -13    7.93    1.16
   4   2 -13    8.86    0.97
  -3  -2  13   -0.01    0.40
   3   2 -13    0.58    0.77
   3   2 -13   -0.12    0.43
  -2  -2  13    0.00    0.38
   2   2 -13    0.29    0.37
   2   2 -13    0.25    0.50
   2   2 -13    0.62    0.77
  -1  -2  13    3.52    0.53
   1   2 -13    4.40    0.95
   1   2 -13    4.38    0.59
   1   2 -13    3.95    0.85
   0  -2  13   12.64    0.95
   0   2 -13   15.06    0.95
   0   2 -13   16.07    1.40
   0   2 -13   15.35    1.42
   1  -2  13    0.23    0.47
  -1   2 -13   -0.24    0.60
  -1   2 -13   -0.40    0.62
  -1   2 -13   -0.10    0.38
   2  -2  13    2.96    0.60
  -2   2 -13    3.18    0.57
  -2   2 -13    5.44    0.92
  -2   2 -13    4.77    1.12
   3  -2  13    7.31    0.92
  -3   2 -13    6.62    0.86
  -5  -2  12    2.00    0.60
   5   2 -12    2.66    0.85
   5   2 -12    1.61    0.56
  -4  -2  12    3.84    0.63
   4   2 -12    2.60    0.59
   4   2 -12    3.65    0.98
  -3  -2  12    0.13    0.41
   3   2 -12    0.56    0.51
   3   2 -12    0.01    0.71
  -2  -2  12    0.38    0.38
   2   2 -12   -0.39    0.70
   2   2 -12    0.08    0.24
   2   2 -12    0.32    0.55
  -1  -2  12    0.26    0.36
   1   2 -12    0.69    0.62
   1   2 -12    1.04    0.75
   1   2 -12    0.56    0.32
   0  -2  12   18.07    1.36
   0  -2  12   18.28    1.04
   0   2 -12   18.15    1.46
   0   2 -12   18.26    0.99
   0   2 -12   17.80    1.49
   1  -2  12    1.96    0.50
   1  -2  12    1.30    0.55
  -1   2 -12    3.50    0.76
  -1   2 -12    3.35    0.52
  -1   2 -12    2.09    0.70
   2  -2  12    5.70    0.97
   2  -2  12    4.63    0.66
  -2   2 -12    6.12    0.87
  -2   2 -12    3.69    0.91
  -2   2 -12    3.93    0.56
   3  -2  12   11.79    1.07
   3  -2  12   14.01    1.45
  -3   2 -12   13.33    1.01
   4  -2  12    0.95    0.67
  -5  -2  11    0.39    0.45
   5   2 -11    0.32    0.47
   5   2 -11    0.29    0.72
  -4  -2  11    0.36    0.45
   4   2 -11    0.94    0.78
   4   2 -11    0.43    0.47
  -3  -2  11   27.96    1.36
   3   2 -11   29.73    1.85
   3   2 -11   26.34    1.51
   3   2 -11   28.59    1.84
  -2  -2  11    8.99    0.54
  -2  -2  11    8.92    0.76
  -2  -2  11    9.87    0.92
   2   2 -11    7.96    0.95
   2   2 -11    9.43    0.55
   2   2 -11    8.60    0.96
   2   2 -11    8.64    1.21
  -1  -2  11   10.69    0.80
  -1  -2  11   11.33    0.66
   1   2 -11   11.06    1.04
   1   2 -11   13.39    1.15
   1   2 -11    9.44    0.67
   1   2 -11   12.43    1.24
   0  -2  11    8.93    0.96
   0  -2  11    6.67    0.59
   0  -2  11    7.75    0.72
   0   2 -11    8.07    1.08
   0   2 -11    8.38    1.22
   0   2 -11    7.73    0.90
   0   2 -11    8.04    0.68
   0   2 -11    7.99    1.09
   1  -2  11    0.78    0.44
   1  -2  11   -0.09    0.50
  -1   2 -11    0.67    0.44
  -1   2 -11   -0.07    0.52
  -1   2 -11    0.66    0.36
  -1   2 -11   -0.14    0.46
  -1   2 -11    0.08    0.30
   2  -2  11   10.09    0.91
   2  -2  11    9.53    1.11
  -2   2 -11    8.00    1.27
  -2   2 -11    8.89    0.81
  -2   2 -11    9.05    1.05
   3  -2  11    1.25    0.51
   3  -2  11    0.76    0.65
  -3   2 -11    0.81    0.65
  -3   2 -11    1.37    0.54
  -3   2 -11    0.21    0.43
   4  -2  11    0.39    0.49
   4  -2  11    1.68    0.76
  -4   2 -11    1.04    0.50
  -5  -2  10    2.41    0.60
   5   2 -10    1.94    0.71
   5   2 -10    2.01    0.55
  -4  -2  10    2.23    0.53
   4   2 -10    1.38    0.85
   4   2 -10    0.69    0.47
  -3  -2  10   36.34    1.64
  -3  -2  10   38.52    1.66
   3   2 -10   34.29    1.74
   3   2 -10   42.10    2.12
   3   2 -10   38.77    1.90
  -2  -2  10    4.42    0.61
  -2  -2  10    2.79    0.35
  -2  -2  10    5.33    0.70
   2   2 -10    3.86    0.68
   2   2 -10    2.93    0.75
   2   2 -10    4.71    0.75
   2   2 -10    3.64    0.35
  -1  -2  10   37.06    1.40
  -1  -2  10   36.24    1.51
   1   2 -10   36.15    1.52
   1   2 -10   37.38    1.80
   1   2 -10   33.44    1.74
   1   2 -10   37.09    1.41
   1   2 -10   36.17    1.91
   0  -2  10   11.86    1.04
   0  -2  10   10.22    0.66
   0  -2  10   10.40    0.95
   0  -2  10    9.55    0.78
   0   2 -10   10.76    0.95
   0   2 -10   11.77    0.75
   0   2 -10   10.65    1.07
   0   2 -10   10.82    0.82
   0   2 -10   10.21    0.74
   0   2 -10   10.78    1.08
   1  -2  10   11.01    1.02
   1  -2  10   11.94    0.87
   1  -2  10   10.92    1.05
  -1   2 -10   11.33    0.80
  -1   2 -10   11.07    0.97
  -1   2 -10   11.99    0.80
  -1   2 -10   12.96    1.09
  -1   2 -10   11.19    1.20
   2  -2  10    0.31    0.43
   2  -2  10    0.94    0.66
   2  -2  10    0.24    0.43
  -2   2 -10    0.42    0.32
  -2   2 -10    0.23    0.35
  -2   2 -10    0.43    0.52
  -2   2 -10    0.00    0.49
  -2   2 -10    0.04    0.33
   3  -2  10    2.76    0.76
   3  -2  10    2.45    0.58
  -3   2 -10    2.36    0.49
  -3   2 -10    3.02    0.63
   4  -2  10    4.11    0.64
   4  -2  10    5.23    0.92
  -4   2 -10    4.22    0.63
  -6  -2   9    0.20    0.56
   6   2  -9   -0.15    0.41
   6   2  -9    0.24    0.75
  -5  -2   9    0.61    0.51
   5   2  -9    0.15    0.41
   5   2  -9    0.13    0.70
  -4  -2   9   33.72    1.57
   4   2  -9   31.60    1.55
   4   2  -9   30.80    1.70
   4   2  -9   32.15    1.92
  -3  -2   9    3.12    0.49
  -3  -2   9    2.71    0.45
   3   2  -9    1.57    0.53
   3   2  -9    2.10    0.47
   3   2  -9    2.98    0.80
  -2  -2   9   27.72    1.03
  -2  -2   9   27.80    1.32
  -2  -2   9   26.76    1.25
   2   2  -9   26.52    1.63
   2   2  -9   28.38    1.40
   2   2  -9   27.01    1.01
   2   2  -9   26.95    1.23
   2   2  -9   28.39    1.41
  -1  -2   9   10.76    0.81
  -1  -2   9    9.52    0.57
  -1  -2   9   10.57    0.72
   1   2  -9   10.52    0.82
   1   2  -9   10.98    0.71
   1   2  -9   10.87    0.95
   1   2  -9   10.11    0.61
   1   2  -9   10.61    0.88
   1   2  -9   10.37    1.11
   0  -2   9    0.53    0.41
   0  -2   9    0.90    0.34
   0  -2   9    0.99    0.45
   0  -2   9    0.34    0.25
   0   2  -9    1.03    0.34
   0   2  -9    1.00    0.31
   0   2  -9    1.55    0.55
   0   2  -9    0.76    0.42
   0   2  -9    0.32    0.49
   0   2  -9    1.13    0.34
   1  -2   9    9.34    0.91
   1  -2   9    9.28    0.91
   1  -2   9    9.37    0.81
   1  -2   9    7.78    0.63
  -1   2  -9    9.85    1.09
  -1   2  -9    9.03    0.71
  -1   2  -9    8.67    0.82
  -1   2  -9    8.75    0.94
  -1   2  -9    9.36    0.68
  -1   2  -9    9.25    0.70
   2  -2   9    8.42    0.98
   2  -2   9    8.66    0.96
   2  -2   9    8.72    0.78
   2  -2   9    8.24    0.80
  -2   2  -9    7.97    0.67
  -2   2  -9    9.90    0.74
  -2   2  -9    8.11    0.85
  -2   2  -9    9.31    0.75
  -2   2  -9    8.07    1.17
   3  -2   9    4.98    0.67
   3  -2   9    4.99    1.04
   3  -2   9    4.71    0.78
   3  -2   9    5.10    0.66
  -3   2  -9    3.99    0.55
  -3   2  -9    4.79    0.98
   4  -2   9   31.52    1.84
   4  -2   9   32.88    1.61
  -4   2  -9   32.43    1.55
   5  -2   9    4.68    0.75
   5  -2   9    6.61    1.15
  -5   2  -9    3.12    0.62
  -6  -2   8    3.85    0.66
   6   2  -8    3.63    0.60
   6   2  -8    4.73    1.03
  -5  -2   8    2.64    0.60
   5   2  -8    3.45    0.61
   5   2  -8    2.72    0.78
  -4  -2   8   27.30    1.18
  -4  -2   8   30.41    1.50
   4   2  -8   30.99    1.58
   4   2  -8   31.63    1.48
   4   2  -8   33.81    1.86
  -3  -2   8    2.82    0.42
  -3  -2   8    2.80    0.49
   3   2  -8    3.18    0.55
   3   2  -8    3.63    0.81
   3   2  -8    3.40    0.56
  -2  -2   8   11.56    0.76
  -2  -2   8   10.08    0.71
  -2  -2   8   10.36    0.70
   2   2  -8   10.33    1.08
   2   2  -8    9.83    0.69
   2   2  -8   10.44    0.48
   2   2  -8   10.92    0.83
   2   2  -8   10.16    0.83
   2   2  -8   10.32    0.85
   2   2  -8   11.16    0.50
  -1  -2   8    1.58    0.39
  -1  -2   8    1.89    0.35
  -1  -2   8    2.22    0.28
   1   2  -8    1.82    0.51
   1   2  -8    2.32    0.63
   1   2  -8    1.73    0.33
   1   2  -8    1.76    0.41
   1   2  -8    2.07    0.28
   1   2  -8    1.49    0.40
   0  -2   8    1.83    0.44
   0  -2   8    2.12    0.46
   0  -2   8    1.73    0.37
   0  -2   8    1.49    0.29
   0   2  -8    2.27    0.40
   0   2  -8    1.89    0.33
   0   2  -8    2.30    0.48
   0   2  -8    2.32    0.36
   0   2  -8    1.44    0.53
   0   2  -8    1.95    0.43
   1  -2   8   16.59    1.11
   1  -2   8   16.82    0.87
   1  -2   8   17.62    1.10
   1  -2   8   16.76    0.94
   1  -2   8   17.27    1.00
  -1   2  -8   17.70    0.91
  -1   2  -8   17.21    1.05
  -1   2  -8   17.42    0.90
  -1   2  -8   19.24    1.30
  -1   2  -8   17.15    0.89
   2  -2   8    3.89    0.67
   2  -2   8    3.97    0.63
   2  -2   8    4.83    0.87
   2  -2   8    4.12    0.54
  -2   2  -8    3.93    0.52
  -2   2  -8    3.38    0.50
  -2   2  -8    3.41    0.72
  -2   2  -8    4.16    0.67
  -2   2  -8    3.75    0.48
   3  -2   8   59.50    2.53
   3  -2   8   56.52    2.65
   3  -2   8   58.26    2.27
   3  -2   8   57.41    2.20
  -3   2  -8   61.98    2.88
  -3   2  -8   54.23    2.17
  -3   2  -8   55.64    2.23
   4  -2   8    7.77    0.72
   4  -2   8    8.38    1.03
   4  -2   8    7.26    0.89
  -4   2  -8    7.82    0.81
   5  -2   8    6.46    1.02
   5  -2   8    8.21    0.95
  -5   2  -8    7.25    0.86
  -6  -2   7    2.12    0.60
   6   2  -7    2.83    0.54
   6   2  -7    1.41    0.77
  -5  -2   7   21.51    1.28
   5   2  -7   22.17    1.20
   5   2  -7   18.84    1.52
   5   2  -7   20.40    1.34
  -4  -2   7   10.07    0.54
  -4  -2   7   11.26    0.88
   4   2  -7   11.79    0.88
   4   2  -7    9.87    0.86
   4   2  -7   10.75    1.22
  -3  -2   7    4.46    0.47
  -3  -2   7    3.06    0.40
  -3  -2   7    4.65    0.63
   3   2  -7    4.66    0.69
   3   2  -7    3.45    0.58
   3   2  -7    4.20    0.74
   3   2  -7    3.72    0.46
   3   2  -7    4.31    0.63
  -2  -2   7    2.16    0.36
  -2  -2   7    1.01    0.33
  -2  -2   7    1.78    0.33
   2   2  -7    1.52    0.20
   2   2  -7    1.49    0.19
   2   2  -7    2.55    0.44
   2   2  -7    1.86    0.34
   2   2  -7    1.85    0.43
   2   2  -7    0.73    0.54
   2   2  -7    1.28    0.39
  -1  -2   7    3.91    0.35
  -1  -2   7    3.79    0.48
  -1  -2   7    3.66    0.50
   1   2  -7    3.99    0.55
   1   2  -7    4.39    0.56
   1   2  -7    3.79    0.62
   1   2  -7    3.91    0.38
   1   2  -7    2.70    0.43
   1   2  -7    3.83    0.49
   0  -2   7    9.25    0.78
   0  -2   7    9.03    0.61
   0  -2   7    8.85    0.70
   0  -2   7    8.58    0.54
   0  -2   7    8.86    0.74
   0   2  -7    8.63    0.57
   0   2  -7    8.50    0.60
   0   2  -7    9.72    0.68
   0   2  -7    9.74    0.90
   1  -2   7   24.58    1.34
   1  -2   7   26.44    1.13
   1  -2   7   24.61    1.18
   1  -2   7   26.02    1.30
   1  -2   7   23.92    1.08
  -1   2  -7   25.38    1.11
  -1   2  -7   24.29    1.45
  -1   2  -7   25.69    1.12
  -1   2  -7   26.71    1.26
  -1   2  -7   26.94    1.12
   2  -2   7    3.13    0.58
   2  -2   7    2.26    0.44
   2  -2   7    2.82    0.61
   2  -2   7    2.32    0.40
   2  -2   7    3.40    0.47
  -2   2  -7    3.02    0.46
  -2   2  -7    2.30    0.66
  -2   2  -7    2.29    0.41
  -2   2  -7    2.34    0.39
  -2   2  -7    3.75    0.56
   3  -2   7   62.09    2.72
   3  -2   7   61.10    2.26
   3  -2   7   63.06    2.54
   3  -2   7   62.76    2.35
  -3   2  -7   55.93    2.28
  -3   2  -7   58.97    2.25
  -3   2  -7   61.59    2.29
  -3   2  -7   60.60    2.81
  -3   2  -7   57.55    2.43
   4  -2   7    1.53    0.51
   4  -2   7    1.42    0.42
   4  -2   7    2.66    0.63
  -4   2  -7    2.15    0.47
  -4   2  -7    1.56    0.74
   5  -2   7    2.37    0.58
   5  -2   7    2.95    0.74
  -5   2  -7    1.56    0.50
  -6  -2   6    0.27    0.48
   6   2  -6    0.44    0.39
   6   2  -6    0.50    0.67
  -5  -2   6    1.10    0.53
   5   2  -6    0.75    0.41
   5   2  -6    0.93    0.27
   5   2  -6    1.03    0.50
   5   2  -6    0.76    0.70
  -4  -2   6    0.02    0.40
   4   2  -6    0.32    0.38
   4   2  -6   -0.31    0.59
   4   2  -6   -0.03    0.34
  -3  -2   6    4.36    0.62
  -3  -2   6    3.51    0.39
  -3  -2   6    3.36    0.36
   3   2  -6    3.43    0.55
   3   2  -6    4.42    0.76
   3   2  -6    2.86    0.42
   3   2  -6    4.11    0.53
   3   2  -6    2.69    0.49
  -2  -2   6    5.15    0.46
  -2  -2   6    4.21    0.54
  -2  -2   6    5.23    0.49
   2   2  -6    5.40    0.64
   2   2  -6    3.84    0.64
   2   2  -6    5.79    0.57
   2   2  -6    5.09    0.47
   2   2  -6    5.31    0.32
   2   2  -6    4.71    0.56
   2   2  -6    4.91    0.30
  -1  -2   6    9.47    0.48
  -1  -2   6    9.28    0.64
  -1  -2   6    9.72    0.60
  -1  -2   6    9.50    0.62
   1   2  -6    8.37    0.69
   1   2  -6    8.78    0.67
   1   2  -6    9.62    0.51
   1   2  -6    8.72    0.74
   1   2  -6   10.03    0.90
   1   2  -6    8.91    0.59
   0  -2   6  172.42    5.87
   0  -2   6  170.70    5.91
   0  -2   6  179.23    5.75
   0  -2   6  178.99    5.73
   0  -2   6  182.93    5.87
   0   2  -6  187.11    5.74
   0   2  -6  172.10    5.84
   0   2  -6  180.30    5.76
   0   2  -6  177.84    5.98
   1  -2   6    8.73    0.67
   1  -2   6    8.54    0.58
   1  -2   6    8.78    0.64
   1  -2   6    8.42    0.70
   1  -2   6    7.92    0.78
  -1   2  -6    9.04    0.70
  -1   2  -6    8.12    0.58
  -1   2  -6    8.63    0.89
  -1   2  -6    9.30    0.60
  -1   2  -6    8.65    0.61
   2  -2   6   30.15    1.41
   2  -2   6   29.92    1.24
   2  -2   6   23.01    1.43
   2  -2   6   30.20    1.28
   2  -2   6   28.60    1.21
  -2   2  -6   29.20    1.25
  -2   2  -6   28.78    1.20
  -2   2  -6   28.68    1.35
  -2   2  -6   29.48    1.24
  -2   2  -6   29.57    1.61
   3  -2   6   10.97    0.85
   3  -2   6   10.20    0.93
   3  -2   6    9.72    1.00
   3  -2   6   10.23    0.71
  -3   2  -6    9.68    0.71
  -3   2  -6    9.78    0.80
  -3   2  -6   11.95    1.18
  -3   2  -6   10.64    0.78
  -3   2  -6   11.27    0.84
   4  -2   6   -0.16    0.42
   4  -2   6    0.56    0.37
   4  -2   6    0.48    0.43
   4  -2   6    0.02    0.45
  -4   2  -6    0.12    0.55
  -4   2  -6    0.44    0.40
  -4   2  -6    0.60    0.37
   5  -2   6    0.39    0.50
   5  -2   6    0.45    0.50
   5  -2   6    0.52    0.39
  -5   2  -6    0.66    0.43
   6  -2   6    0.63    0.49
   6  -2   6    0.06    0.47
  -6   2  -6    0.07    0.42
  -6  -2   5    0.35    0.43
   6   2  -5    0.25    0.38
   6   2  -5   -0.02    0.64
  -5  -2   5    2.09    0.51
  -5  -2   5    2.92    0.41
   5   2  -5    1.49    0.71
   5   2  -5    2.61    0.47
   5   2  -5    2.03    0.54
  -4  -2   5    4.78    0.44
  -4  -2   5    3.78    0.61
   4   2  -5    4.96    0.78
   4   2  -5    3.59    0.56
   4   2  -5    4.67    0.35
   4   2  -5    5.09    0.66
   4   2  -5    6.07    0.65
  -3  -2   5   10.54    0.77
  -3  -2   5   11.14    0.53
  -3  -2   5   11.27    0.55
   3   2  -5   11.51    0.74
   3   2  -5   10.42    0.64
   3   2  -5   12.41    0.52
   3   2  -5    8.32    0.68
   3   2  -5   10.16    1.04
   3   2  -5   11.17    0.83
   3   2  -5   11.69    0.48
  -2  -2   5    8.26    0.51
  -2  -2   5    7.96    0.61
  -2  -2   5    8.94    0.54
   2   2  -5    8.30    0.96
   2   2  -5    8.85    0.60
   2   2  -5    9.15    0.74
   2   2  -5    9.69    0.42
   2   2  -5    9.31    0.42
   2   2  -5    7.80    0.61
   2   2  -5    9.60    0.55
  -1  -2   5   11.49    0.54
  -1  -2   5   11.87    0.68
  -1  -2   5   12.26    0.64
  -1  -2   5   11.30    0.64
   1   2  -5   11.20    0.95
   1   2  -5   11.69    0.68
   1   2  -5   12.82    0.79
   1   2  -5   12.06    0.55
   1   2  -5   12.33    0.77
   1   2  -5   11.60    0.63
   0  -2   5   78.42    2.67
   0  -2   5   77.82    2.71
   0  -2   5   74.63    2.56
   0  -2   5   79.83    2.74
   0  -2   5   76.00    2.57
   0   2  -5   75.68    2.58
   0   2  -5   75.32    2.78
   0   2  -5   76.94    2.69
   0   2  -5   76.56    2.57
   0   2  -5   76.71    2.67
   1  -2   5   70.58    2.41
   1  -2   5   70.41    2.47
   1  -2   5   71.88    2.55
   1  -2   5   70.25    2.41
   1  -2   5   69.84    2.62
  -1   2  -5   68.69    2.42
  -1   2  -5   68.62    2.66
  -1   2  -5   68.36    2.41
  -1   2  -5   69.36    2.41
  -1   2  -5   71.50    2.54
   2  -2   5   50.62    1.89
   2  -2   5   50.83    1.85
   2  -2   5   48.37    1.84
   2  -2   5   53.87    2.16
  -2   2  -5   50.95    2.19
  -2   2  -5   49.35    1.98
  -2   2  -5   48.82    1.85
  -2   2  -5   51.42    1.84
  -2   2  -5   49.87    1.86
   3  -2   5   13.76    1.09
   3  -2   5   12.31    0.79
   3  -2   5   15.21    0.82
   3  -2   5   15.64    0.94
   3  -2   5   15.24    0.82
   3  -2   5   16.27    1.04
  -3   2  -5   16.14    1.26
  -3   2  -5   15.10    0.90
  -3   2  -5   15.19    0.90
   4  -2   5    0.34    0.42
   4  -2   5    0.44    0.48
   4  -2   5    0.27    0.34
   4  -2   5    0.94    0.48
  -4   2  -5    0.36    0.56
  -4   2  -5   -0.12    0.39
  -4   2  -5    0.50    0.37
   5  -2   5    8.06    0.96
   5  -2   5    6.25    0.74
   5  -2   5    5.90    0.87
  -5   2  -5    5.84    0.80
   6  -2   5    0.26    0.51
   6  -2   5    0.34    0.48
  -6   2  -5   -0.37    0.40
  -6  -2   4    1.06    0.50
  -6  -2   4    2.19    0.48
   6   2  -4    2.12    0.76
   6   2  -4    1.71    0.48
  -5  -2   4    5.12    0.72
  -5  -2   4    4.56    0.59
   5   2  -4    3.59    0.54
   5   2  -4    4.66    0.70
   5   2  -4    3.55    0.47
   5   2  -4    5.40    0.88
  -4  -2   4   38.35    1.71
  -4  -2   4   38.68    1.87
  -4  -2   4   41.42    1.51
   4   2  -4   40.51    1.90
   4   2  -4   40.48    1.67
   4   2  -4   40.40    1.61
   4   2  -4   38.22    1.72
   4   2  -4   39.25    1.44
  -3  -2   4    9.07    0.70
  -3  -2   4    8.74    0.84
  -3  -2   4    7.98    0.43
  -3  -2   4    8.57    0.49
   3   2  -4    8.22    0.61
   3   2  -4    8.08    0.43
   3   2  -4    8.90    0.62
   3   2  -4    8.01    0.56
   3   2  -4    8.99    0.72
   3   2  -4    9.54    0.94
  -2  -2   4   12.45    0.74
  -2  -2   4   13.57    0.59
  -2  -2   4   12.64    0.59
   2   2  -4   14.31    0.83
   2   2  -4   13.70    0.56
   2   2  -4   12.71    0.55
   2   2  -4   14.13    0.73
   2   2  -4   13.48    0.67
   2   2  -4   13.45    0.66
   2   2  -4   12.94    0.99
  -1  -2   4   85.64    2.84
  -1  -2   4   82.76    2.77
  -1  -2   4   86.88    2.86
  -1  -2   4   86.51    2.82
   1   2  -4   87.23    2.86
   1   2  -4   87.98    2.77
   1   2  -4   89.22    2.98
   1   2  -4   80.49    3.04
   1   2  -4   84.46    2.90
   1   2  -4   86.41    2.83
   0  -2   4    0.09    0.33
   0  -2   4    0.16    0.29
   0  -2   4    0.20    0.21
   0  -2   4    0.20    0.24
   0   2  -4    0.10    0.28
   0   2  -4   -0.12    0.21
   0   2  -4    0.23    0.22
   0   2  -4   -0.11    0.25
   0   2  -4    0.16    0.31
   1  -2   4    8.83    0.74
   1  -2   4    9.25    0.68
   1  -2   4    8.34    0.61
   1  -2   4    8.46    0.56
   1  -2   4    9.04    0.57
  -1   2  -4    8.34    0.81
  -1   2  -4    9.23    0.61
  -1   2  -4    9.14    0.56
  -1   2  -4    9.72    0.65
  -1   2  -4    8.58    0.55
   2  -2   4    1.08    0.36
   2  -2   4    1.49    0.40
   2  -2   4    2.08    0.38
   2  -2   4    1.96    0.33
   2  -2   4    1.40    0.32
  -2   2  -4    1.72    0.47
  -2   2  -4    1.63    0.34
  -2   2  -4    1.55    0.31
  -2   2  -4    1.68    0.33
  -2   2  -4    1.60    0.36
   3  -2   4   25.21    1.30
   3  -2   4   25.02    1.11
   3  -2   4   27.04    1.14
   3  -2   4   24.23    1.38
   3  -2   4   24.58    1.11
   3  -2   4   23.78    1.17
  -3   2  -4   24.25    1.21
  -3   2  -4   25.02    1.15
  -3   2  -4   25.67    1.19
  -3   2  -4   24.64    1.45
   4  -2   4    3.36    0.55
   4  -2   4    2.28    0.51
   4  -2   4    3.78    0.59
   4  -2   4    4.38    0.68
  -4   2  -4    3.06    0.65
  -4   2  -4    3.94    0.56
  -4   2  -4    2.83    0.46
   5  -2   4   -0.06    0.37
   5  -2   4    0.23    0.49
   5  -2   4    0.09    0.40
  -5   2  -4   -0.14    0.40
   6  -2   4    2.22    0.57
   6  -2   4    3.09    0.68
  -6   2  -4    2.01    0.53
   7   2  -3    7.35    0.81
  -6  -2   3    2.39    0.57
   6   2  -3    4.12    0.58
   6   2  -3    1.52    0.75
   6   2  -3    2.62    0.60
  -5  -2   3    8.73    0.91
  -5  -2   3   10.92    0.81
   5   2  -3   10.61    0.67
   5   2  -3   11.37    0.97
   5   2  -3   12.56    1.17
   5   2  -3   10.46    0.81
   5   2  -3   10.07    1.14
  -4  -2   3   16.70    1.16
  -4  -2   3   18.10    0.68
  -4  -2   3   17.06    0.89
  -4  -2   3   17.28    1.05
   4   2  -3   17.78    0.79
   4   2  -3   19.31    1.25
   4   2  -3   18.77    1.03
   4   2  -3   18.16    0.94
  -3  -2   3   41.63    1.36
  -3  -2   3   40.18    1.47
  -3  -2   3   41.03    1.76
  -3  -2   3   40.34    1.64
   3   2  -3   37.96    1.53
   3   2  -3   41.55    1.55
   3   2  -3   42.72    1.54
   3   2  -3   39.62    1.42
   3   2  -3   39.94    1.80
  -2  -2   3    5.57    0.39
  -2  -2   3    5.14    0.29
  -2  -2   3    5.24    0.29
  -2  -2   3    3.98    0.55
   2   2  -3    5.76    0.45
   2   2  -3    5.11    0.62
   2   2  -3    5.94    0.59
   2   2  -3    5.41    0.43
   2   2  -3    5.30    0.44
   2   2  -3    4.99    0.35
  -1  -2   3  128.77    4.13
  -1  -2   3  127.82    4.10
  -1  -2   3  129.72    4.25
  -1  -2   3  128.36    4.07
  -1  -2   3  127.44    4.08
   1   2  -3  126.31    4.10
   1   2  -3  125.84    4.11
   1   2  -3  123.75    4.30
   1   2  -3  132.03    4.24
   1   2  -3  130.46    4.08
   0  -2   3   17.57    0.82
   0  -2   3   17.32    0.88
   0  -2   3   17.74    0.70
   0  -2   3   17.29    0.72
   0   2  -3   17.30    0.86
   0   2  -3   16.60    0.81
   0   2  -3   17.07    0.74
   0   2  -3   18.90    0.80
   1  -2   3   52.53    1.82
   1  -2   3   54.46    1.84
   1  -2   3   55.11    2.01
   1  -2   3   53.49    1.92
   1  -2   3   52.16    1.85
  -1   2  -3   53.82    1.84
  -1   2  -3   49.17    2.00
  -1   2  -3   52.79    1.92
  -1   2  -3   52.56    1.81
  -1   2  -3   51.52    1.84
   2  -2   3    0.74    0.28
   2  -2   3    0.40    0.32
   2  -2   3    0.83    0.30
   2  -2   3    0.36    0.24
   2  -2   3    0.87    0.57
   2  -2   3    0.42    0.28
  -2   2  -3    0.64    0.27
  -2   2  -3    0.58    0.39
  -2   2  -3    0.76    0.32
  -2   2  -3    0.77    0.29
  -2   2  -3    0.70    0.31
   3  -2   3   76.07    2.75
   3  -2   3   78.11    2.72
   3  -2   3   78.23    2.97
   3  -2   3   74.91    2.68
   3  -2   3   78.11    2.69
  -3   2  -3   76.14    2.81
  -3   2  -3   76.75    2.70
  -3   2  -3   74.94    2.73
  -3   2  -3   79.62    3.04
   4  -2   3   43.86    2.06
   4  -2   3   41.70    1.70
   4  -2   3   42.03    1.86
   4  -2   3   39.17    1.74
   4  -2   3   38.55    1.66
  -4   2  -3   42.41    2.10
  -4   2  -3   40.70    1.68
  -4   2  -3   40.57    1.75
   5  -2   3    8.64    0.82
   5  -2   3    8.45    0.88
   5  -2   3    9.19    0.95
  -5   2  -3    9.54    0.84
   6  -2   3    6.65    0.85
   6  -2   3    3.49    0.63
   6  -2   3    6.45    0.90
  -6   2  -3    6.27    0.76
   7   2  -2   10.99    0.90
   7   2  -2    9.96    1.09
   7   2  -2    9.34    1.34
  -6  -2   2   10.84    0.91
   6   2  -2    8.09    0.98
   6   2  -2    9.86    0.81
   6   2  -2    9.57    1.25
  -5  -2   2    3.86    0.58
  -5  -2   2    7.18    0.90
  -5  -2   2    6.88    0.72
   5   2  -2    4.99    0.54
   5   2  -2    6.49    0.97
   5   2  -2    7.47    0.90
   5   2  -2    6.68    0.70
   5   2  -2    6.33    0.69
  -4  -2   2   14.49    0.62
  -4  -2   2   15.17    0.95
  -4  -2   2   13.09    0.63
  -4  -2   2   14.16    1.02
  -4  -2   2   14.89    0.83
   4   2  -2   13.61    1.07
   4   2  -2   14.51    0.83
   4   2  -2   13.56    0.80
   4   2  -2   13.64    0.70
   4   2  -2   14.08    0.91
  -3  -2   2   35.08    1.35
  -3  -2   2   33.59    1.47
  -3  -2   2   34.61    1.56
  -3  -2   2   34.43    1.22
  -3  -2   2   37.85    1.22
   3   2  -2   35.68    1.36
   3   2  -2   34.69    1.39
   3   2  -2   35.79    1.29
   3   2  -2   36.58    1.59
   3   2  -2   36.51    1.40
  -2  -2   2    1.14    0.34
  -2  -2   2    1.15    0.24
   2   2  -2    0.96    0.23
   2   2  -2    1.25    0.46
   2   2  -2    1.30    0.30
   2   2  -2    1.36    0.32
   2   2  -2    1.42    0.23
   2   2  -2    1.06    0.24
  -1  -2   2  235.16    9.17
   1   2  -2  243.22    9.19
   0   2  -2  206.47    8.85
   1  -2   2   24.19    0.93
   1  -2   2   25.86    1.10
   1  -2   2   25.02    1.04
   1  -2   2   25.03    0.97
   1  -2   2   25.81    1.00
  -1   2  -2   25.20    1.13
  -1   2  -2   20.06    0.97
  -1   2  -2   24.80    1.04
  -1   2  -2   25.09    0.93
  -1   2  -2   24.96    0.97
   2  -2   2   73.14    2.53
   2  -2   2   73.43    2.50
   2  -2   2   72.35    2.51
   2  -2   2   72.33    2.67
   2  -2   2   71.36    2.49
  -2   2  -2   75.25    2.56
  -2   2  -2   75.30    2.73
  -2   2  -2   75.53    2.61
  -2   2  -2   72.21    2.51
   3  -2   2   17.35    0.91
   3  -2   2   17.26    1.06
   3  -2   2   17.63    1.02
   3  -2   2   16.83    0.83
   3  -2   2   17.01    0.92
   3  -2   2   16.48    0.84
  -3   2  -2   17.60    0.91
  -3   2  -2   16.32    0.93
  -3   2  -2   21.23    1.22
  -3   2  -2   17.79    0.88
   4  -2   2   18.79    1.12
   4  -2   2   17.35    1.01
   4  -2   2   16.76    0.90
   4  -2   2   15.80    1.17
   4  -2   2   18.89    1.02
   4  -2   2   16.81    0.91
  -4   2  -2   16.43    1.02
  -4   2  -2   17.40    0.97
  -4   2  -2   17.21    1.26
  -4   2  -2   18.64    0.97
   5  -2   2    0.22    0.42
   5  -2   2    0.30    0.44
   5  -2   2    0.03    0.43
   5  -2   2    0.11    0.48
  -5   2  -2   -0.45    0.34
  -5   2  -2    0.10    0.42
   6  -2   2    5.73    0.89
   6  -2   2    4.74    0.75
   6  -2   2    5.59    0.77
  -6   2  -2    5.41    0.72
  -7  -2   1    4.35    0.70
   7   2  -1    4.40    0.73
  -6  -2   1   21.73    1.28
   6   2  -1   23.29    1.21
   6   2  -1   23.46    1.55
   6   2  -1   21.57    1.37
  -5  -2   1    4.01    0.56
  -5  -2   1    3.42    0.64
   5   2  -1    2.51    0.48
   5   2  -1    3.39    0.53
   5   2  -1    2.56    0.39
   5   2  -1    2.93    0.64
   5   2  -1    2.28    0.55
   5   2  -1    1.47    0.64
  -4  -2   1   16.93    1.08
  -4  -2   1   16.37    0.73
  -4  -2   1   17.54    0.80
  -4  -2   1   17.45    0.99
  -4  -2   1   18.47    0.92
   4   2  -1   17.39    0.82
   4   2  -1   16.38    0.90
   4   2  -1   16.66    1.00
   4   2  -1   16.90    1.10
   4   2  -1   16.87    0.90
  -3  -2   1   32.47    1.17
  -3  -2   1   31.97    1.14
  -3  -2   1   32.05    1.26
  -3  -2   1   31.03    1.36
  -3  -2   1   32.09    1.41
   3   2  -1   32.15    1.30
   3   2  -1   32.36    1.40
   3   2  -1   31.95    1.30
   3   2  -1   32.09    1.26
   3   2  -1   31.33    1.20
  -2  -2   1    9.22    0.65
  -2  -2   1    9.36    0.58
  -2  -2   1   10.01    0.73
   2   2  -1    9.09    0.48
   2   2  -1   10.22    0.68
   2   2  -1    9.81    0.51
   2   2  -1    9.40    0.53
   2   2  -1   10.16    0.60
   2   2  -1    9.33    0.58
  -1  -2   1    2.55    0.33
  -1  -2   1    2.49    0.26
  -1  -2   1    2.94    0.33
   1   2  -1    2.32    0.27
   1   2  -1    2.58    0.40
   1   2  -1    3.18    0.34
   0   2  -1  100.22    3.24
   1  -2   1   44.71    1.65
   1  -2   1   45.42    1.64
   1  -2   1   45.23    1.55
   1  -2   1   42.82    1.60
   1  -2   1   46.95    1.53
  -1   2  -1   44.58    1.66
  -1   2  -1   44.65    1.56
  -1   2  -1   46.37    1.62
  -1   2  -1   44.70    1.62
   2  -2   1   19.02    0.98
   2  -2   1   19.29    0.87
   2  -2   1   18.44    0.83
   2  -2   1   20.49    0.97
   2  -2   1   17.81    0.95
   2  -2   1   22.03    0.85
  -2   2  -1   18.15    1.05
  -2   2  -1   18.68    0.97
  -2   2  -1   20.20    0.93
  -2   2  -1   17.93    0.84
   3  -2   1    9.21    0.79
   3  -2   1    9.48    0.76
   3  -2   1    9.09    0.58
   3  -2   1    8.51    0.68
   3  -2   1    8.82    0.76
   3  -2   1    9.03    0.57
  -3   2  -1    8.81    0.61
  -3   2  -1    9.48    0.84
  -3   2  -1    8.91    0.73
  -3   2  -1    9.22    0.65
   4  -2   1   18.73    0.94
   4  -2   1   19.24    0.93
   4  -2   1   21.14    1.26
   4  -2   1   19.49    1.13
   4  -2   1   18.99    1.06
   4  -2   1   18.66    1.13
  -4   2  -1   18.24    1.09
  -4   2  -1   16.78    0.98
  -4   2  -1   19.68    0.98
   5  -2   1    9.33    0.92
   5  -2   1    9.76    0.93
   5  -2   1    8.53    0.86
   5  -2   1    7.92    1.05
  -5   2  -1    8.45    0.77
  -5   2  -1    8.85    1.04
  -5   2  -1    8.22    0.91
   6  -2   1    7.27    0.94
   6  -2   1    7.08    0.90
   6  -2   1    6.77    0.92
  -6   2  -1    8.28    0.84
  -6  -2   0    2.03    0.51
   6   2   0    2.55    0.52
   6   2   0    1.33    0.64
   6   2   0    2.20    0.55
  -5  -2   0    1.70    0.44
   5   2   0    1.47    0.60
   5   2   0    1.61    0.41
   5   2   0    1.26    0.53
   5   2   0    1.19    0.53
   5   2   0    1.54    0.42
  -4  -2   0    2.94    0.35
  -4  -2   0    3.43    0.47
  -4  -2   0    2.82    0.52
  -4  -2   0    3.18    0.48
   4   2   0    3.34    0.49
   4   2   0    2.57    0.48
   4   2   0    3.09    0.52
   4   2   0    2.37    0.35
   4   2   0    2.41    0.53
   4   2   0    3.16    0.53
  -3  -2   0    8.02    0.46
  -3  -2   0    7.91    0.68
  -3  -2   0    7.48    0.60
  -3  -2   0    7.45    0.52
   3   2   0    7.66    0.64
   3   2   0    7.54    0.65
   3   2   0    6.59    0.69
   3   2   0    7.48    0.58
   3   2   0    7.98    0.51
   3   2   0    7.46    0.55
  -2  -2   0    0.43    0.27
  -2  -2   0    1.07    0.34
  -2  -2   0    1.56    0.21
   2   2   0    1.11    0.24
   2   2   0    1.43    0.29
   2   2   0    1.89    0.37
   2   2   0    1.55    0.30
   2   2   0    1.19    0.31
   2   2   0    1.14    0.29
   2   2   0    1.57    0.24
  -1  -2   0  915.32   30.28
  -1  -2   0  922.66   29.76
   0   2   0  171.88    7.02
   1  -2   0  971.82   34.27
  -1   2   0 1000.00   34.36
   2  -2   0    1.03    0.36
   2  -2   0    1.81    0.28
   2  -2   0    1.54    0.34
   2  -2   0    1.48    0.43
   2  -2   0    0.68    0.22
  -2   2   0    0.90    0.29
  -2   2   0    1.31    0.28
  -2   2   0    1.72    0.41
  -2   2   0    1.18    0.29
  -2   2   0    0.76    0.35
   3  -2   0    6.48    0.76
   3  -2   0    7.33    0.52
   3  -2   0    7.14    0.72
   3  -2   0    6.93    0.51
   3  -2   0    7.94    0.72
  -3   2   0    7.68    0.73
  -3   2   0    7.16    0.64
  -3   2   0    7.42    0.58
  -3   2   0    7.85    0.55
   4  -2   0    1.98    0.34
   4  -2   0    3.02    0.40
   4  -2   0    3.59    0.62
   4  -2   0    4.36    0.60
   4  -2   0    4.11    0.57
   4  -2   0    3.82    0.62
  -4   2   0    3.42    0.44
  -4   2   0    3.74    0.61
  -4   2   0    2.26    0.37
  -4   2   0    3.42    0.52
   5  -2   0    1.88    0.50
   5  -2   0    0.94    0.32
   5  -2   0    0.95    0.51
   5  -2   0    1.17    0.55
   5  -2   0    1.87    0.59
  -5   2   0    1.48    0.52
  -5   2   0    0.61    0.50
  -5   2   0    0.73    0.39
   6  -2   0    2.78    0.59
   6  -2   0    2.52    0.66
   6  -2   0    1.74    0.57
  -6   2   0    3.14    0.57
  -6  -2  -1    6.30    0.79
   6   2   1    7.71    0.91
   6   2   1    6.31    0.89
   6   2   1    6.02    0.77
  -5  -2  -1    8.36    0.73
  -5  -2  -1    9.46    0.84
   5   2   1    9.91    1.01
   5   2   1    9.46    0.76
   5   2   1    7.92    0.87
   5   2   1    7.87    0.87
   5   2   1   10.69    0.82
  -4  -2  -1   19.17    1.04
  -4  -2  -1   17.92    0.84
  -4  -2  -1   19.40    1.03
  -4  -2  -1   18.79    0.99
   4   2   1   18.89    1.17
   4   2   1   20.10    1.07
   4   2   1   17.33    0.90
   4   2   1   17.80    0.98
   4   2   1   19.40    1.08
  -3  -2  -1    9.08    0.65
  -3  -2  -1    8.81    0.66
  -3  -2  -1    9.05    0.51
  -3  -2  -1    8.97    0.63
   3   2   1    9.27    0.64
   3   2   1    8.84    0.73
   3   2   1    9.78    0.77
   3   2   1    8.33    0.62
   3   2   1    9.70    0.63
   3   2   1    8.61    0.56
  -2  -2  -1   19.58    0.88
  -2  -2  -1   18.90    0.84
  -2  -2  -1   18.42    0.76
   2   2   1   18.95    0.87
   2   2   1   16.89    0.91
   2   2   1   18.62    0.82
   2   2   1   18.84    0.81
   2   2   1   18.84    0.91
   2   2   1   19.73    0.79
   2   2   1   19.41    0.75
  -1  -2  -1   42.57    1.46
  -1  -2  -1   45.25    1.54
  -1  -2  -1   44.69    1.50
  -1  -2  -1   44.78    1.57
  -1  -2  -1   47.70    1.59
   1   2   1   43.54    1.55
   1   2   1   43.84    1.52
   1   2   1   45.74    1.60
   1   2   1   47.31    1.57
   1   2   1   44.33    1.46
   0  -2  -1   97.01    3.12
   0  -2  -1   93.53    3.10
   0  -2  -1   94.75    3.09
   0   2   1   98.08    3.13
   0   2   1   96.72    3.12
   0   2   1   98.69    3.09
   0   2   1   99.90    3.14
   1  -2  -1    2.07    0.29
   1  -2  -1    3.61    0.49
   1  -2  -1    2.68    0.30
   1  -2  -1    3.40    0.42
   1  -2  -1    1.56    0.42
  -1   2   1    1.48    0.28
  -1   2   1    2.68    0.31
  -1   2   1    1.79    0.35
  -1   2   1    2.22    0.33
  -1   2   1    3.00    0.46
   2  -2  -1   13.08    0.93
   2  -2  -1    9.29    0.53
   2  -2  -1   10.65    0.74
   2  -2  -1    9.58    0.84
   2  -2  -1    9.15    0.50
  -2   2   1   10.03    0.65
  -2   2   1    9.27    0.51
  -2   2   1   10.19    0.74
  -2   2   1    8.61    0.77
  -2   2   1    9.26    0.62
   3  -2  -1   32.17    1.40
   3  -2  -1   32.59    1.45
   3  -2  -1   30.92    1.25
   3  -2  -1   32.54    1.50
   3  -2  -1   31.65    1.21
  -3   2   1   32.65    1.44
  -3   2   1   31.97    1.22
  -3   2   1   29.82    1.32
  -3   2   1   32.06    1.32
   4  -2  -1   16.56    0.88
   4  -2  -1   19.58    1.19
   4  -2  -1   17.91    1.21
   4  -2  -1   17.53    1.08
   4  -2  -1   17.08    0.84
  -4   2   1   16.86    0.93
  -4   2   1   17.49    1.00
  -4   2   1   16.88    0.86
  -4   2   1   16.21    1.10
   5  -2  -1    3.36    0.60
   5  -2  -1    3.21    0.70
   5  -2  -1    3.51    0.73
   5  -2  -1    2.97    0.42
  -5   2   1    1.70    0.47
  -5   2   1    3.12    0.64
  -5   2   1    3.12    0.69
  -5   2   1    3.14    0.50
   6  -2  -1   21.51    1.49
   6  -2  -1   20.81    1.32
   6  -2  -1   20.77    1.32
  -6   2   1   24.44    1.26
   7  -2  -1    5.66    0.88
   7  -2  -1    4.35    0.84
  -7   2   1    5.24    0.74
  -6  -2  -2    6.84    0.80
   6   2   2    5.16    0.74
   6   2   2    5.03    0.75
  -5  -2  -2   -0.06    0.41
   5   2   2    0.68    0.52
   5   2   2   -0.37    0.34
   5   2   2    0.45    0.37
   5   2   2    0.18    0.47
  -4  -2  -2   18.44    1.03
  -4  -2  -2   17.95    0.96
   4   2   2   16.84    0.89
   4   2   2   16.94    1.06
   4   2   2   18.44    1.00
   4   2   2   18.44    0.91
   4   2   2   16.78    1.16
  -3  -2  -2   18.03    0.79
  -3  -2  -2   16.52    0.78
  -3  -2  -2   13.10    0.86
   3   2   2   17.92    0.89
   3   2   2   16.29    0.80
   3   2   2   17.84    0.77
   3   2   2   17.56    1.05
   3   2   2   16.39    0.87
   3   2   2   17.29    0.95
  -2  -2  -2   70.83    2.43
  -2  -2  -2   69.72    2.50
  -2  -2  -2   73.50    2.52
   2   2   2   65.43    2.45
   2   2   2   72.62    2.44
   2   2   2   74.34    2.30
   2   2   2   72.17    2.57
   2   2   2   73.44    2.31
  -1  -2  -2   24.99    1.00
  -1  -2  -2   26.07    0.96
  -1  -2  -2   26.01    1.03
   1   2   2   23.65    0.98
   1   2   2   23.27    1.03
   1   2   2   25.29    0.98
   0  -2  -2  217.29    6.89
   1  -2  -2  240.33    7.81
  -1   2   2  246.41    7.82
   2  -2  -2    1.07    0.44
   2  -2  -2    0.85    0.22
   2  -2  -2    1.22    0.36
   2  -2  -2    0.93    0.18
   2  -2  -2    0.57    0.36
  -2   2   2    0.93    0.20
  -2   2   2    0.74    0.37
  -2   2   2    0.74    0.30
  -2   2   2    1.13    0.37
  -2   2   2    1.69    0.36
   3  -2  -2   35.80    1.28
   3  -2  -2   35.38    1.54
   3  -2  -2   36.83    1.64
   3  -2  -2   33.41    1.35
  -3   2   2   33.79    1.58
  -3   2   2   35.58    1.45
  -3   2   2   35.41    1.44
  -3   2   2   35.52    1.29
   4  -2  -2   14.66    0.74
   4  -2  -2   13.55    0.96
   4  -2  -2   16.06    1.24
   4  -2  -2   13.81    0.79
   4  -2  -2   15.86    1.09
  -4   2   2   16.27    0.77
  -4   2   2   13.36    1.04
  -4   2   2   13.11    0.83
  -4   2   2   15.12    0.93
  -4   2   2   16.54    1.07
   5  -2  -2    4.97    0.82
   5  -2  -2    6.66    0.87
   5  -2  -2    6.12    0.89
   5  -2  -2    6.04    0.56
  -5   2   2    5.98    0.65
  -5   2   2    6.23    0.92
  -5   2   2    6.11    0.77
   6  -2  -2    9.98    0.96
   6  -2  -2    9.92    1.22
   6  -2  -2    9.56    0.96
  -6   2   2    8.68    0.89
  -6   2   2    8.24    0.84
   7  -2  -2    8.85    1.22
   7  -2  -2    9.69    0.99
   7  -2  -2   10.38    1.06
  -6  -2  -3    4.63    0.68
   6   2   3    5.45    0.77
   6   2   3    5.38    0.76
  -5  -2  -3    8.00    0.85
   5   2   3    7.89    0.60
   5   2   3    8.50    1.12
   5   2   3    7.52    0.80
   5   2   3    8.62    0.90
  -4  -2  -3   42.49    1.88
  -4  -2  -3   42.70    1.76
   4   2   3   42.29    1.51
   4   2   3   39.61    1.72
   4   2   3   42.21    1.50
   4   2   3   42.87    2.04
   4   2   3   39.42    1.78
  -3  -2  -3   75.80    2.70
  -3  -2  -3   74.83    2.66
   3   2   3   81.25    2.66
   3   2   3   75.06    2.75
   3   2   3   76.74    2.46
   3   2   3   75.13    2.92
   3   2   3   75.21    2.70
   3   2   3   71.79    2.70
   3   2   3   77.15    2.45
  -2  -2  -3    1.00    0.25
  -2  -2  -3    0.87    0.34
  -2  -2  -3    0.50    0.28
   2   2   3    0.72    0.34
   2   2   3    0.44    0.36
   2   2   3    0.88    0.28
   2   2   3    0.53    0.28
  -1  -2  -3   51.24    1.83
  -1  -2  -3   52.42    1.85
  -1  -2  -3   52.55    1.84
   1   2   3   51.52    1.87
   1   2   3   50.02    1.84
   1   2   3   51.47    1.96
   1   2   3   53.88    1.80
   0  -2  -3   17.62    0.77
   0  -2  -3   17.55    0.83
   0  -2  -3   16.68    0.72
   0  -2  -3   16.50    0.79
   0   2   3   16.64    0.78
   0   2   3   16.96    0.70
   0   2   3   17.30    0.83
   0   2   3   16.83    0.91
   1  -2  -3  128.33    4.24
   1  -2  -3  127.00    4.18
   1  -2  -3  126.24    4.11
   1  -2  -3  125.68    4.26
  -1   2   3  129.59    4.02
  -1   2   3  122.67    4.10
  -1   2   3  129.08    4.26
  -1   2   3  130.96    4.19
  -1   2   3  126.35    4.23
  -1   2   3  125.57    4.02
   2  -2  -3    5.74    0.64
   2  -2  -3    5.49    0.60
   2  -2  -3    7.58    0.85
   2  -2  -3    5.56    0.31
   2  -2  -3    5.40    0.44
  -2   2   3    4.71    0.49
  -2   2   3    5.39    0.54
  -2   2   3    5.12    0.71
  -2   2   3    4.27    0.61
  -2   2   3    5.14    0.32
   3  -2  -3   44.66    1.73
   3  -2  -3   40.05    1.80
   3  -2  -3   39.31    1.51
   3  -2  -3   40.38    1.41
  -3   2   3   40.31    1.77
  -3   2   3   35.93    1.59
  -3   2   3   41.99    1.42
  -3   2   3   41.56    1.60
   4  -2  -3   16.83    0.87
   4  -2  -3   17.46    0.80
   4  -2  -3   17.91    1.30
   4  -2  -3   18.02    1.13
   4  -2  -3   17.76    1.08
  -4   2   3   16.27    0.93
  -4   2   3   18.59    1.14
  -4   2   3   16.01    1.15
  -4   2   3   18.89    0.84
  -4   2   3   19.03    1.07
   5  -2  -3   10.51    0.67
   5  -2  -3   10.41    1.28
   5  -2  -3   11.06    1.06
   5  -2  -3   10.18    0.95
  -5   2   3   10.21    0.74
  -5   2   3   12.03    1.07
  -5   2   3   10.62    0.93
   6  -2  -3    4.28    0.69
   6  -2  -3    2.89    0.82
  -6   2   3    3.49    0.60
  -6   2   3    3.51    0.55
   7  -2  -3    6.01    0.86
  -6  -2  -4    0.89    0.51
   6   2   4    1.46    0.49
   6   2   4    1.43    0.50
  -5  -2  -4    0.13    0.43
   5   2   4    0.02    0.35
   5   2   4    0.37    0.49
  -4  -2  -4    2.36    0.47
  -4  -2  -4    5.34    0.74
   4   2   4    3.54    0.74
   4   2   4    2.47    0.51
   4   2   4    3.44    0.54
  -3  -2  -4   25.28    1.11
  -3  -2  -4   24.99    1.17
  -3  -2  -4   26.00    1.17
   3   2   4   23.56    1.21
   3   2   4   25.00    1.10
   3   2   4   24.16    1.13
   3   2   4   23.81    1.41
   3   2   4   24.32    1.20
  -2  -2  -4    1.47    0.34
  -2  -2  -4    2.17    0.36
  -2  -2  -4    1.31    0.29
   2   2   4    1.55    0.29
   2   2   4    1.40    0.39
   2   2   4    1.78    0.50
   2   2   4    1.32    0.31
  -1  -2  -4    8.74    0.49
  -1  -2  -4    8.74    0.60
  -1  -2  -4    9.66    0.59
  -1  -2  -4    9.06    0.43
  -1  -2  -4    8.28    0.61
  -1  -2  -4    8.42    0.76
   1   2   4    8.48    0.68
   1   2   4    8.96    0.65
   1   2   4    9.50    0.79
   1   2   4    8.51    0.55
   0  -2  -4    0.09    0.27
   0  -2  -4    0.34    0.38
   0  -2  -4   -0.10    0.33
   0  -2  -4    0.16    0.26
   0  -2  -4    0.22    0.21
   0   2   4    0.12    0.32
   0   2   4    0.20    0.33
   0   2   4    0.56    0.39
   0   2   4    0.34    0.28
   0   2   4    0.20    0.19
   1  -2  -4   84.06    2.83
   1  -2  -4   85.91    3.02
   1  -2  -4   84.18    2.98
   1  -2  -4   86.22    2.73
  -1   2   4   83.55    2.99
  -1   2   4   81.16    2.82
  -1   2   4   84.90    2.92
  -1   2   4   89.23    2.72
  -1   2   4   84.16    2.96
   2  -2  -4   14.85    1.05
   2  -2  -4   12.75    0.66
   2  -2  -4   14.43    0.80
   2  -2  -4   12.39    0.86
  -2   2   4   12.82    0.72
  -2   2   4   12.26    0.83
  -2   2   4   12.93    0.92
  -2   2   4   12.91    0.80
   3  -2  -4    6.23    0.51
   3  -2  -4    8.00    0.78
   3  -2  -4    7.58    0.73
   3  -2  -4    8.09    0.39
   3  -2  -4   10.24    0.95
  -3   2   4    7.31    0.84
  -3   2   4    7.36    0.62
  -3   2   4    8.24    0.40
  -3   2   4    7.95    0.65
   4  -2  -4   38.41    1.94
   4  -2  -4   41.03    1.85
   4  -2  -4   39.11    1.76
   4  -2  -4   39.83    1.42
  -4   2   4   38.22    1.87
  -4   2   4   39.89    1.81
  -4   2   4   40.81    1.69
  -4   2   4   38.96    1.44
   5  -2  -4    3.60    0.43
   5  -2  -4    3.15    0.56
   5  -2  -4    3.30    0.85
   5  -2  -4    3.44    0.65
  -5   2   4    3.85    0.53
  -5   2   4    2.47    0.53
  -5   2   4    2.19    0.60
   6  -2  -4    1.83    0.80
   6  -2  -4    1.39    0.57
  -6   2   4    1.99    0.55
  -6  -2  -5    0.13    0.43
   6   2   5   -0.09    0.48
   6   2   5    0.39    0.41
  -5  -2  -5    6.84    0.85
   5   2   5    6.52    0.81
   5   2   5    5.74    0.86
  -4  -2  -5    0.30    0.39
  -4  -2  -5    0.33    0.44
   4   2   5    0.33    0.40
   4   2   5    0.51    0.41
   4   2   5   -0.14    0.46
  -3  -2  -5   15.06    0.85
  -3  -2  -5   14.26    0.92
  -3  -2  -5   15.19    0.90
   3   2   5   14.95    1.21
   3   2   5   16.98    0.99
   3   2   5   16.49    0.99
   3   2   5   14.84    0.82
  -2  -2  -5   50.70    1.89
  -2  -2  -5   46.72    1.88
  -2  -2  -5   50.94    2.08
  -2  -2  -5   49.11    1.90
   2   2   5   51.85    1.96
   2   2   5   47.81    1.92
   2   2   5   47.97    1.82
   2   2   5   55.66    2.17
  -1  -2  -5   69.33    2.30
  -1  -2  -5   72.10    2.42
  -1  -2  -5   71.89    2.35
  -1  -2  -5   70.87    2.62
  -1  -2  -5   68.46    2.44
  -1  -2  -5   67.69    2.46
   1   2   5   70.30    2.46
   1   2   5   66.35    2.62
   1   2   5   70.01    2.38
   1   2   5   66.18    2.49
   0  -2  -5   74.11    2.66
   0  -2  -5   77.45    2.61
   0  -2  -5   75.46    2.77
   0  -2  -5   76.34    2.55
   0  -2  -5   75.90    2.67
   0   2   5   75.90    2.52
   0   2   5   75.63    2.77
   0   2   5   75.66    2.66
   0   2   5   76.35    2.61
   0   2   5   76.39    2.69
   1  -2  -5   11.66    0.86
   1  -2  -5   12.17    0.67
   1  -2  -5   11.16    0.78
   1  -2  -5   11.62    0.52
   1  -2  -5   10.79    0.89
  -1   2   5   13.33    0.88
  -1   2   5   11.87    0.50
  -1   2   5   12.10    0.84
  -1   2   5   10.14    0.66
  -1   2   5   11.45    0.77
   2  -2  -5    9.20    0.71
   2  -2  -5    9.08    0.57
   2  -2  -5    9.66    0.97
   2  -2  -5    8.97    0.80
  -2   2   5    9.30    0.85
  -2   2   5    9.41    0.72
  -2   2   5    9.34    0.63
  -2   2   5    8.63    0.71
   3  -2  -5   11.82    0.85
   3  -2  -5   11.02    0.89
   3  -2  -5   12.10    1.13
   3  -2  -5   11.37    0.66
  -3   2   5   11.05    0.94
  -3   2   5   10.60    0.74
  -3   2   5   12.13    0.77
   4  -2  -5    4.47    0.33
   4  -2  -5    4.50    0.75
   4  -2  -5    4.79    0.81
   4  -2  -5    5.25    0.82
  -4   2   5    5.07    0.36
  -4   2   5    4.77    0.61
  -4   2   5    4.89    0.75
   5  -2  -5    1.93    0.75
   5  -2  -5    2.36    0.53
   5  -2  -5    2.36    0.63
  -5   2   5    2.77    0.59
  -5   2   5    2.66    0.35
   6  -2  -5    0.02    0.77
   6  -2  -5    0.35    0.48
  -6   2   5    0.32    0.51
  -6  -2  -6    0.02    0.45
   6   2   6    0.94    0.55
   6   2   6   -0.15    0.40
  -5  -2  -6    0.60    0.44
   5   2   6    0.70    0.49
   5   2   6    0.48    0.49
  -4  -2  -6    0.44    0.36
   4   2   6    0.46    0.50
   4   2   6    0.42    0.44
   4   2   6   -0.25    0.50
  -3  -2  -6   10.53    1.00
  -3  -2  -6   11.61    0.84
  -3  -2  -6   10.18    0.84
   3   2   6   10.80    0.86
   3   2   6   12.03    1.16
   3   2   6   12.58    0.93
  -2  -2  -6   29.95    1.31
  -2  -2  -6   30.75    1.32
  -2  -2  -6   28.57    1.28
  -2  -2  -6   30.12    1.54
   2   2   6   29.86    1.39
   2   2   6   29.05    1.56
   2   2   6   28.59    1.34
   2   2   6   30.03    1.23
  -1  -2  -6    8.80    0.66
  -1  -2  -6    7.63    0.63
  -1  -2  -6    6.12    0.59
  -1  -2  -6    8.92    0.53
  -1  -2  -6    8.05    0.84
  -1  -2  -6    9.01    0.62
   1   2   6    9.82    0.88
   1   2   6    8.55    0.71
   1   2   6    8.57    0.56
   1   2   6    8.67    0.72
   0  -2  -6  179.83    5.75
   0  -2  -6  180.27    5.89
   0  -2  -6  175.53    5.88
   0  -2  -6  171.86    5.79
   0  -2  -6  182.96    6.00
   0   2   6  174.58    5.80
   0   2   6  182.93    5.72
   0   2   6  173.48    5.87
   0   2   6  180.26    6.00
   1  -2  -6    7.80    0.86
   1  -2  -6    8.74    0.72
   1  -2  -6    8.33    0.46
   1  -2  -6   10.01    0.86
   1  -2  -6    8.80    0.64
  -1   2   6    8.44    0.62
  -1   2   6    8.44    0.81
  -1   2   6    9.03    0.73
  -1   2   6    9.14    0.80
  -1   2   6    8.97    0.44
   2  -2  -6    6.01    0.80
   2  -2  -6    5.79    0.72
   2  -2  -6    4.81    0.49
   2  -2  -6    3.82    0.60
  -2   2   6    4.37    0.65
  -2   2   6    5.76    0.78
  -2   2   6    4.76    0.64
  -2   2   6    5.37    0.54
   3  -2  -6    3.96    0.66
   3  -2  -6    4.84    0.74
   3  -2  -6    4.40    0.75
   3  -2  -6    3.36    0.46
  -3   2   6    3.21    0.59
  -3   2   6    4.45    0.58
  -3   2   6    3.39    0.56
   4  -2  -6   -0.62    0.59
   4  -2  -6    0.02    0.44
   4  -2  -6   -0.27    0.39
  -4   2   6   -0.02    0.41
  -4   2   6    0.27    0.42
   5  -2  -6    1.09    0.73
   5  -2  -6    0.74    0.46
  -5   2   6    1.45    0.56
   6  -2  -6    0.02    0.44
   6  -2  -6   -0.10    0.82
  -6   2   6    0.56    0.47
  -5  -2  -7    2.36    0.58
   5   2   7    3.57    0.69
   5   2   7    2.30    0.58
  -4  -2  -7    2.47    0.55
   4   2   7    1.39    0.48
   4   2   7    3.10    0.65
  -3  -2  -7   60.65    2.72
  -3  -2  -7   60.60    2.33
   3   2   7   62.44    2.40
   3   2   7   60.12    2.46
   3   2   7   60.45    2.81
  -2  -2  -7    2.02    0.52
  -2  -2  -7    2.29    0.38
  -2  -2  -7    3.36    0.49
  -2  -2  -7    2.81    0.43
  -2  -2  -7    2.61    0.35
  -2  -2  -7    2.94    0.28
   2   2   7    2.00    0.46
   2   2   7    1.97    0.33
   2   2   7    3.01    0.51
   2   2   7    2.77    0.59
  -1  -2  -7   24.35    1.20
  -1  -2  -7   24.48    1.40
  -1  -2  -7   25.92    1.06
  -1  -2  -7   26.26    1.12
  -1  -2  -7   24.86    1.14
  -1  -2  -7   25.93    1.16
   1   2   7   25.33    1.28
   1   2   7   26.11    1.20
   1   2   7   24.48    1.07
   0  -2  -7    8.52    0.65
   0  -2  -7    8.73    0.59
   0  -2  -7    8.59    0.62
   0  -2  -7    8.48    0.83
   0  -2  -7    8.62    0.71
   0   2   7    9.40    0.54
   0   2   7    8.23    0.69
   0   2   7    9.06    0.76
   1  -2  -7    2.83    0.47
   1  -2  -7    3.92    0.38
   1  -2  -7    4.54    0.69
   1  -2  -7    3.93    0.51
   1  -2  -7    4.13    0.61
  -1   2   7    4.18    0.62
  -1   2   7    3.91    0.34
  -1   2   7    2.69    0.50
  -1   2   7    4.30    0.54
  -1   2   7    4.33    0.63
   2  -2  -7    2.29    0.48
   2  -2  -7    1.59    0.56
   2  -2  -7    1.87    0.33
   2  -2  -7    2.35    0.52
  -2   2   7    1.58    0.37
  -2   2   7    1.57    0.46
  -2   2   7    1.33    0.46
  -2   2   7    1.60    0.41
   3  -2  -7    3.59    0.76
   3  -2  -7    4.59    0.71
   3  -2  -7    4.34    0.49
   3  -2  -7    3.87    0.63
  -3   2   7    4.01    0.69
  -3   2   7    4.14    0.61
  -3   2   7    4.33    0.64
   4  -2  -7   11.92    1.06
   4  -2  -7   10.08    1.24
   4  -2  -7    9.40    0.99
  -4   2   7   10.82    1.00
  -4   2   7   11.21    0.91
   5  -2  -7   19.19    1.54
   5  -2  -7   20.71    1.31
  -5   2   7   21.89    1.26
   6  -2  -7    4.20    0.98
   6  -2  -7    2.11    0.60
  -6   2   7    1.03    0.56
  -5  -2  -8    6.33    0.90
   5   2   8    6.50    0.94
   5   2   8    9.04    0.97
  -4  -2  -8    8.20    0.86
   4   2   8    8.71    0.95
   4   2   8    8.49    0.96
  -3  -2  -8   55.92    2.70
  -3  -2  -8   56.72    2.25
   3   2   8   62.74    2.34
   3   2   8   52.63    2.74
   3   2   8   56.69    2.42
  -2  -2  -8    3.86    0.37
  -2  -2  -8    3.39    0.55
  -2  -2  -8    4.46    0.58
  -2  -2  -8    3.98    0.75
  -2  -2  -8    3.96    0.46
   2   2   8    3.25    0.67
   2   2   8    4.59    0.64
   2   2   8    4.53    0.71
  -1  -2  -8   18.08    1.26
  -1  -2  -8   17.59    1.00
  -1  -2  -8   18.25    0.93
  -1  -2  -8   17.11    0.86
  -1  -2  -8   17.11    1.01
  -1  -2  -8   15.58    0.91
   1   2   8   18.65    1.25
   1   2   8   17.11    0.86
   1   2   8   16.68    0.98
   1   2   8   18.29    1.11
   0  -2  -8    1.63    0.58
   0  -2  -8    2.22    0.41
   0  -2  -8    2.65    0.47
   0  -2  -8    1.70    0.35
   0  -2  -8    2.26    0.54
   0  -2  -8    0.90    0.33
   0   2   8    1.94    0.48
   0   2   8    2.49    0.33
   0   2   8    1.05    0.41
   0   2   8    1.95    0.55
   1  -2  -8    1.43    0.41
   1  -2  -8    2.25    0.31
   1  -2  -8    1.07    0.53
   1  -2  -8    2.01    0.37
   1  -2  -8    1.92    0.46
  -1   2   8    2.25    0.51
  -1   2   8    2.43    0.33
  -1   2   8    1.57    0.36
  -1   2   8    1.11    0.39
  -1   2   8    2.44    0.54
   2  -2  -8   11.29    1.07
   2  -2  -8    9.98    0.71
   2  -2  -8   11.37    0.92
   2  -2  -8   10.55    0.95
  -2   2   8   10.10    0.96
  -2   2   8   11.66    0.94
  -2   2   8   10.82    0.85
  -2   2   8   10.88    0.76
   3  -2  -8    1.56    0.67
   3  -2  -8    3.75    0.67
   3  -2  -8    3.64    0.65
  -3   2   8    2.51    0.44
   4  -2  -8   30.86    1.72
   4  -2  -8   29.59    1.85
   4  -2  -8   30.48    1.63
  -4   2   8   29.89    1.46
  -4   2   8   31.13    1.64
   5  -2  -8    3.15    0.65
   5  -2  -8    1.07    0.70
  -5   2   8    1.79    0.50
   6  -2  -8    4.29    1.01
   6  -2  -8    3.21    0.65
  -6   2   8    4.49    0.73
  -5  -2  -9    3.78    0.71
   5   2   9    3.40    0.67
   5   2   9    5.96    0.82
  -4  -2  -9   30.63    1.55
   4   2   9   31.14    1.74
   4   2   9   32.07    1.63
  -3  -2  -9    5.29    0.74
  -3  -2  -9    3.68    0.78
   3   2   9    5.22    0.85
   3   2   9    5.42    0.72
  -2  -2  -9    9.34    0.79
  -2  -2  -9    8.00    0.64
  -2  -2  -9    6.78    0.72
  -2  -2  -9    9.93    0.55
  -2  -2  -9    8.47    1.14
   2   2   9   10.61    1.15
   2   2   9    9.10    0.95
   2   2   9    7.69    0.88
  -1  -2  -9   10.16    1.09
  -1  -2  -9    9.08    0.85
  -1  -2  -9    9.76    0.74
  -1  -2  -9    9.70    0.81
  -1  -2  -9    9.71    0.68
   1   2   9    9.45    0.97
   1   2   9    8.44    1.01
   1   2   9   10.39    0.86
   1   2   9    9.84    0.66
   0  -2  -9    1.33    0.39
   0  -2  -9    0.73    0.35
   0  -2  -9    0.86    0.32
   0  -2  -9    0.19    0.42
   0  -2  -9    1.43    0.54
   0  -2  -9    1.54    0.43
   0   2   9    0.63    0.49
   0   2   9    0.94    0.40
   0   2   9    0.71    0.47
   0   2   9    0.71    0.27
   1  -2  -9    8.71    0.78
   1  -2  -9    9.80    1.01
   1  -2  -9   10.92    0.61
   1  -2  -9   10.38    0.87
   1  -2  -9   10.72    0.73
   1  -2  -9    9.10    0.96
  -1   2   9   10.94    0.94
  -1   2   9    8.96    0.91
  -1   2   9    9.65    0.74
  -1   2   9    9.69    0.57
   2  -2  -9   27.47    1.59
   2  -2  -9   27.71    1.51
   2  -2  -9   25.68    1.44
  -2   2   9   26.10    1.52
  -2   2   9   24.00    1.37
  -2   2   9   28.10    1.26
  -2   2   9   29.88    1.51
   3  -2  -9    2.51    0.63
   3  -2  -9    1.02    0.67
   3  -2  -9    0.92    0.51
  -3   2   9    2.45    0.51
   4  -2  -9   31.82    1.96
   4  -2  -9   34.57    1.77
  -4   2   9   34.05    1.58
   5  -2  -9    0.52    0.53
   5  -2  -9   -0.41    0.62
  -5   2   9    0.61    0.52
   6  -2  -9    0.08    0.44
   6  -2  -9    0.27    0.80
  -6   2   9    0.02    0.53
  -4  -2 -10    5.88    0.86
   4   2  10    5.72    0.97
   4   2  10    5.73    0.75
  -3  -2 -10    2.26    0.49
   3   2  10    2.09    0.56
   3   2  10    3.87    0.77
  -2  -2 -10    0.06    0.65
  -2  -2 -10    0.02    0.23
  -2  -2 -10    0.30    0.38
  -2  -2 -10    0.57    0.37
   2   2  10   -0.23    0.45
   2   2  10    0.57    0.49
   2   2  10   -0.31    0.71
  -1  -2 -10   10.95    0.91
  -1  -2 -10   12.24    0.85
  -1  -2 -10   14.02    1.33
  -1  -2 -10   12.72    0.99
  -1  -2 -10   10.79    0.77
   1   2  10   11.47    0.93
   1   2  10   11.25    1.12
   1   2  10   12.96    1.11
   1   2  10   10.88    0.73
   0  -2 -10    8.66    1.05
   0  -2 -10   11.19    0.75
   0  -2 -10    9.62    0.80
   0   2  10   10.77    0.88
   0   2  10   11.48    1.04
   0   2  10   10.01    0.67
   0   2  10   12.30    1.08
   1  -2 -10   39.09    1.89
   1  -2 -10   37.11    1.43
   1  -2 -10   37.50    1.90
   1  -2 -10   33.68    1.64
   1  -2 -10   36.74    1.76
  -1   2  10   33.98    1.37
  -1   2  10   36.96    1.53
  -1   2  10   38.57    1.83
  -1   2  10   34.13    1.76
   2  -2 -10    2.69    0.59
   2  -2 -10    3.19    0.75
   2  -2 -10    4.46    0.71
  -2   2  10    3.35    0.53
  -2   2  10    3.76    0.65
   3  -2 -10   37.70    1.96
   3  -2 -10   37.57    1.89
   3  -2 -10   36.61    2.02
  -3   2  10   37.68    1.64
   4  -2 -10    2.39    0.66
   4  -2 -10    1.80    0.85
  -4   2  10    1.38    0.49
   5  -2 -10    2.19    0.63
   5  -2 -10    1.90    0.80
  -5   2  10    2.47    0.58
  -4  -2 -11    0.54    0.49
   4   2  11    0.58    0.62
   4   2  11    0.32    0.52
  -3  -2 -11    0.31    0.49
   3   2  11    0.50    0.76
   3   2  11    0.15    0.50
  -2  -2 -11    9.56    0.90
  -2  -2 -11    9.81    0.81
  -2  -2 -11    9.21    1.28
   2   2  11    9.39    0.95
   2   2  11    9.79    1.13
  -1  -2 -11    0.04    0.33
  -1  -2 -11   -0.32    0.28
  -1  -2 -11    0.62    0.41
  -1  -2 -11    0.01    0.48
  -1  -2 -11    0.41    0.97
   1   2  11    0.33    0.43
   1   2  11    0.12    0.48
   1   2  11   -0.29    0.46
   0  -2 -11    7.94    1.10
   0  -2 -11    7.20    0.87
   0  -2 -11    8.79    0.72
   0  -2 -11   10.64    1.08
   0  -2 -11    7.22    0.74
   0   2  11    6.55    1.01
   0   2  11    6.68    0.61
   0   2  11    7.94    0.79
   0   2  11    5.38    0.91
   1  -2 -11    9.21    0.96
   1  -2 -11   11.23    1.17
   1  -2 -11   12.53    1.21
   1  -2 -11   11.60    0.73
  -1   2  11   11.53    1.12
  -1   2  11   11.46    0.85
  -1   2  11   10.33    0.66
   2  -2 -11    9.08    1.21
   2  -2 -11    8.67    1.08
   2  -2 -11    8.11    1.00
  -2   2  11    9.73    0.80
  -2   2  11   10.30    1.07
   3  -2 -11   24.19    1.77
   3  -2 -11   28.53    1.67
  -3   2  11   29.83    1.41
   4  -2 -11    0.47    0.82
   4  -2 -11   -0.40    0.51
  -4   2  11   -0.22    0.43
   5  -2 -11    0.08    0.72
   5  -2 -11    0.40    0.58
  -5   2  11    0.05    0.51
   4   2  12    0.45    0.57
  -3  -2 -12   12.09    1.01
   3   2  12   11.89    1.08
   3   2  12   11.27    1.29
  -2  -2 -12    7.00    1.21
  -2  -2 -12    5.15    0.70
   2   2  12    6.85    1.06
   2   2  12    6.34    0.88
  -1  -2 -12    4.18    0.71
  -1  -2 -12    3.46    0.98
  -1  -2 -12    3.31    0.57
   1   2  12    3.01    0.77
   1   2  12    2.63    0.58
   0  -2 -12   17.92    1.05
   0  -2 -12   17.22    1.38
   0  -2 -12   17.11    1.50
   0   2  12   17.73    1.42
   0   2  12   18.35    1.10
   1  -2 -12    0.49    0.34
   1  -2 -12    0.81    0.65
   1  -2 -12    1.34    0.79
  -1   2  12    0.15    0.46
  -1   2  12    0.30    0.41
   2  -2 -12    0.13    0.71
   2  -2 -12   -0.01    0.54
  -2   2  12    0.00    0.41
   3  -2 -12   -0.09    0.68
   3  -2 -12    0.14    0.60
  -3   2  12    0.12    0.40
   4  -2 -12    2.32    0.89
   4  -2 -12    5.51    0.89
  -4   2  12    4.81    0.68
   5  -2 -12    1.10    0.60
   5  -2 -12    0.91    0.75
  -5   2  12    1.91    0.58
  -3  -2 -13    6.45    0.92
   3   2  13    6.66    0.96
   3   2  13    8.08    1.20
  -2  -2 -13    2.94    0.56
   2   2  13    2.36    0.65
   2   2  13    3.77    0.86
  -1  -2 -13    0.38    1.24
  -1  -2 -13   -0.20    0.53
  -1  -2 -13    0.74    0.48
   1   2  13   -0.19    0.50
   1   2  13   -0.35    0.48
   0  -2 -13   15.24    1.50
   0  -2 -13   13.15    0.97
   0  -2 -13   13.50    1.31
   0   2  13   13.62    0.99
   0   2  13   15.60    1.44
   1  -2 -13    4.47    0.62
   1  -2 -13    3.30    0.80
   1  -2 -13    6.01    0.92
  -1   2  13    3.83    0.57
   2  -2 -13   -0.93    0.51
   2  -2 -13    1.64    0.77
  -2   2  13   -0.12    0.42
   3  -2 -13    0.32    0.52
   3  -2 -13    0.31    0.83
  -3   2  13   -0.40    0.41
   4  -2 -13    5.88    1.07
   4  -2 -13    8.50    1.13
  -4   2  13   10.19    0.94
  -2  -2 -14    2.35    0.55
   2   2  14    1.56    0.80
   2   2  14    4.16    0.69
  -1  -2 -14    0.52    0.64
  -1  -2 -14    0.47    0.47
  -1  -2 -14    0.29    0.74
   1   2  14    0.07    0.48
   0  -2 -14    0.33    0.63
   0  -2 -14    0.61    0.78
   0  -2 -14    0.39    0.41
   0   2  14    1.07    0.46
   1  -2 -14    0.84    0.40
   1  -2 -14    1.19    0.73
   1  -2 -14    0.56    0.78
  -1   2  14    0.44    0.47
   2  -2 -14    1.16    1.14
   2  -2 -14    1.64    0.79
  -2   2  14    1.25    0.50
   3  -2 -14    4.47    1.03
   3  -2 -14    3.10    0.69
  -3   2  14    2.61    0.54
   4  -2 -14    0.30    0.79
   4  -2 -14    0.12    0.60
  -4   2  14    0.37    0.50
  -1  -2 -15    0.00    0.44
   1   2  15    0.99    0.56
   0  -2 -15    0.98    0.48
   0  -2 -15    2.18    0.86
   0  -2 -15    0.92    0.76
   0   2  15    1.69    0.52
   1  -2 -15    1.21    0.86
   1  -2 -15    1.74    0.83
  -1   2  15    3.20    0.59
   2  -2 -15   -0.90    0.69
   2  -2 -15    0.18    0.68
  -2   2  15    0.79    0.47
   3  -2 -15    3.54    0.96
   3  -2 -15    4.81    1.03
  -3   2  15    4.86    0.67
   1  -2 -16    5.83    1.21
  -3  -3  15    0.35    0.46
   3   3 -15    1.01    0.57
   3   3 -15    1.52    0.85
  -2  -3  15    0.77    0.45
   2   3 -15    1.41    0.86
   2   3 -15   -0.10    0.60
  -1  -3  15    2.79    0.53
   1   3 -15    3.49    0.94
   1   3 -15    3.71    0.78
   0  -3  15    4.78    0.63
   0   3 -15    4.44    0.91
   0   3 -15    5.05    0.76
   0   3 -15    6.78    1.07
   1  -3  15    1.30    0.44
  -1   3 -15    0.92    0.86
  -1   3 -15    0.49    0.75
  -1   3 -15    1.91    0.52
   4   3 -14    1.15    0.54
  -3  -3  14    0.01    0.44
   3   3 -14   -0.17    0.48
   3   3 -14   -0.27    0.75
  -2  -3  14    2.06    0.49
   2   3 -14    2.99    0.74
   2   3 -14    2.10    0.87
  -1  -3  14    5.04    0.69
   1   3 -14    4.61    0.99
   1   3 -14    3.88    0.79
   1   3 -14    4.66    0.66
   0  -3  14    3.49    0.54
   0   3 -14    5.14    0.98
   0   3 -14    8.15    1.25
   0   3 -14    4.89    0.69
   1  -3  14   13.03    0.99
  -1   3 -14   14.37    1.00
  -1   3 -14   14.20    1.54
  -1   3 -14   13.39    1.43
   2  -3  14   -0.38    0.45
  -2   3 -14    0.04    0.45
  -2   3 -14    0.47    0.78
  -2   3 -14   -0.68    0.94
  -4  -3  13    6.12    0.87
   4   3 -13    7.15    1.13
   4   3 -13    6.23    0.91
  -3  -3  13   -0.30    0.40
   3   3 -13   -0.03    0.72
   3   3 -13   -0.15    0.47
  -2  -3  13    0.01    0.39
   2   3 -13    0.39    0.28
   2   3 -13    0.24    0.52
   2   3 -13    0.63    0.71
  -1  -3  13   20.70    1.13
   1   3 -13   20.14    1.62
   1   3 -13   21.23    1.53
   1   3 -13   20.46    1.05
   0  -3  13    1.15    0.43
   0   3 -13    1.03    0.66
   0   3 -13    1.04    0.39
   0   3 -13    1.23    0.71
   1  -3  13    3.42    0.59
  -1   3 -13    0.84    0.59
  -1   3 -13    0.65    0.67
  -1   3 -13    2.97    0.52
   2  -3  13   12.34    1.01
  -2   3 -13   13.18    1.30
  -2   3 -13   13.13    1.57
  -2   3 -13   12.21    0.94
   3  -3  13    5.26    0.75
  -3   3 -13    3.35    0.60
  -5  -3  12    0.59    0.48
   5   3 -12    0.79    0.50
   5   3 -12    0.77    0.67
  -4  -3  12    7.75    0.87
   4   3 -12    6.12    0.86
   4   3 -12    9.42    1.37
  -3  -3  12    5.47    0.77
   3   3 -12    6.31    1.07
   3   3 -12    3.75    0.63
  -2  -3  12   -0.53    0.35
   2   3 -12   -0.27    0.23
   2   3 -12    0.13    0.53
   2   3 -12   -0.03    0.70
  -1  -3  12    7.67    0.75
   1   3 -12    9.65    1.12
   1   3 -12    8.73    0.67
   1   3 -12    7.71    1.06
   0  -3  12    1.03    0.41
   0  -3  12    0.53    0.44
   0   3 -12    1.16    0.37
   0   3 -12    0.29    0.60
   0   3 -12   -0.23    0.58
   1  -3  12   11.86    0.92
   1  -3  12   12.98    1.23
  -1   3 -12   11.77    1.33
  -1   3 -12   11.84    0.87
  -1   3 -12   13.49    1.27
   2  -3  12    1.50    0.54
   2  -3  12    0.92    0.51
  -2   3 -12    1.14    0.74
  -2   3 -12    1.53    0.63
  -2   3 -12    1.40    0.46
   3  -3  12    2.74    0.62
  -3   3 -12    2.51    0.52
  -5  -3  11    1.48    0.58
   5   3 -11    2.50    0.60
   5   3 -11    0.64    0.66
  -4  -3  11   12.39    0.99
   4   3 -11   11.67    1.41
   4   3 -11   10.33    0.93
  -3  -3  11    1.04    0.44
   3   3 -11    0.95    0.56
   3   3 -11    1.68    0.52
   3   3 -11    1.38    0.75
  -2  -3  11    2.22    0.52
  -2  -3  11    2.78    0.50
  -2  -3  11    2.61    0.39
   2   3 -11    1.48    0.58
   2   3 -11    2.30    0.33
   2   3 -11    2.22    0.60
   2   3 -11    1.30    0.74
  -1  -3  11    0.53    0.36
  -1  -3  11    0.49    0.25
   1   3 -11    0.21    0.40
   1   3 -11    0.76    0.50
   1   3 -11    0.56    0.31
   1   3 -11    1.60    0.73
   0  -3  11   -0.17    0.21
   0  -3  11    0.39    0.35
   0  -3  11    0.44    0.43
   0   3 -11    0.07    0.40
   0   3 -11    0.01    0.31
   0   3 -11   -0.02    0.53
   0   3 -11   -0.05    0.57
   1  -3  11    4.94    0.72
   1  -3  11    5.81    0.91
  -1   3 -11    5.69    0.92
  -1   3 -11    3.63    0.51
  -1   3 -11    4.95    0.79
  -1   3 -11    4.52    0.63
  -1   3 -11    6.67    1.00
   2  -3  11    3.88    0.65
   2  -3  11    4.37    0.88
  -2   3 -11    2.23    0.73
  -2   3 -11    5.30    0.84
  -2   3 -11    2.60    0.49
   3  -3  11   16.45    1.43
   3  -3  11   13.64    1.06
  -3   3 -11   13.02    0.99
  -3   3 -11   15.78    1.71
  -3   3 -11   15.48    1.24
   4  -3  11   11.11    1.04
   4  -3  11   10.65    1.33
  -4   3 -11   11.11    0.96
  -5  -3  10    1.63    0.54
   5   3 -10    1.12    0.48
   5   3 -10    2.19    0.84
  -4  -3  10    6.58    0.83
   4   3 -10    5.96    0.76
   4   3 -10    7.37    1.09
   4   3 -10    6.95    0.98
  -3  -3  10   20.80    1.13
  -3  -3  10   20.07    1.04
   3   3 -10   19.37    1.31
   3   3 -10   20.51    1.57
   3   3 -10   19.80    1.21
  -2  -3  10    0.50    0.36
  -2  -3  10    0.26    0.34
  -2  -3  10    0.30    0.22
   2   3 -10    0.68    0.52
   2   3 -10    0.45    0.42
   2   3 -10    0.31    0.23
   2   3 -10    0.47    0.62
  -1  -3  10    0.77    0.26
  -1  -3  10    1.70    0.68
  -1  -3  10    1.07    0.37
   1   3 -10    1.60    0.37
   1   3 -10    1.37    0.60
   1   3 -10    0.34    0.44
   1   3 -10    0.81    0.29
   1   3 -10    0.72    0.63
   0  -3  10   22.77    1.11
   0  -3  10   21.49    1.05
   0  -3  10   24.38    1.38
   0   3 -10   25.14    1.43
   0   3 -10   24.07    1.49
   0   3 -10   21.80    1.12
   0   3 -10   23.76    1.11
   0   3 -10   24.74    1.24
   0   3 -10   24.54    1.50
   1  -3  10   50.35    1.96
   1  -3  10   50.56    2.26
  -1   3 -10   52.55    1.97
  -1   3 -10   47.35    1.96
  -1   3 -10   51.21    2.27
  -1   3 -10   48.93    2.02
  -1   3 -10   46.67    2.20
   2  -3  10    0.40    0.41
   2  -3  10   -0.05    0.41
   2  -3  10    0.95    0.60
  -2   3 -10   -0.33    0.66
  -2   3 -10    0.04    0.37
  -2   3 -10    0.09    0.29
  -2   3 -10    0.13    0.54
   3  -3  10    6.81    0.84
   3  -3  10    6.71    0.83
   3  -3  10    6.21    1.02
  -3   3 -10    5.08    0.98
  -3   3 -10    6.82    0.79
   4  -3  10    0.52    0.52
   4  -3  10    0.00    0.57
  -4   3 -10    0.51    0.44
  -6  -3   9   -0.25    0.50
   6   3  -9    0.26    0.77
   6   3  -9   -0.27    0.37
  -5  -3   9    0.52    0.50
   5   3  -9    0.92    0.46
   5   3  -9    0.46    0.74
  -4  -3   9    9.16    0.88
   4   3  -9    8.93    0.82
   4   3  -9    8.49    0.94
   4   3  -9    8.70    1.13
  -3  -3   9    4.98    0.52
  -3  -3   9    3.45    0.54
   3   3  -9    4.78    0.75
   3   3  -9    4.35    0.69
   3   3  -9    4.45    0.88
  -2  -3   9    0.06    0.20
  -2  -3   9    0.25    0.34
  -2  -3   9    0.32    0.32
   2   3  -9   -0.13    0.36
   2   3  -9    0.21    0.36
   2   3  -9    0.14    0.31
   2   3  -9    0.77    0.68
   2   3  -9    0.18    0.21
  -1  -3   9   10.67    0.60
  -1  -3   9   10.14    0.80
  -1  -3   9   11.33    0.72
  -1  -3   9   10.74    0.80
   1   3  -9    9.52    0.90
   1   3  -9    9.11    0.70
   1   3  -9   10.70    0.64
   1   3  -9    9.26    1.06
   1   3  -9    9.48    0.85
   1   3  -9    9.67    0.80
   0  -3   9   19.73    0.93
   0  -3   9   20.51    1.18
   0  -3   9   19.20    1.14
   0  -3   9   20.89    0.99
   0   3  -9   20.02    0.97
   0   3  -9   20.43    1.33
   0   3  -9   17.36    1.03
   0   3  -9   20.51    0.99
   0   3  -9   19.35    1.19
   0   3  -9   22.06    1.32
   1  -3   9   10.24    0.69
   1  -3   9   10.06    0.80
   1  -3   9   11.45    0.97
   1  -3   9   11.11    0.91
   1  -3   9    9.97    0.95
  -1   3  -9   11.89    1.15
  -1   3  -9   10.30    0.73
  -1   3  -9   10.09    0.76
  -1   3  -9   11.69    0.92
  -1   3  -9   10.70    0.76
   2  -3   9   36.97    1.96
   2  -3   9   41.75    1.75
   2  -3   9   37.91    1.93
   2  -3   9   40.29    1.66
  -2   3  -9   37.96    1.84
  -2   3  -9   37.79    2.13
  -2   3  -9   41.64    1.66
  -2   3  -9   36.06    1.63
  -2   3  -9   37.70    1.62
   3  -3   9    0.90    0.53
   3  -3   9    1.54    0.49
   3  -3   9    2.41    0.55
  -3   3  -9    0.81    0.65
  -3   3  -9    1.66    0.48
   4  -3   9    0.33    0.43
   4  -3   9   -0.46    0.48
   4  -3   9   -0.12    0.39
  -4   3  -9   -0.18    0.39
   5  -3   9   -0.45    0.51
   5  -3   9   -0.19    0.42
  -5   3  -9    0.63    0.48
  -6  -3   8    0.53    0.52
   6   3  -8    0.77    0.72
   6   3  -8    0.24    0.40
  -5  -3   8    3.08    0.63
   5   3  -8    2.30    0.72
   5   3  -8    3.68    0.56
   5   3  -8    2.75    0.65
  -4  -3   8    0.07    0.46
   4   3  -8    0.45    0.43
   4   3  -8    0.70    0.68
   4   3  -8    0.38    0.43
  -3  -3   8   38.18    1.64
  -3  -3   8   36.72    1.42
   3   3  -8   40.35    1.71
   3   3  -8   35.66    1.62
   3   3  -8   40.05    2.00
  -2  -3   8   -0.30    0.30
  -2  -3   8    0.08    0.23
  -2  -3   8    0.03    0.27
   2   3  -8   -0.01    0.26
   2   3  -8    0.10    0.54
   2   3  -8    0.43    0.20
   2   3  -8   -0.01    0.32
   2   3  -8    0.34    0.20
   2   3  -8   -0.28    0.29
   2   3  -8    0.26    0.38
  -1  -3   8   44.00    1.81
  -1  -3   8   45.80    1.80
  -1  -3   8   43.57    1.63
  -1  -3   8   45.50    1.71
   1   3  -8   47.96    1.64
   1   3  -8   41.97    1.88
   1   3  -8   45.11    1.87
   1   3  -8   46.56    1.72
   1   3  -8   43.64    2.03
   1   3  -8   46.14    1.87
   0  -3   8   60.50    2.30
   0  -3   8   58.68    2.32
   0  -3   8   60.45    2.11
   0  -3   8   59.08    2.30
   0  -3   8   57.69    2.09
   0   3  -8   57.28    2.23
   0   3  -8   55.83    2.12
   0   3  -8   58.95    2.11
   0   3  -8   58.76    2.33
   1  -3   8   -0.20    0.35
   1  -3   8    0.16    0.37
   1  -3   8    0.09    0.22
   1  -3   8    0.25    0.37
   1  -3   8    0.15    0.36
  -1   3  -8   -0.12    0.30
  -1   3  -8    0.10    0.29
  -1   3  -8    0.24    0.50
  -1   3  -8    0.37    0.27
  -1   3  -8    0.34    0.29
   2  -3   8   45.03    2.14
   2  -3   8   47.86    1.87
   2  -3   8   46.35    1.90
  -2   3  -8   46.51    1.86
  -2   3  -8   48.65    2.33
  -2   3  -8   46.84    1.85
  -2   3  -8   48.24    2.08
  -2   3  -8   44.71    1.83
   3  -3   8    1.40    0.52
   3  -3   8    1.91    0.47
   3  -3   8    2.32    0.64
   3  -3   8    1.48    0.46
  -3   3  -8    1.05    0.38
  -3   3  -8    1.37    0.41
  -3   3  -8    2.35    0.47
  -3   3  -8    1.79    0.76
   4  -3   8    6.58    0.99
   4  -3   8    6.73    0.87
   4  -3   8    5.41    0.74
  -4   3  -8    5.42    0.79
  -4   3  -8    4.84    1.12
   5  -3   8    3.11    0.73
   5  -3   8    2.09    0.63
  -5   3  -8    1.74    0.53
  -6  -3   7    0.39    0.52
   6   3  -7    0.21    0.36
   6   3  -7   -0.26    0.67
  -5  -3   7    1.68    0.56
   5   3  -7    0.61    0.45
   5   3  -7    0.44    0.65
   5   3  -7    1.00    0.44
  -4  -3   7    0.45    0.44
   4   3  -7   -0.49    0.60
   4   3  -7    0.47    0.39
   4   3  -7   -0.05    0.35
  -3  -3   7   33.42    1.25
  -3  -3   7   33.60    1.25
  -3  -3   7   35.93    1.51
   3   3  -7   33.39    1.41
   3   3  -7   33.94    1.21
   3   3  -7   37.71    1.52
   3   3  -7   36.09    1.85
   3   3  -7   37.73    1.55
   3   3  -7   36.23    1.22
  -2  -3   7    7.14    0.53
  -2  -3   7    7.51    0.63
  -2  -3   7    7.55    0.53
   2   3  -7    6.99    0.55
   2   3  -7    8.00    0.44
   2   3  -7    7.18    0.65
   2   3  -7    7.37    1.01
   2   3  -7    7.29    0.70
   2   3  -7    7.58    0.70
   2   3  -7    7.45    0.45
  -1  -3   7   46.19    1.72
  -1  -3   7   44.46    1.74
  -1  -3   7   43.36    1.59
  -1  -3   7   43.62    1.65
   1   3  -7   43.46    1.82
   1   3  -7   40.02    1.94
   1   3  -7   45.58    1.82
   1   3  -7   48.52    1.79
   1   3  -7   43.72    1.65
   1   3  -7   44.90    1.59
   0  -3   7    0.09    0.28
   0  -3   7    0.21    0.21
   0  -3   7    0.25    0.29
   0  -3   7    0.31    0.37
   0  -3   7    0.28    0.26
   0   3  -7    0.17    0.28
   0   3  -7    0.25    0.26
   0   3  -7   -0.08    0.25
   0   3  -7    0.24    0.41
   0   3  -7    0.00    0.29
   1  -3   7    1.11    0.40
   1  -3   7    0.70    0.25
   1  -3   7    0.29    0.36
   1  -3   7    0.82    0.35
   1  -3   7    1.06    0.35
  -1   3  -7    0.87    0.29
  -1   3  -7    0.58    0.30
  -1   3  -7    1.11    0.33
  -1   3  -7    0.79    0.38
  -1   3  -7    0.81    0.52
   2  -3   7    1.15    0.41
   2  -3   7    1.18    0.41
   2  -3   7    0.82    0.38
   2  -3   7    0.58    0.27
   2  -3   7    0.51    0.34
  -2   3  -7    0.92    0.32
  -2   3  -7    0.70    0.31
  -2   3  -7    0.80    0.31
  -2   3  -7    0.94    0.39
  -2   3  -7    0.31    0.53
   3  -3   7   10.85    1.04
   3  -3   7   12.77    1.05
   3  -3   7   13.57    0.95
   3  -3   7   13.62    0.87
  -3   3  -7   13.90    0.90
  -3   3  -7   11.60    0.84
  -3   3  -7   13.08    1.32
  -3   3  -7   11.55    0.80
  -3   3  -7   11.61    0.91
   4  -3   7    0.74    0.47
   4  -3   7    0.71    0.46
   4  -3   7    0.97    0.41
  -4   3  -7    1.39    0.75
  -4   3  -7    0.61    0.41
   5  -3   7    1.15    0.63
   5  -3   7    0.27    0.48
  -5   3  -7    0.58    0.45
  -6  -3   6    3.53    0.63
   6   3  -6    6.39    1.05
   6   3  -6    6.49    0.72
  -5  -3   6    0.75    0.52
   5   3  -6    0.68    0.29
   5   3  -6    1.59    0.70
   5   3  -6    0.65    0.45
   5   3  -6   -0.10    0.37
  -4  -3   6    8.14    0.82
   4   3  -6    7.43    0.43
   4   3  -6    8.11    0.51
   4   3  -6    8.76    1.15
   4   3  -6    7.81    0.72
   4   3  -6    7.85    0.73
  -3  -3   6    9.37    0.78
   3   3  -6   11.71    0.90
   3   3  -6   11.76    0.73
   3   3  -6   11.02    0.72
   3   3  -6   11.47    0.51
   3   3  -6   12.32    0.55
   3   3  -6   12.61    1.11
   3   3  -6   10.29    0.65
  -2  -3   6    5.11    0.54
  -2  -3   6    5.33    0.43
  -2  -3   6    6.15    0.44
   2   3  -6    6.23    0.78
   2   3  -6    5.03    0.59
   2   3  -6    5.51    0.56
   2   3  -6    5.39    0.37
   2   3  -6    5.70    0.64
   2   3  -6    6.88    0.40
   2   3  -6    4.96    0.45
  -1  -3   6   61.85    2.10
  -1  -3   6   60.89    2.14
  -1  -3   6   62.67    2.17
  -1  -3   6   59.71    2.20
   1   3  -6   62.28    2.28
   1   3  -6   63.53    2.25
   1   3  -6   60.24    2.14
   1   3  -6   57.75    2.41
   1   3  -6   63.36    2.10
   1   3  -6   62.14    2.31
   0  -3   6    3.52    0.53
   0  -3   6    3.76    0.45
   0  -3   6    3.74    0.41
   0   3  -6    3.60    0.52
   0   3  -6    3.93    0.57
   0   3  -6    3.34    0.47
   0   3  -6    3.77    0.55
   0   3  -6    4.16    0.45
   1  -3   6   21.30    1.05
   1  -3   6   20.99    0.93
   1  -3   6   22.03    1.09
   1  -3   6   20.18    0.92
   1  -3   6   19.41    1.13
  -1   3  -6   21.41    1.09
  -1   3  -6   19.98    0.96
  -1   3  -6   20.41    1.22
  -1   3  -6   19.78    0.92
  -1   3  -6   20.09    0.96
   2  -3   6    2.28    0.47
   2  -3   6    2.37    0.41
   2  -3   6    3.34    0.60
   2  -3   6    2.61    0.38
   2  -3   6    2.41    0.43
  -2   3  -6    2.04    0.33
  -2   3  -6    2.46    0.62
  -2   3  -6    1.23    0.38
  -2   3  -6    2.91    0.47
  -2   3  -6    3.66    0.45
   3  -3   6    6.31    0.58
   3  -3   6    5.67    0.67
   3  -3   6    6.85    0.86
   3  -3   6    7.14    0.74
   3  -3   6    7.33    0.88
  -3   3  -6    6.08    0.71
  -3   3  -6    7.18    0.72
  -3   3  -6    8.24    1.09
  -3   3  -6    6.51    0.70
  -3   3  -6    6.09    0.60
   4  -3   6   11.99    0.94
   4  -3   6   10.75    1.14
   4  -3   6   12.80    1.09
   4  -3   6   12.65    0.89
  -4   3  -6   11.87    0.88
  -4   3  -6    9.62    0.91
  -4   3  -6   11.75    1.33
   5  -3   6    0.49    0.48
   5  -3   6   -0.04    0.38
   5  -3   6   -0.02    0.41
  -5   3  -6    0.70    0.44
   6  -3   6    4.22    0.67
   6  -3   6    5.38    0.87
  -6   3  -6    3.36    0.59
  -6  -3   5    6.53    0.90
   6   3  -5    7.72    1.09
   6   3  -5    7.36    0.75
  -5  -3   5   14.08    1.05
  -5  -3   5   12.28    0.77
   5   3  -5   12.84    0.99
   5   3  -5   11.98    0.84
   5   3  -5   14.19    1.26
  -4  -3   5   10.10    0.60
  -4  -3   5   10.78    0.89
   4   3  -5    9.64    0.73
   4   3  -5    9.52    0.85
   4   3  -5    9.85    1.15
   4   3  -5    9.84    0.53
   4   3  -5   10.48    0.76
  -3  -3   5   22.18    1.11
   3   3  -5   19.75    1.32
   3   3  -5   21.31    1.01
   3   3  -5   22.67    0.87
   3   3  -5   25.23    0.91
   3   3  -5   22.47    1.00
   3   3  -5   21.53    1.00
   3   3  -5   22.82    1.19
  -2  -3   5    0.51    0.17
  -2  -3   5    0.30    0.30
  -2  -3   5    0.02    0.15
   2   3  -5    0.22    0.22
   2   3  -5    0.14    0.25
   2   3  -5    0.09    0.27
   2   3  -5   -0.33    0.31
   2   3  -5   -0.19    0.44
   2   3  -5    0.18    0.18
   2   3  -5   -0.05    0.18
  -1  -3   5   13.92    0.71
  -1  -3   5   14.41    0.94
  -1  -3   5   14.48    0.64
  -1  -3   5   14.35    0.70
  -1  -3   5   14.32    0.68
   1   3  -5   14.38    0.69
   1   3  -5   14.56    0.87
   1   3  -5   14.81    0.75
   1   3  -5   15.19    0.65
   1   3  -5   14.64    0.84
   0  -3   5    2.08    0.37
   0  -3   5    2.31    0.30
   0  -3   5    2.26    0.30
   0  -3   5    2.45    0.45
   0   3  -5    2.64    0.41
   0   3  -5    2.48    0.32
   0   3  -5    2.53    0.47
   0   3  -5    1.83    0.36
   0   3  -5    2.11    0.32
   1  -3   5   27.40    1.14
   1  -3   5   29.53    1.26
   1  -3   5   30.66    1.38
   1  -3   5   29.55    1.16
  -1   3  -5   29.03    1.42
  -1   3  -5   28.89    1.20
  -1   3  -5   27.49    1.14
  -1   3  -5   28.69    1.18
   2  -3   5    5.25    0.67
   2  -3   5    5.13    0.70
   2  -3   5    5.29    0.59
   2  -3   5    4.06    0.47
   2  -3   5    5.31    0.56
  -2   3  -5    4.44    0.46
  -2   3  -5    4.68    0.72
  -2   3  -5    4.89    0.59
  -2   3  -5    3.91    0.54
  -2   3  -5    3.98    0.51
   3  -3   5    3.34    0.46
   3  -3   5    3.15    0.58
   3  -3   5    3.41    0.48
   3  -3   5    3.54    0.46
   3  -3   5    4.39    0.63
   3  -3   5    3.15    0.55
  -3   3  -5    2.60    0.42
  -3   3  -5    3.78    0.53
  -3   3  -5    3.23    0.46
  -3   3  -5    4.24    0.76
   4  -3   5   16.40    1.00
   4  -3   5   14.71    1.27
   4  -3   5   16.05    1.05
   4  -3   5   16.28    1.19
  -4   3  -5   21.29    1.90
  -4   3  -5   17.10    1.01
  -4   3  -5   16.48    1.05
   5  -3   5    3.15    0.92
   5  -3   5    4.07    0.62
   5  -3   5    3.46    0.65
  -5   3  -5    2.90    0.53
   6  -3   5   -0.17    0.50
   6  -3   5   -0.06    0.48
  -6   3  -5    0.20    0.45
  -6  -3   4   -0.06    0.42
  -6  -3   4   -0.09    0.34
   6   3  -4    0.12    0.65
   6   3  -4    0.27    0.35
  -5  -3   4    7.97    0.69
  -5  -3   4    6.39    0.84
   5   3  -4    7.22    0.81
   5   3  -4    7.76    1.12
   5   3  -4    7.39    0.53
   5   3  -4    7.80    0.69
  -4  -3   4    3.74    0.49
  -4  -3   4    3.47    0.56
   4   3  -4    3.35    0.35
   4   3  -4    3.55    0.71
   4   3  -4    3.99    0.54
   4   3  -4    3.71    0.58
   4   3  -4    3.32    0.54
  -3  -3   4    4.82    0.44
  -3  -3   4    4.20    0.61
   3   3  -4    4.21    0.37
   3   3  -4    5.24    0.46
   3   3  -4    4.39    0.48
   3   3  -4    4.44    0.58
   3   3  -4    4.94    0.73
   3   3  -4    4.34    0.45
  -2  -3   4   41.62    1.62
   2   3  -4   44.31    1.86
   2   3  -4   43.75    1.56
   2   3  -4   42.92    1.58
   2   3  -4   42.57    1.53
   2   3  -4   43.94    1.51
   2   3  -4   45.68    1.52
   2   3  -4   43.48    1.74
  -1  -3   4    6.30    0.41
  -1  -3   4    5.53    0.45
  -1  -3   4    6.51    0.39
  -1  -3   4    5.52    0.64
  -1  -3   4    5.27    0.42
   1   3  -4    5.94    0.62
   1   3  -4    6.34    0.42
   1   3  -4    6.29    0.40
   1   3  -4    5.70    0.57
   1   3  -4    5.73    0.45
   0  -3   4   49.16    1.67
   0  -3   4   47.48    1.71
   0  -3   4   50.83    1.83
   0  -3   4   48.71    1.86
   0   3  -4   47.30    1.86
   0   3  -4   48.58    1.72
   0   3  -4   49.19    1.68
   0   3  -4   50.91    1.79
   0   3  -4   50.82    1.83
   1  -3   4   10.76    0.60
   1  -3   4   10.75    0.73
   1  -3   4   10.54    0.61
   1  -3   4   10.14    0.72
   1  -3   4   10.77    0.79
  -1   3  -4   10.62    0.66
  -1   3  -4   10.55    0.72
  -1   3  -4   11.45    0.59
  -1   3  -4   11.05    0.67
   2  -3   4   47.71    1.82
   2  -3   4   47.60    2.01
   2  -3   4   49.10    1.85
   2  -3   4   53.41    1.85
   2  -3   4   51.05    1.98
  -2   3  -4   50.51    2.13
  -2   3  -4   49.30    1.85
  -2   3  -4   50.41    1.84
  -2   3  -4   48.52    1.95
  -2   3  -4   50.08    1.81
   3  -3   4   20.20    0.98
   3  -3   4   21.74    1.06
   3  -3   4   22.09    1.27
   3  -3   4   21.20    1.01
   3  -3   4   19.99    1.02
   3  -3   4   21.72    1.22
  -3   3  -4   19.68    1.34
  -3   3  -4   19.93    1.12
  -3   3  -4   21.48    1.03
  -3   3  -4   21.28    1.11
   4  -3   4    1.51    0.38
   4  -3   4    1.60    0.44
   4  -3   4    1.68    0.63
   4  -3   4    2.17    0.64
   4  -3   4    2.08    0.45
  -4   3  -4    1.64    0.71
  -4   3  -4    0.99    0.39
  -4   3  -4    1.91    0.48
   5  -3   4   11.71    0.94
   5  -3   4   15.41    1.49
   5  -3   4   10.79    0.96
  -5   3  -4   11.23    0.89
   6  -3   4   -0.29    0.48
   6  -3   4    0.48    0.50
  -6   3  -4    0.09    0.41
  -6  -3   3    0.00    0.41
   6   3  -3    0.20    0.48
   6   3  -3    0.25    0.32
   6   3  -3   -0.29    0.61
  -5  -3   3    3.14    0.52
  -5  -3   3    3.54    0.63
   5   3  -3    3.25    0.48
   5   3  -3    2.43    0.68
   5   3  -3    3.94    0.62
   5   3  -3    2.67    0.37
   5   3  -3    3.69    0.60
  -4  -3   3    2.69    0.43
  -4  -3   3    2.55    0.51
   4   3  -3    2.62    0.38
   4   3  -3    1.63    0.59
   4   3  -3    2.03    0.29
   4   3  -3    1.95    0.42
   4   3  -3    1.72    0.41
  -3  -3   3  108.61    3.62
  -3  -3   3  107.85    3.75
   3   3  -3  107.49    3.62
   3   3  -3  108.09    3.88
   3   3  -3  106.44    3.68
   3   3  -3  114.96    3.62
   3   3  -3  110.76    3.80
   3   3  -3  110.54    3.59
  -2  -3   3   38.13    1.48
  -2  -3   3   39.55    1.37
   2   3  -3   37.84    1.55
   2   3  -3   39.06    1.37
   2   3  -3   35.91    1.41
   2   3  -3   38.77    1.33
   2   3  -3   39.17    1.35
   2   3  -3   38.30    1.65
  -1  -3   3   20.25    1.00
  -1  -3   3   20.77    0.71
  -1  -3   3   21.26    0.85
  -1  -3   3   20.54    0.73
   1   3  -3   19.93    0.84
   1   3  -3   21.31    0.99
   1   3  -3   20.67    0.83
   1   3  -3   21.14    0.80
   1   3  -3   21.48    0.83
   1   3  -3   20.84    0.81
   0  -3   3   51.58    1.94
   0  -3   3   52.81    1.84
   0  -3   3   55.84    1.77
   0  -3   3   54.56    1.89
   0   3  -3   56.10    1.88
   0   3  -3   49.57    1.93
   0   3  -3   53.23    1.92
   0   3  -3   56.77    1.79
   1  -3   3   20.08    0.81
   1  -3   3   20.21    0.95
   1  -3   3   18.57    0.90
   1  -3   3   19.53    0.84
   1  -3   3   18.86    0.98
  -1   3  -3   19.70    0.80
  -1   3  -3   19.94    0.95
  -1   3  -3   19.85    1.04
  -1   3  -3   19.75    0.88
  -1   3  -3   19.34    0.89
   2  -3   3    5.24    0.49
   2  -3   3    6.01    0.65
   2  -3   3    6.26    0.52
   2  -3   3    6.09    0.46
   2  -3   3    5.80    0.68
   2  -3   3    5.00    0.57
  -2   3  -3    7.19    0.80
  -2   3  -3    5.52    0.56
  -2   3  -3    5.59    0.78
  -2   3  -3    5.43    0.61
   3  -3   3   54.62    2.05
   3  -3   3   55.55    2.19
   3  -3   3   56.87    2.29
   3  -3   3   52.96    2.00
   3  -3   3   53.89    2.00
   3  -3   3   54.59    2.05
  -3   3  -3   52.16    2.12
  -3   3  -3   54.42    2.01
  -3   3  -3   59.81    2.43
  -3   3  -3   49.92    2.08
   4  -3   3    0.37    0.43
   4  -3   3    0.41    0.47
   4  -3   3    0.39    0.28
   4  -3   3    0.62    0.42
   4  -3   3    0.82    0.41
  -4   3  -3    0.15    0.50
  -4   3  -3    0.42    0.39
  -4   3  -3    0.68    0.37
   5  -3   3    0.20    0.44
   5  -3   3   -0.06    0.40
   5  -3   3   -0.07    0.44
  -5   3  -3    0.63    0.40
   6  -3   3    0.72    0.54
   6  -3   3    0.18    0.46
   6  -3   3    0.57    0.47
  -6   3  -3    0.43    0.44
  -6  -3   2    1.32    0.50
   6   3  -2    1.03    0.39
   6   3  -2    0.70    0.68
   6   3  -2    1.46    0.56
  -5  -3   2    9.80    0.86
  -5  -3   2    7.42    0.78
   5   3  -2    9.29    1.05
   5   3  -2    7.90    0.61
   5   3  -2    9.22    0.73
   5   3  -2    9.11    0.91
   5   3  -2    9.35    0.91
   5   3  -2    8.39    0.80
  -4  -3   2    4.53    0.58
  -4  -3   2    3.17    0.50
   4   3  -2    4.03    0.51
   4   3  -2    4.03    0.62
   4   3  -2    3.43    0.38
   4   3  -2    4.21    0.58
   4   3  -2    3.54    0.57
  -3  -3   2   28.78    1.32
  -3  -3   2   29.82    1.22
   3   3  -2   32.96    1.19
   3   3  -2   32.36    1.33
   3   3  -2   29.00    1.24
   3   3  -2   32.46    1.44
   3   3  -2   28.99    1.15
   3   3  -2   30.17    1.20
  -2  -3   2   75.00    2.51
  -2  -3   2   70.82    2.58
   2   3  -2   74.77    2.69
   2   3  -2   74.50    2.55
   2   3  -2   76.43    2.51
   2   3  -2   74.23    2.43
   2   3  -2   77.55    2.63
   2   3  -2   76.43    2.44
  -1  -3   2  141.64    4.49
  -1  -3   2  134.63    4.58
   1   3  -2  156.42    4.48
   1   3  -2  128.96    4.40
   1   3  -2  136.84    4.56
   0  -3   2   70.30    2.38
   0  -3   2   70.28    2.29
   0  -3   2   69.84    2.30
   0  -3   2   69.45    2.20
   0   3  -2   69.44    2.35
   0   3  -2   67.41    2.29
   0   3  -2   67.65    2.33
   0   3  -2   69.77    2.20
   0   3  -2   66.31    2.29
   1  -3   2    9.21    0.64
   1  -3   2   10.24    0.55
   1  -3   2    9.03    0.67
   1  -3   2    9.77    0.49
   1  -3   2    9.70    0.64
  -1   3  -2    9.34    0.61
  -1   3  -2    9.43    0.48
  -1   3  -2    8.93    0.75
  -1   3  -2   10.50    0.65
  -1   3  -2    9.91    0.63
   2  -3   2   11.99    0.84
   2  -3   2   13.69    0.85
   2  -3   2   12.42    0.76
   2  -3   2   13.23    0.68
   2  -3   2   12.31    0.66
   2  -3   2   12.88    0.64
  -2   3  -2   11.91    0.71
  -2   3  -2   12.28    0.92
  -2   3  -2   12.78    0.82
  -2   3  -2   13.06    0.79
   3  -3   2    4.53    0.61
   3  -3   2    3.74    0.45
   3  -3   2    3.72    0.63
   3  -3   2    3.94    0.49
   3  -3   2    6.04    0.92
   3  -3   2    4.12    0.45
  -3   3  -2    3.37    0.51
  -3   3  -2    4.11    0.53
  -3   3  -2    3.99    0.53
  -3   3  -2    4.58    0.67
   4  -3   2    7.86    0.78
   4  -3   2    6.67    0.61
   4  -3   2    7.91    0.83
   4  -3   2    9.04    0.77
   4  -3   2    7.27    0.90
   4  -3   2    7.21    0.60
  -4   3  -2    8.09    0.70
  -4   3  -2    7.33    1.03
  -4   3  -2    8.61    0.79
  -4   3  -2    7.48    0.68
   5  -3   2    0.06    0.45
   5  -3   2   -0.31    0.39
   5  -3   2    0.42    0.43
  -5   3  -2   -0.01    0.34
  -5   3  -2    0.11    0.71
   6  -3   2    2.42    0.63
   6  -3   2    3.25    0.67
   6  -3   2    2.15    0.59
  -6   3  -2    2.87    0.57
  -6  -3   1    7.27    0.85
   6   3  -1    7.36    0.93
   6   3  -1    8.33    1.17
   6   3  -1    7.60    0.75
  -5  -3   1    2.37    0.49
   5   3  -1    2.82    0.65
   5   3  -1    2.25    0.42
   5   3  -1    1.75    0.35
   5   3  -1    2.11    0.55
   5   3  -1    3.58    0.66
   5   3  -1    2.87    0.51
  -4  -3   1    3.72    0.51
  -4  -3   1    2.08    0.48
   4   3  -1    2.59    0.45
   4   3  -1    2.82    0.47
   4   3  -1    3.05    0.57
   4   3  -1    3.19    0.40
   4   3  -1    2.85    0.48
   4   3  -1    2.74    0.51
  -3  -3   1   29.95    1.35
  -3  -3   1   33.64    1.30
   3   3  -1   32.93    1.40
   3   3  -1   32.27    1.26
   3   3  -1   30.50    1.20
   3   3  -1   30.81    1.20
   3   3  -1   31.28    1.33
   3   3  -1   31.80    1.30
  -2  -3   1   10.39    0.69
  -2  -3   1   12.17    0.64
   2   3  -1   11.43    0.50
   2   3  -1   10.71    0.73
   2   3  -1   10.78    0.63
   2   3  -1   10.71    0.57
   2   3  -1   11.53    0.52
   2   3  -1   12.91    0.69
  -1  -3   1    0.39    0.23
  -1  -3   1   -0.03    0.30
  -1  -3   1    0.29    0.24
   1   3  -1    0.06    0.24
   1   3  -1   -0.04    0.20
   1   3  -1    0.14    0.18
   0   3  -1  666.23   23.17
   1  -3   1   43.18    1.57
   1  -3   1   43.86    1.60
   1  -3   1   41.14    1.43
   1  -3   1   41.44    1.42
   1  -3   1   42.37    1.58
   1  -3   1   41.23    1.49
  -1   3  -1   40.62    1.50
  -1   3  -1   40.73    1.58
  -1   3  -1   43.62    1.59
  -1   3  -1   48.22    1.66
   2  -3   1    0.51    0.34
   2  -3   1    0.23    0.20
   2  -3   1    0.46    0.27
   2  -3   1   -0.02    0.31
   2  -3   1    0.39    0.24
   2  -3   1    0.54    0.38
  -2   3  -1    0.30    0.29
  -2   3  -1    0.63    0.33
  -2   3  -1    0.59    0.41
  -2   3  -1   -0.16    0.31
  -2   3  -1    0.41    0.27
   3  -3   1   11.55    0.83
   3  -3   1   11.11    0.73
   3  -3   1   10.98    0.64
   3  -3   1   11.38    0.84
   3  -3   1   12.24    0.65
  -3   3  -1   11.22    0.75
  -3   3  -1   10.98    0.97
  -3   3  -1   11.56    0.82
  -3   3  -1   11.83    0.70
   4  -3   1   67.75    2.47
   4  -3   1   64.46    2.50
   4  -3   1   61.58    2.35
   4  -3   1   69.53    2.61
   4  -3   1   62.37    2.69
   4  -3   1   61.03    2.33
  -4   3  -1   63.18    2.48
  -4   3  -1   63.98    2.54
  -4   3  -1   67.34    2.38
  -4   3  -1   70.13    2.85
   5  -3   1   16.16    1.08
   5  -3   1   15.42    1.14
   5  -3   1   15.46    1.35
   5  -3   1   16.35    1.14
  -5   3  -1   14.13    1.12
  -5   3  -1   16.43    0.96
   6  -3   1    0.63    0.49
   6  -3   1    0.96    0.53
   6  -3   1    0.86    0.52
  -6   3  -1    1.71    0.49
  -6  -3   0    0.82    0.49
   6   3   0    1.44    0.56
   6   3   0    1.03    0.64
   6   3   0    1.49    0.42
  -5  -3   0   71.69    2.68
   5   3   0   72.20    2.80
   5   3   0   71.70    2.76
   5   3   0   72.60    2.92
   5   3   0   65.36    2.67
   5   3   0   70.96    2.60
  -4  -3   0   14.63    0.62
  -4  -3   0   14.45    0.64
  -4  -3   0   15.37    0.90
   4   3   0   13.97    0.91
   4   3   0   16.79    1.01
   4   3   0   15.38    0.95
   4   3   0   14.41    0.82
   4   3   0   15.11    0.87
   4   3   0   12.42    0.75
  -3  -3   0    9.48    0.68
  -3  -3   0    9.99    0.44
  -3  -3   0   10.20    0.46
   3   3   0   10.15    0.64
   3   3   0    9.09    0.55
   3   3   0    9.08    0.74
   3   3   0    9.84    0.65
   3   3   0   11.20    0.73
   3   3   0   10.05    0.59
   3   3   0   10.92    0.70
  -2  -3   0    0.19    0.28
   2   3   0    0.51    0.33
   2   3   0    0.49    0.35
   2   3   0    0.31    0.27
   2   3   0    0.29    0.23
   2   3   0    0.27    0.21
   2   3   0    0.14    0.24
   2   3   0    0.20    0.20
   1   3   0  136.60    4.55
   1   3   0  150.15    4.64
   1   3   0  146.19    4.66
   1   3   0  143.54    4.65
   1   3   0  148.05    4.57
   0  -3   0    0.05    0.13
   0  -3   0    0.11    0.15
   0  -3   0   -0.11    0.27
   0   3   0    0.13    0.20
   0   3   0   -0.16    0.13
   0   3   0    0.03    0.23
   0   3   0    0.21    0.22
   0   3   0    0.04    0.24
   0   3   0   -0.57    0.26
   1  -3   0  142.35    4.71
   1  -3   0  147.50    4.80
  -1   3   0  144.97    4.80
  -1   3   0  147.44    4.71
  -1   3   0  149.10    4.82
  -1   3   0  152.44    4.82
   2  -3   0    0.12    0.39
   2  -3   0    0.27    0.35
   2  -3   0    0.12    0.18
   2  -3   0    0.83    0.49
   2  -3   0    0.00    0.20
  -2   3   0    0.45    0.39
  -2   3   0    0.14    0.28
  -2   3   0    0.22    0.37
  -2   3   0    0.19    0.25
  -2   3   0   -0.04    0.25
   3  -3   0    9.70    0.83
[truncated: 1,626,569 more chars]
