# Supplementary material for: 5-Cyclo­hexyl-1,3-diphenyl-1,3,5-di­aza­phosphinane, its phosphine oxide, and its [NiCl2L2] complex
Source: Acta Crystallogr E Crystallogr Commun. 2025 Dec 14;81(Pt 12):1144–8. doi: 10.1107/S2056989025010011 (PMC12810304; doi:10.1107/S2056989025010011)
Supplement: Supplementary file 2 [file e-81-01144-Isup2.hkl]

data_I                                                                          
_shelx_title ' swosu100_a.res in P2(1)/m'                                       
_shelx_refln_list_code          4                                               
_shelx_F_calc_maximum      116.05                                               
_exptl_crystal_F_000       364.00                                               
_reflns_d_resolution_high  0.8014                                               
                                                                                
loop_                                                                           
 _space_group_symop_operation_xyz                                               
 'x, y, z'                                                                      
 '-x, y+1/2, -z'                                                                
 '-x, -y, -z'                                                                   
 'x, -y-1/2, z'                                                                 
                                                                                
_cell_length_a     5.3767                                                       
_cell_length_b    14.0818                                                       
_cell_length_c    12.1647                                                       
_cell_angle_alpha  90.000                                                       
_cell_angle_beta   98.560                                                       
_cell_angle_gamma  90.000                                                       
                                                                                
_shelx_F_squared_multiplier     1.000                                           
                                                                                
loop_                                                                           
 _refln_index_h                                                                 
 _refln_index_k                                                                 
 _refln_index_l                                                                 
 _refln_F_squared_calc                                                          
 _refln_F_squared_meas                                                          
 _refln_F_squared_sigma                                                         
 _refln_observed_status                                                         
   1   0   0       6987.61       5803.01       211.66 o                         
   2   0   0       1406.50       1111.64        57.30 o                         
   3   0   0         89.39         99.76         7.35 o                         
   4   0   0        406.63        493.58        56.59 o                         
   5   0   0        194.30        210.44        16.97 o                         
   6   0   0         14.19         22.31         6.95 o                         
   1   1   0         14.79         11.84         1.06 o                         
   2   1   0        320.51        311.29         9.39 o                         
   3   1   0         28.61         41.54         1.99 o                         
   4   1   0          9.51         10.13         2.19 o                         
   5   1   0        211.16        219.62        10.29 o                         
   6   1   0         56.91        118.75        10.22 o                         
   0   2   0       1159.60       1102.06        80.30 o                         
   1   2   0      13467.81      12472.38       343.82 o                         
   2   2   0          0.18          1.57         1.36 o                         
   3   2   0         48.32         33.54         2.39 o                         
   4   2   0        157.81        145.18         6.98 o                         
   5   2   0         14.70         17.50         4.17 o                         
   6   2   0         57.94        116.39        27.52 o                         
   1   3   0       2241.02       1957.66        82.37 o                         
   2   3   0        158.14        135.63         6.22 o                         
   3   3   0        112.28        110.42         5.45 o                         
   4   3   0          1.09          1.02         3.19 o                         
   5   3   0        188.30        200.31        11.71 o                         
   6   3   0         25.14         27.52         6.95 o                         
   0   4   0        708.02        756.51        31.91 o                         
   1   4   0       1745.07       1670.97        49.56 o                         
   2   4   0         82.38         72.39         6.34 o                         
   3   4   0        167.93        141.54         6.38 o                         
   4   4   0          6.19          5.09         2.40 o                         
   5   4   0         59.84         54.19         6.68 o                         
   6   4   0         38.00         40.08         7.62 o                         
   1   5   0        292.66        287.23         9.62 o                         
   2   5   0         61.44         58.58         2.73 o                         
   3   5   0        203.76        206.91        11.38 o                         
   4   5   0        649.07        652.00        29.94 o                         
   5   5   0          0.12          0.44         3.63 o                         
   6   5   0         23.76         23.65         6.81 o                         
   0   6   0         28.94         35.64         3.35 o                         
   1   6   0        209.01        234.46         7.22 o                         
   2   6   0        568.47        585.76        23.55 o                         
   3   6   0          0.96         -0.94         1.88 o                         
   4   6   0        341.16        338.02        13.99 o                         
   5   6   0         48.58         50.61         5.32 o                         
   6   6   0          0.30         -6.28         6.28 o                         
   1   7   0        945.76        991.96        29.61 o                         
   2   7   0        257.82        254.87         9.95 o                         
   3   7   0        567.37        583.03        29.51 o                         
   4   7   0          1.32          2.40         2.50 o                         
   5   7   0          0.31          1.75         3.52 o                         
   6   7   0         50.64         44.36         8.82 o                         
   0   8   0       1078.77       1126.11        47.52 o                         
   1   8   0       1207.96       1243.21        40.64 o                         
   2   8   0          0.06         -0.57         1.45 o                         
   3   8   0        567.64        568.88        35.58 o                         
   4   8   0        175.52        176.91        17.07 o                         
   5   8   0         47.67         48.47         5.85 o                         
   1   9   0        166.85        182.87         7.21 o                         
   2   9   0        517.72        511.57        21.08 o                         
   3   9   0          6.80          3.73         1.91 o                         
   4   9   0          4.50          3.12         2.21 o                         
   5   9   0         33.39         33.57         9.28 o                         
   0  10   0       2589.84       2603.38       109.62 o                         
   1  10   0       1007.06        979.37        32.13 o                         
   2  10   0        338.97        328.94        14.00 o                         
   3  10   0         59.73         60.49         5.69 o                         
   4  10   0         25.04         23.83         4.12 o                         
   5  10   0         44.92         33.18         8.56 o                         
   1  11   0         47.27         47.73         3.16 o                         
   2  11   0        644.32        651.24        41.29 o                         
   3  11   0          1.01          4.68         2.97 o                         
   4  11   0          0.11          2.67         4.81 o                         
   5  11   0          0.70         -1.53         8.28 o                         
   0  12   0       1047.63       1042.21        44.20 o                         
   1  12   0        654.06        606.53        30.34 o                         
   2  12   0         12.27         13.43         2.55 o                         
   3  12   0        258.11        236.56        17.70 o                         
   4  12   0         47.25         44.36         6.23 o                         
   1  13   0         46.92         51.37         4.68 o                         
   2  13   0         20.82         25.75         3.22 o                         
   3  13   0          6.32          3.12         2.97 o                         
   4  13   0         23.24         15.65        16.10 o                         
   0  14   0        248.63        237.20        13.32 o                         
   1  14   0         47.53         40.81         3.80 o                         
   2  14   0         85.89         81.34         8.75 o                         
   3  14   0        222.16        199.50        17.37 o                         
   4  14   0          0.03         -4.81         4.81 o                         
   1  15   0         31.78         31.96         6.46 o                         
   2  15   0        370.59        344.69        42.36 o                         
   3  15   0         97.15         94.27        14.83 o                         
   0  16   0          0.08          0.40         4.94 o                         
   1  16   0         70.66         58.95         4.82 o                         
   2  16   0        119.27        110.20         9.02 o                         
   1  17   0        192.33        142.57        12.69 o                         
  -6   0   1          3.36         58.12         9.75 o                         
  -5   0   1        504.87        531.55        79.90 o                         
  -4   0   1          0.50         -2.18         2.18 o                         
  -3   0   1          0.90         -1.05         1.58 o                         
  -2   0   1        802.51        780.40        32.86 o                         
  -1   0   1       5868.09       6207.60       227.45 o                         
   0   0   1       2214.88       2282.63        97.79 o                         
   1   0   1         28.21         14.74         1.83 o                         
   2   0   1         22.68         16.90         1.88 o                         
   3   0   1         47.61         50.56         3.10 o                         
   4   0   1        220.78        217.12        16.97 o                         
   5   0   1         30.51         35.12         5.04 o                         
   6   0   1         69.09         72.95        10.56 o                         
  -6   1   1        146.38        228.35        19.51 o                         
  -5   1   1        110.63        102.04         6.91 o                         
  -4   1   1          0.68         -1.49         1.49 o                         
  -3   1   1        133.35        140.56         5.71 o                         
  -2   1   1        711.57        667.68        23.36 o                         
  -1   1   1       1994.85       1767.38        66.79 o                         
   0   1   1        126.86        110.04         3.36 o                         
   1   1   1        250.11        184.50        11.18 o                         
   2   1   1          9.47         16.53         2.15 o                         
   3   1   1          6.93          8.99         1.56 o                         
   4   1   1         41.56         46.82         5.18 o                         
   5   1   1         28.38         31.32         3.75 o                         
  -6   2   1         43.04         59.73         9.22 o                         
  -5   2   1         12.53          9.04         3.44 o                         
  -4   2   1        180.32        171.14         8.54 o                         
  -3   2   1          0.45          2.00         1.38 o                         
  -2   2   1         16.42         14.86         1.65 o                         
  -1   2   1         44.02         34.93         2.33 o                         
   0   2   1        500.94        475.11        14.13 o                         
   1   2   1        855.36        713.81        30.03 o                         
   2   2   1        266.07        221.52         8.48 o                         
   3   2   1         43.08         37.18         2.65 o                         
   4   2   1          3.36          3.62         2.10 o                         
   5   2   1        211.68        238.25        10.98 o                         
   6   2   1          2.69          4.81         6.41 o                         
  -6   3   1          1.73          6.95         6.28 o                         
  -5   3   1         48.55         45.63         4.27 o                         
  -4   3   1         16.28          7.51         2.72 o                         
  -3   3   1         74.22         68.13         3.40 o                         
  -2   3   1        504.36        493.39        18.19 o                         
  -1   3   1         23.47         26.38         1.86 o                         
   0   3   1       7162.84       6804.22       177.28 o                         
   1   3   1        161.58        148.42         6.76 o                         
   2   3   1         88.19         79.24         3.64 o                         
   3   3   1        280.76        285.44        10.79 o                         
   4   3   1        372.16        382.34        15.56 o                         
   5   3   1        139.22        145.73        13.88 o                         
   6   3   1         20.37         23.33         5.14 o                         
  -6   4   1         63.39         76.83        10.15 o                         
  -5   4   1         43.33         36.59         5.33 o                         
  -4   4   1          8.08         11.71         2.88 o                         
  -3   4   1        482.75        447.93        23.57 o                         
  -2   4   1        599.46        582.08        24.71 o                         
  -1   4   1       3112.43       3144.08       114.28 o                         
   0   4   1         14.87         16.56         2.06 o                         
   1   4   1       1901.27       1717.81        55.90 o                         
   2   4   1         31.06         30.96         3.53 o                         
   3   4   1         27.80         30.63         2.43 o                         
   4   4   1        182.67        182.39         7.45 o                         
   5   4   1         70.17         69.68         4.89 o                         
   6   4   1         33.41         59.26        12.03 o                         
  -6   5   1         44.05         57.19         8.68 o                         
  -5   5   1          0.56          4.99         3.98 o                         
  -4   5   1         22.01         22.10         4.27 o                         
  -3   5   1        290.53        310.63        16.60 o                         
  -2   5   1        134.30        125.00         6.03 o                         
  -1   5   1       2846.89       3046.61        90.33 o                         
   0   5   1        430.98        452.94        16.75 o                         
   1   5   1        874.72        840.81        32.36 o                         
   2   5   1        546.84        524.66        19.56 o                         
   3   5   1        685.86        643.59        27.45 o                         
   4   5   1        825.34        794.22        53.26 o                         
   5   5   1        133.29        130.53         8.44 o                         
   6   5   1         30.81         24.32         7.22 o                         
  -6   6   1         27.64         29.13         7.22 o                         
  -5   6   1          3.02          7.44         3.82 o                         
  -4   6   1          0.32         -2.23         2.67 o                         
  -3   6   1         39.54         43.03         3.65 o                         
  -2   6   1       1069.09       1130.63        41.22 o                         
  -1   6   1         44.41         42.39         2.27 o                         
   0   6   1         54.52         53.57         2.59 o                         
   1   6   1        132.02        150.41         6.58 o                         
   2   6   1        118.12        111.41         4.89 o                         
   3   6   1        141.11        138.61         8.41 o                         
   4   6   1        155.72        155.64        12.38 o                         
   5   6   1          0.91         -1.01         3.94 o                         
   6   6   1          2.06         -2.81         6.28 o                         
  -6   7   1         77.22         59.86        10.02 o                         
  -5   7   1         32.21         23.12         5.75 o                         
  -4   7   1        246.37        247.52        17.12 o                         
  -3   7   1        205.02        199.95         8.01 o                         
  -2   7   1       2011.81       2100.77        68.32 o                         
  -1   7   1         30.99         37.16         2.00 o                         
   0   7   1         40.02         38.48         2.26 o                         
   1   7   1        514.82        548.36        16.46 o                         
   2   7   1         14.63         22.44         2.45 o                         
   3   7   1        394.18        383.44        17.19 o                         
   4   7   1         25.09         32.32         3.69 o                         
   5   7   1        127.47         96.16        16.43 o                         
   6   7   1         15.79         -3.21         6.55 o                         
  -5   8   1          4.78          1.24         3.60 o                         
  -4   8   1        103.98        100.02         9.31 o                         
  -3   8   1         57.81         62.19         3.48 o                         
  -2   8   1        210.49        211.77         7.35 o                         
  -1   8   1         72.02         65.96         2.69 o                         
   0   8   1        171.26        173.07         6.08 o                         
   1   8   1        135.75        128.49         4.47 o                         
   2   8   1        206.99        215.05        15.18 o                         
   3   8   1        113.00        112.76         5.32 o                         
   4   8   1          2.18          0.56         2.53 o                         
   5   8   1         16.07          8.10         3.42 o                         
  -5   9   1         28.23         24.78         4.99 o                         
  -4   9   1         39.69         39.62         3.04 o                         
  -3   9   1        649.36        655.29        27.91 o                         
  -2   9   1         11.67         13.64         1.80 o                         
  -1   9   1        318.04        307.78        10.49 o                         
   0   9   1          0.97          0.33         1.37 o                         
   1   9   1         37.40         40.50         2.92 o                         
   2   9   1        235.32        229.28        15.47 o                         
   3   9   1        149.67        142.68         7.67 o                         
   4   9   1         56.55         65.90         9.68 o                         
   5   9   1          0.15          0.08         3.45 o                         
  -5  10   1         29.30         26.54         5.01 o                         
  -4  10   1         12.06          6.97         3.52 o                         
  -3  10   1          9.67          7.59         3.90 o                         
  -2  10   1         10.47         11.11         2.32 o                         
  -1  10   1         40.58         37.42         2.77 o                         
   0  10   1        310.32        305.67         9.48 o                         
   1  10   1        353.33        365.58        18.71 o                         
   2  10   1         61.34         57.92         3.69 o                         
   3  10   1         25.84         27.22         2.48 o                         
   4  10   1         54.82         50.40         6.58 o                         
   5  10   1         40.43         36.80         3.48 o                         
  -5  11   1         75.35         91.44         7.22 o                         
  -4  11   1          3.72          7.11         3.43 o                         
  -3  11   1        150.82        142.44        10.02 o                         
  -2  11   1        188.71        194.00         8.99 o                         
  -1  11   1        266.35        214.14        24.43 o                         
   0  11   1        593.39        600.39        18.17 o                         
   1  11   1         44.71         47.11         3.75 o                         
   2  11   1         92.12        100.55         8.74 o                         
   3  11   1        234.19        237.66        15.72 o                         
   4  11   1          0.27          5.01         4.20 o                         
   5  11   1          1.09          1.45         4.04 o                         
  -4  12   1          0.35          1.19         3.14 o                         
  -3  12   1          0.12         -2.92         2.92 o                         
  -2  12   1        199.66        200.11         9.29 o                         
  -1  12   1         24.63         24.88         2.62 o                         
   0  12   1        115.02        119.79         4.27 o                         
   1  12   1        156.59        157.20        10.66 o                         
   2  12   1        662.88        685.62        50.00 o                         
   3  12   1          9.33          5.67         5.71 o                         
   4  12   1         22.24         31.86         9.71 o                         
  -4  13   1         31.05         29.41         4.63 o                         
  -3  13   1          7.63          9.03         3.11 o                         
  -2  13   1         63.08         61.23         4.45 o                         
  -1  13   1        320.90        317.01        13.99 o                         
   0  13   1         84.40         80.57         3.37 o                         
   1  13   1        138.28        141.20        11.79 o                         
   2  13   1         59.67         61.74         6.48 o                         
   3  13   1         40.71         49.86         4.50 o                         
   4  13   1         59.35         75.33         9.45 o                         
  -3  14   1        119.92        106.61         7.27 o                         
  -2  14   1          6.77          8.63         4.01 o                         
  -1  14   1         11.84         13.23         2.47 o                         
   0  14   1         21.77         22.76         4.48 o                         
   1  14   1        177.01        187.15        11.66 o                         
   2  14   1          6.95          9.51         2.69 o                         
   3  14   1          2.11         -3.44         3.44 o                         
  -3  15   1        265.00        243.67        25.19 o                         
  -2  15   1        133.80        131.38         8.44 o                         
  -1  15   1          2.69          6.14         2.39 o                         
   0  15   1          3.35          0.69         3.58 o                         
   1  15   1        101.79        103.53         9.39 o                         
   2  15   1         57.16         58.57         7.48 o                         
   3  15   1          9.11         13.32         3.53 o                         
  -2  16   1         19.03         31.63         4.51 o                         
  -1  16   1         15.70         10.04         3.77 o                         
   0  16   1         49.70         43.02         5.24 o                         
   1  16   1          0.65          0.50         2.58 o                         
   2  16   1         14.16         14.69        13.96 o                         
  -1  17   1         19.34         15.77         5.75 o                         
   0  17   1         22.80         15.25         8.95 o                         
   1  17   1         23.95         28.14         3.80 o                         
  -5   0   2         35.67         35.41         5.48 o                         
  -4   0   2        237.63        254.39        15.30 o                         
  -3   0   2         72.90         61.88         5.01 o                         
  -2   0   2       1927.39       2069.35       106.57 o                         
  -1   0   2          0.05          3.94         4.34 o                         
   0   0   2        714.29        520.97        38.21 o                         
   1   0   2       3774.29       2727.00       140.35 o                         
   2   0   2        295.63        249.47        10.82 o                         
   3   0   2        617.50        648.37        27.54 o                         
   4   0   2          9.95          6.34         3.11 o                         
   5   0   2          8.48          9.97         3.88 o                         
   6   0   2         51.23         60.66        10.02 o                         
  -5   1   2         25.88         24.99         3.54 o                         
  -4   1   2         13.00         12.51         2.01 o                         
  -3   1   2          9.72          8.81         1.64 o                         
  -2   1   2        413.14        447.30        16.53 o                         
  -1   1   2       1897.02       1898.38       123.97 o                         
   0   1   2       1040.35        916.06        25.14 o                         
   1   1   2        104.63         87.03         5.24 o                         
   2   1   2        388.74        362.88        13.43 o                         
   3   1   2         10.60         15.62         1.70 o                         
   4   1   2         36.47         28.65         3.34 o                         
   5   1   2        144.95        156.59         6.87 o                         
   6   1   2         28.08         43.43         5.18 o                         
  -6   2   2          0.40          3.16         5.41 o                         
  -5   2   2         20.24         21.68         4.01 o                         
  -4   2   2         47.46         50.27         2.83 o                         
  -3   2   2        866.21        928.72        30.34 o                         
  -2   2   2        138.16        121.28         9.99 o                         
  -1   2   2       2010.38       2005.14        84.21 o                         
   0   2   2       2240.79       2029.90        75.04 o                         
   1   2   2        246.22        196.70         7.46 o                         
   2   2   2       1283.45       1196.83        43.67 o                         
   3   2   2          1.54          1.98         1.62 o                         
   4   2   2          0.11         -2.44         2.44 o                         
   5   2   2         76.71         87.50         6.43 o                         
   6   2   2          6.34          7.14        11.16 o                         
  -6   3   2          7.50         29.37        16.97 o                         
  -5   3   2        153.77        155.39        12.69 o                         
  -4   3   2         22.35         22.27         3.90 o                         
  -3   3   2          5.92          9.16         1.77 o                         
  -2   3   2        959.14        971.08        41.18 o                         
  -1   3   2       1458.64       1533.63        55.89 o                         
   0   3   2        412.96        411.03        13.54 o                         
   1   3   2          0.14          1.13         1.58 o                         
   2   3   2        312.57        306.41        11.51 o                         
   3   3   2        100.78         94.76         4.30 o                         
   4   3   2        217.30        207.83        11.59 o                         
   5   3   2         11.15         12.43         3.04 o                         
   6   3   2          5.91         10.47        11.56 o                         
  -6   4   2         59.09         69.68         9.75 o                         
  -5   4   2         35.03         32.42        17.04 o                         
  -4   4   2         69.28         77.55         3.89 o                         
  -3   4   2        137.27        137.86         8.21 o                         
  -2   4   2        926.57        926.10        39.17 o                         
  -1   4   2        139.96        158.58         5.52 o                         
   0   4   2          0.68          1.01         1.13 o                         
   1   4   2       1420.72       1292.86        42.14 o                         
   2   4   2         37.78         25.02         2.67 o                         
   3   4   2         13.31         11.79         2.11 o                         
   4   4   2        101.39        110.21         7.66 o                         
   5   4   2          9.30          6.13         3.14 o                         
   6   4   2          2.08          5.43         6.68 o                         
  -6   5   2         41.15         58.12         9.22 o                         
  -5   5   2          6.45         10.40         3.52 o                         
  -4   5   2         34.58         38.11         4.61 o                         
  -3   5   2        289.80        287.43        11.20 o                         
  -2   5   2       1499.67       1567.89        66.12 o                         
  -1   5   2       4429.93       4667.71       195.78 o                         
   0   5   2       1798.59       1905.28        61.99 o                         
   1   5   2          6.02          4.93         1.42 o                         
   2   5   2         74.58         65.36         3.90 o                         
   3   5   2        523.60        488.17        21.01 o                         
   4   5   2         59.01         61.01         3.77 o                         
   5   5   2         85.82         92.87         8.62 o                         
  -6   6   2         40.05         39.15         7.88 o                         
  -5   6   2         11.45         10.37         3.52 o                         
  -4   6   2          8.33          6.85         2.71 o                         
  -3   6   2         18.80         24.26        18.10 o                         
  -2   6   2          0.09          1.60         2.06 o                         
  -1   6   2        116.31        134.81         4.46 o                         
   0   6   2          8.41         12.84         1.63 o                         
   1   6   2          0.13          1.06         1.61 o                         
   2   6   2        163.02        134.73         8.58 o                         
   3   6   2          3.75          1.67         2.07 o                         
   4   6   2          3.26          2.87         2.40 o                         
   5   6   2          4.04          2.00         4.25 o                         
   6   6   2          3.87          0.80         6.28 o                         
  -6   7   2          0.09         -4.14         6.81 o                         
  -5   7   2         19.55         25.24         4.73 o                         
  -4   7   2         50.83         44.17         4.71 o                         
  -3   7   2         40.55         38.68         2.86 o                         
  -2   7   2        448.04        477.29        17.67 o                         
  -1   7   2        341.88        373.82        11.35 o                         
   0   7   2        630.93        650.68        19.49 o                         
   1   7   2        371.60        363.84        20.77 o                         
   2   7   2          1.35          5.11         1.79 o                         
   3   7   2          4.31          4.99         2.14 o                         
   4   7   2        218.87        204.82        14.71 o                         
   5   7   2         46.50         40.92         4.66 o                         
  -5   8   2          0.01          4.43         5.88 o                         
  -4   8   2          0.70          2.62         2.62 o                         
  -3   8   2          1.85          0.68         1.97 o                         
  -2   8   2          0.76          0.72         1.81 o                         
  -1   8   2        124.79        150.46         4.95 o                         
   0   8   2         32.14         44.30         2.16 o                         
   1   8   2         36.42         27.23         1.73 o                         
   2   8   2         90.65         86.11         4.91 o                         
   3   8   2         91.28         86.73         4.25 o                         
   4   8   2         10.12          8.83         2.58 o                         
   5   8   2         12.61          4.96         3.69 o                         
  -5   9   2          2.27          3.89         5.17 o                         
  -4   9   2         33.60         35.81         4.69 o                         
  -3   9   2         16.99         15.38         2.52 o                         
  -2   9   2         24.45         21.86         2.48 o                         
  -1   9   2          2.32          3.09         1.61 o                         
   0   9   2          3.75          3.95         1.53 o                         
   1   9   2         48.81         46.37         4.38 o                         
   2   9   2        158.56        165.67        12.20 o                         
   3   9   2          7.88         11.20         2.42 o                         
   4   9   2         12.16         12.67         2.81 o                         
   5   9   2        108.64        102.51        16.17 o                         
  -5  10   2          9.47         12.36         6.98 o                         
  -4  10   2         82.66         93.48         5.08 o                         
  -3  10   2        142.28        141.06         6.88 o                         
  -2  10   2        517.33        526.98        27.73 o                         
  -1  10   2          2.34          1.33         1.73 o                         
   0  10   2         78.68         74.45         3.30 o                         
   1  10   2        536.28        571.01        33.38 o                         
   2  10   2        223.86        228.21        23.99 o                         
   3  10   2         42.10         39.10         3.01 o                         
   4  10   2         49.70         47.26         6.23 o                         
   5  10   2         26.44         37.71         4.69 o                         
  -5  11   2        133.04        160.16        32.80 o                         
  -4  11   2         28.09         35.83        10.09 o                         
  -3  11   2         74.56         70.55         6.88 o                         
  -2  11   2         32.74         31.79         3.96 o                         
  -1  11   2          0.22         -0.92         1.67 o                         
   0  11   2         13.29         16.93         2.10 o                         
   1  11   2          0.09         -0.24         2.34 o                         
   2  11   2         21.96         25.55         3.52 o                         
   3  11   2         14.66         15.82         3.26 o                         
   4  11   2         37.73         40.28        14.50 o                         
  -4  12   2         68.43         81.61         6.24 o                         
  -3  12   2        620.05        587.25        30.87 o                         
  -2  12   2        254.29        234.92        13.03 o                         
  -1  12   2        133.59        121.37         5.76 o                         
   0  12   2        397.91        395.62        18.92 o                         
   1  12   2        408.92        417.98        38.07 o                         
   2  12   2        394.43        421.01        39.21 o                         
   3  12   2          5.70         10.17         5.65 o                         
   4  12   2         20.38         32.95        11.22 o                         
  -4  13   2         58.18         61.97         5.69 o                         
  -3  13   2         23.11         24.30         3.67 o                         
  -2  13   2         16.92         23.32         3.65 o                         
  -1  13   2         33.63         28.45         4.05 o                         
   0  13   2         13.44         17.94         2.50 o                         
   1  13   2         10.11         12.89         2.75 o                         
   2  13   2         34.21         37.52         3.97 o                         
   3  13   2         36.62         39.33         6.22 o                         
   4  13   2         38.66         46.26         4.84 o                         
  -4  14   2         56.06         52.24         7.75 o                         
  -3  14   2         22.18         30.80         4.58 o                         
  -2  14   2        175.33        163.28        13.90 o                         
  -1  14   2         10.10          9.92         2.22 o                         
   0  14   2         19.56         24.35         3.04 o                         
   1  14   2        194.76        186.63         8.22 o                         
   2  14   2          4.96          6.28         3.21 o                         
   3  14   2         69.31         72.75         5.97 o                         
  -3  15   2         24.33         23.42         4.41 o                         
  -2  15   2         59.74         66.65         5.76 o                         
  -1  15   2         59.67         51.16         4.15 o                         
   0  15   2         45.21         47.37         4.79 o                         
   1  15   2         14.96         18.49         3.16 o                         
   2  15   2          5.49          6.65         3.66 o                         
   3  15   2         18.32         31.03        10.15 o                         
  -2  16   2          2.04          0.46         3.34 o                         
  -1  16   2         55.39         42.49         7.22 o                         
   0  16   2          0.33         10.48         3.63 o                         
   1  16   2         73.35         68.18         9.31 o                         
   2  16   2         73.69         65.16        11.82 o                         
  -1  17   2        139.24        141.63        12.83 o                         
   0  17   2         72.79         68.01         8.95 o                         
   1  17   2         76.57         77.57         6.28 o                         
  -6   0   3          1.43         -2.54         5.21 o                         
  -5   0   3          0.79          2.14         4.14 o                         
  -4   0   3          1.56          2.18         2.69 o                         
  -3   0   3          4.85         11.27         2.76 o                         
  -2   0   3        995.81       1101.65        56.97 o                         
  -1   0   3         33.00         26.40         6.28 o                         
   0   0   3         40.54         52.91         6.55 o                         
   1   0   3          1.08         -0.08         2.00 o                         
   2   0   3       2875.55       2465.86       126.70 o                         
   3   0   3        855.28        853.78        36.18 o                         
   4   0   3        269.58        262.08        14.45 o                         
   5   0   3         25.56         31.81         4.87 o                         
   6   0   3          0.06         12.51        12.83 o                         
  -6   1   3          3.80         -1.60         5.08 o                         
  -5   1   3         94.18         96.68         6.14 o                         
  -4   1   3        285.31        303.12        13.69 o                         
  -3   1   3        863.40       1018.72        37.20 o                         
  -2   1   3        117.42        139.91         5.67 o                         
  -1   1   3        175.82        166.80         6.53 o                         
   0   1   3        111.97        102.75         3.78 o                         
   1   1   3         11.75          6.80         1.39 o                         
   2   1   3         12.57         12.79         1.80 o                         
   3   1   3        272.84        254.39         9.73 o                         
   4   1   3         80.10         67.47         4.41 o                         
   5   1   3         40.53         43.90         3.72 o                         
   6   1   3          9.98          4.64         8.32 o                         
  -6   2   3          9.97          7.22         5.34 o                         
  -5   2   3          0.59          1.75         2.87 o                         
  -4   2   3          7.19          7.74         2.12 o                         
  -3   2   3        230.71        239.55         9.18 o                         
  -2   2   3         24.12         24.95         2.39 o                         
  -1   2   3       1080.35       1136.21        41.39 o                         
   0   2   3        208.93        180.81         6.23 o                         
   1   2   3        529.91        465.89        17.20 o                         
   2   2   3        190.13        171.13         6.68 o                         
   3   2   3        602.49        597.86        25.52 o                         
   4   2   3        114.54        121.10         6.23 o                         
   5   2   3         14.46         13.94         3.03 o                         
   6   2   3          2.90         -4.27         4.27 o                         
  -6   3   3          2.93         -0.13         5.61 o                         
  -5   3   3         57.47         61.73         8.38 o                         
  -4   3   3        163.02        177.33         8.20 o                         
  -3   3   3        227.80        237.13        23.35 o                         
  -2   3   3        109.73        106.19         4.78 o                         
  -1   3   3        113.76        123.59         4.51 o                         
   0   3   3         69.75         63.82         3.74 o                         
   1   3   3         42.20         47.88         3.21 o                         
   2   3   3        193.95        210.25         8.10 o                         
   3   3   3         57.28         56.47         3.92 o                         
   4   3   3         66.64         58.16         4.00 o                         
   5   3   3         35.40         38.05         4.00 o                         
   6   3   3          3.30         -6.08         6.08 o                         
  -6   4   3          6.37         28.36        17.97 o                         
  -5   4   3         28.42         30.84         4.59 o                         
  -4   4   3         56.69         58.13         4.71 o                         
  -3   4   3        112.39        107.26         5.91 o                         
  -2   4   3        473.42        485.15        17.95 o                         
  -1   4   3       1942.83       2116.69        62.89 o                         
   0   4   3       1135.55       1162.88        37.94 o                         
   1   4   3         13.59         12.81         1.47 o                         
   2   4   3         27.16         15.54         1.91 o                         
   3   4   3          7.53          5.23         2.00 o                         
   4   4   3         39.86         41.52         3.31 o                         
   5   4   3          6.15          6.31         3.05 o                         
   6   4   3          0.02         10.18         4.30 o                         
  -6   5   3         19.95         23.70        13.63 o                         
  -5   5   3         26.99         14.83         4.94 o                         
  -4   5   3         41.10         41.37         3.50 o                         
  -3   5   3         45.55         47.93         2.74 o                         
  -2   5   3       1695.43       1929.88        62.93 o                         
  -1   5   3        571.38        634.77        20.85 o                         
   0   5   3          1.85          0.44         1.53 o                         
   1   5   3          2.21          4.95         1.40 o                         
   2   5   3        226.60        218.15         9.77 o                         
   3   5   3         29.11         30.50         3.31 o                         
   4   5   3          0.58         -1.34         2.16 o                         
   5   5   3         39.32         32.47         9.82 o                         
   6   5   3         24.69          2.94         6.41 o                         
  -6   6   3         38.33         57.72         9.62 o                         
  -5   6   3          1.64          7.59         4.81 o                         
  -4   6   3         50.99         47.39         5.10 o                         
  -3   6   3         42.35         39.97         5.01 o                         
  -2   6   3       1238.51       1427.49        52.05 o                         
  -1   6   3       1522.72       1742.97        63.54 o                         
   0   6   3        704.26        825.21        23.99 o                         
   1   6   3        125.38        154.33        10.00 o                         
   2   6   3        325.18        304.69        10.26 o                         
   3   6   3         80.71         73.18         4.01 o                         
   4   6   3         14.11         13.92         2.49 o                         
   5   6   3          0.15          2.80         3.20 o                         
  -6   7   3          3.49         -0.13         7.22 o                         
  -5   7   3          9.57         11.66         4.62 o                         
  -4   7   3         24.21         39.49         5.42 o                         
  -3   7   3         20.41         42.27        31.00 o                         
  -2   7   3         56.45         52.21         3.64 o                         
  -1   7   3       1081.44       1257.64        41.02 o                         
   0   7   3         30.51         24.79         1.98 o                         
   1   7   3        450.27        461.32        32.96 o                         
   2   7   3         40.59         41.61         2.51 o                         
   3   7   3          1.37          2.15         2.18 o                         
   4   7   3         77.66         76.42         8.77 o                         
   5   7   3         29.83         31.38         7.46 o                         
  -5   8   3         49.95         64.37         6.50 o                         
  -4   8   3          1.28          0.88         2.53 o                         
  -3   8   3         23.37         24.18         2.93 o                         
  -2   8   3        184.85        203.86        10.66 o                         
  -1   8   3       1019.54       1225.16        41.10 o                         
   0   8   3        266.18        332.00        13.60 o                         
   1   8   3        222.30        222.09        22.88 o                         
   2   8   3        151.42        145.89         9.62 o                         
   3   8   3        243.25        230.57         8.95 o                         
   4   8   3         34.49         37.34         5.94 o                         
   5   8   3         15.43         19.08        10.04 o                         
  -5   9   3         69.98         67.27        10.16 o                         
  -4   9   3        181.53        216.23        12.32 o                         
  -3   9   3         96.20        103.11         5.45 o                         
  -2   9   3          2.87          1.51         1.99 o                         
  -1   9   3          9.55         18.21         2.88 o                         
   0   9   3        768.15        773.74        42.55 o                         
   1   9   3          3.93          2.63         2.11 o                         
   2   9   3          6.74         10.47         2.04 o                         
   3   9   3          4.36          4.41         2.09 o                         
   4   9   3         35.87         42.23         4.19 o                         
   5   9   3         53.86         48.40         5.55 o                         
  -5  10   3          0.04          3.75         5.99 o                         
  -4  10   3         12.11         13.54         3.41 o                         
  -3  10   3         38.71         42.04         4.48 o                         
  -2  10   3         26.48         22.78         3.23 o                         
  -1  10   3         13.29         17.69         1.99 o                         
   0  10   3          0.62          2.55         1.63 o                         
   1  10   3         99.13        103.83        10.80 o                         
   2  10   3        288.59        271.17        26.86 o                         
   3  10   3        128.74        127.95        12.46 o                         
   4  10   3        115.86        111.00         9.31 o                         
   5  10   3          4.17         12.86         4.21 o                         
  -5  11   3         57.60         54.25         9.09 o                         
  -4  11   3        136.95        147.78         9.40 o                         
  -3  11   3        120.19        130.48         8.13 o                         
  -2  11   3         14.94         18.34         3.07 o                         
  -1  11   3         96.98         93.43         8.60 o                         
   0  11   3         41.34         42.70         3.42 o                         
   1  11   3         21.42         29.05         3.45 o                         
   2  11   3         46.14         46.26         3.76 o                         
   3  11   3         33.31         34.62         4.34 o                         
   4  11   3          8.90          6.84         8.10 o                         
  -4  12   3         14.81         19.46         9.02 o                         
  -3  12   3         48.24         46.80         4.71 o                         
  -2  12   3         66.04         65.12         5.19 o                         
  -1  12   3          2.74         -0.13         2.04 o                         
   0  12   3         10.40         12.07         2.13 o                         
   1  12   3          7.85         10.30         2.85 o                         
   2  12   3        144.76        135.78        14.33 o                         
   3  12   3        201.48        205.99        21.20 o                         
   4  12   3         28.41         44.73         4.87 o                         
  -4  13   3         19.93         24.69         7.01 o                         
  -3  13   3         11.72         14.53         4.01 o                         
  -2  13   3          5.46          4.60         3.34 o                         
  -1  13   3         11.78         13.85         2.31 o                         
   0  13   3          9.35          9.24         2.50 o                         
   1  13   3         42.37         40.62         3.30 o                         
   2  13   3          2.59          5.74         2.49 o                         
   3  13   3         44.98         42.60         6.04 o                         
   4  13   3         19.03         22.65        14.10 o                         
  -3  14   3         26.19         22.18         3.87 o                         
  -2  14   3        114.72        117.42         9.42 o                         
  -1  14   3        303.97        312.39        30.40 o                         
   0  14   3         70.42         75.84         9.24 o                         
   1  14   3         18.35         17.23         2.66 o                         
   2  14   3         64.05         71.23         8.03 o                         
   3  14   3         91.92         84.63         9.88 o                         
  -3  15   3         13.05         12.70         4.61 o                         
  -2  15   3         20.52         25.13         3.92 o                         
  -1  15   3         18.62         19.72         4.65 o                         
   0  15   3         74.24         74.77        11.02 o                         
   1  15   3         16.77         14.54         2.90 o                         
   2  15   3          3.07          0.05         2.87 o                         
   3  15   3          0.00         -0.53         4.54 o                         
  -2  16   3        170.27        164.79        10.24 o                         
  -1  16   3        365.87        299.57        23.12 o                         
   0  16   3        181.33        191.72        11.78 o                         
   1  16   3          3.02          2.71         3.59 o                         
   2  16   3         66.00         77.52         5.47 o                         
  -1  17   3        104.01         98.47        10.29 o                         
   0  17   3         13.79         18.31         5.61 o                         
  -6   0   4          1.24         -0.67         4.94 o                         
  -5   0   4         14.42         11.76         4.01 o                         
  -4   0   4        133.85        142.81         8.86 o                         
  -3   0   4        427.33        505.70        37.75 o                         
  -2   0   4        117.53        127.99         7.57 o                         
  -1   0   4          1.47          8.49         2.81 o                         
   0   0   4        865.44        820.58        42.47 o                         
   1   0   4        801.76        703.84        36.47 o                         
   2   0   4       1883.31       1740.35        89.61 o                         
   3   0   4         53.59         35.94         5.21 o                         
   4   0   4        103.51        108.90         9.75 o                         
   5   0   4          0.45          8.28         4.68 o                         
   6   0   4         47.34         60.93         8.55 o                         
  -6   1   4          0.51         -0.06         4.54 o                         
  -5   1   4          9.25          7.84         2.92 o                         
  -4   1   4        169.32        185.02         7.51 o                         
  -3   1   4        246.24        271.07        10.40 o                         
  -2   1   4         17.27         23.69         2.29 o                         
  -1   1   4          0.20         -0.10         1.63 o                         
   0   1   4         16.37         17.98         1.42 o                         
   1   1   4        633.21        514.89        18.96 o                         
   2   1   4        129.95         98.38         3.81 o                         
   3   1   4        167.86        161.54         7.55 o                         
   4   1   4         94.29         95.62         5.39 o                         
   5   1   4          8.94          9.35         3.31 o                         
   6   1   4         19.38         39.12         5.72 o                         
  -6   2   4         13.89         19.66         6.88 o                         
  -5   2   4          5.71          5.57         2.84 o                         
  -4   2   4         23.96         28.23         3.37 o                         
  -3   2   4          7.84         12.64         2.02 o                         
  -2   2   4        269.92        315.17        11.88 o                         
  -1   2   4        862.71        972.12        35.47 o                         
   0   2   4         15.93         22.38         1.88 o                         
   1   2   4        105.92         90.94         3.56 o                         
   2   2   4        102.91         83.81         3.82 o                         
   3   2   4        613.13        580.69        21.45 o                         
   4   2   4         38.33         34.36         3.54 o                         
   5   2   4          1.32         -0.66         3.87 o                         
   6   2   4          0.34          7.00        10.96 o                         
  -6   3   4          6.94          0.53         5.48 o                         
  -5   3   4         96.25         88.10         5.19 o                         
  -4   3   4         76.76         70.51         8.04 o                         
  -3   3   4        104.08        103.08         7.52 o                         
  -2   3   4       1023.17       1188.17        43.44 o                         
  -1   3   4         93.03         94.09         3.33 o                         
   0   3   4        216.24        213.66         6.15 o                         
   1   3   4         85.31         93.46         3.87 o                         
   2   3   4        531.21        509.05        18.85 o                         
   3   3   4         51.03         53.00         3.17 o                         
   4   3   4         23.15         21.39         2.78 o                         
   5   3   4          0.15          1.38         4.59 o                         
   6   3   4         15.26          8.28         7.08 o                         
  -6   4   4          6.35          4.94         5.88 o                         
  -5   4   4          0.39         -2.77         2.86 o                         
  -4   4   4         23.01         20.54         2.88 o                         
  -3   4   4          5.84          4.68         1.95 o                         
  -2   4   4         38.18         29.11         2.47 o                         
  -1   4   4        282.31        295.12         9.06 o                         
   0   4   4          1.55          0.70         1.39 o                         
   1   4   4         27.13         32.45         2.04 o                         
   2   4   4         37.21         33.28         2.65 o                         
   3   4   4        233.01        212.38         9.30 o                         
   4   4   4         91.06         89.44         7.26 o                         
   5   4   4          4.52          2.72         3.71 o                         
  -6   5   4          0.04         30.07        29.40 o                         
  -5   5   4          4.56          5.89         3.61 o                         
  -4   5   4        229.46        212.15        10.83 o                         
  -3   5   4        625.79        406.87       134.03 o                         
  -2   5   4         75.42         80.71         3.95 o                         
  -1   5   4        215.08        248.03         8.49 o                         
   0   5   4         18.63         22.47         2.12 o                         
   1   5   4        788.66        773.87        25.74 o                         
   2   5   4         11.55         10.13         1.72 o                         
   3   5   4          9.05          8.24         2.08 o                         
   4   5   4          1.06          0.06         2.30 o                         
   5   5   4         29.41         39.79         5.06 o                         
  -6   6   4          0.07         16.30         6.68 o                         
  -5   6   4          0.03          3.76         3.72 o                         
  -4   6   4         12.22         19.23         5.65 o                         
  -3   6   4        136.71        136.03         6.00 o                         
  -2   6   4         14.37         16.36         2.02 o                         
  -1   6   4        101.02        126.42         4.30 o                         
   0   6   4        273.74        276.48         8.54 o                         
   1   6   4         43.58         41.19         2.69 o                         
   2   6   4        231.54        211.32         8.21 o                         
   3   6   4         17.30         13.30         2.34 o                         
   4   6   4        104.42         94.97         4.86 o                         
   5   6   4         20.73         26.10         8.17 o                         
  -6   7   4          0.41         21.91         7.35 o                         
  -5   7   4         14.06          2.27        12.69 o                         
  -4   7   4        300.13        318.22        16.07 o                         
  -3   7   4        390.09        437.36        19.07 o                         
  -2   7   4        151.54        167.60         6.89 o                         
  -1   7   4         14.09         22.38         2.05 o                         
   0   7   4        115.72        118.80         6.89 o                         
   1   7   4        417.11        393.12        24.49 o                         
   2   7   4        117.67        116.72         6.89 o                         
   3   7   4          9.53          6.18         1.83 o                         
   4   7   4          5.72          4.73         2.45 o                         
   5   7   4         15.11         19.72         8.49 o                         
  -5   8   4          8.51          8.77         4.25 o                         
  -4   8   4         11.77         21.75         5.57 o                         
  -3   8   4          4.41          5.32         2.35 o                         
  -2   8   4         37.70         50.46         3.30 o                         
  -1   8   4        158.12        182.59         9.03 o                         
   0   8   4         49.01         49.93         2.65 o                         
   1   8   4         19.66         20.76         2.43 o                         
   2   8   4         64.87         60.95         4.05 o                         
   3   8   4        269.82        249.96        13.57 o                         
   4   8   4         17.35         16.29         2.77 o                         
   5   8   4          4.20          6.44         5.34 o                         
  -5   9   4        126.60        123.32        20.18 o                         
  -4   9   4         62.42         65.47         4.26 o                         
  -3   9   4        108.97        120.84         7.07 o                         
  -2   9   4        213.83        235.83        12.94 o                         
  -1   9   4         96.87        101.23         4.77 o                         
   0   9   4        187.67        179.95        13.52 o                         
   1   9   4          4.23          0.19         2.03 o                         
   2   9   4        345.58        343.13        26.66 o                         
   3   9   4        122.80        127.30         6.86 o                         
   4   9   4          1.78          4.71         2.47 o                         
   5   9   4          3.31         17.31        12.36 o                         
  -5  10   4          3.18          0.94         4.68 o                         
  -4  10   4          1.57          2.41         5.08 o                         
  -3  10   4          0.29          1.19         2.79 o                         
  -2  10   4         47.92         45.84         4.20 o                         
  -1  10   4        183.06        199.25        10.31 o                         
   0  10   4          6.35          9.80         1.79 o                         
   1  10   4         33.74         28.49         4.53 o                         
   2  10   4        125.56        118.80        11.01 o                         
   3  10   4        174.23        174.08        19.44 o                         
   4  10   4         24.37         24.12         3.28 o                         
  -5  11   4          0.02          3.21         5.21 o                         
  -4  11   4         86.06         98.09         7.18 o                         
  -3  11   4         43.67         56.41         5.01 o                         
  -2  11   4         15.78         10.82         2.83 o                         
  -1  11   4          0.17          1.55         2.00 o                         
   0  11   4          3.17          2.20         1.81 o                         
   1  11   4        233.79        237.95        27.97 o                         
   2  11   4         44.51         49.59         5.94 o                         
   3  11   4        103.71        119.67         5.96 o                         
   4  11   4         78.00         83.42         4.93 o                         
  -4  12   4         18.09         17.29        10.29 o                         
  -3  12   4         47.93         54.10         5.39 o                         
  -2  12   4         66.75         65.50         5.24 o                         
  -1  12   4         23.64         23.30         3.26 o                         
   0  12   4        265.71        285.77        24.12 o                         
   1  12   4         37.94         38.95         3.89 o                         
   2  12   4        251.12        244.44        27.27 o                         
   3  12   4         33.22         37.37         5.14 o                         
   4  12   4         44.86         50.11         7.48 o                         
  -4  13   4         13.10         15.23         3.97 o                         
  -3  13   4         42.81         49.51         5.20 o                         
  -2  13   4          2.86          6.48         3.12 o                         
  -1  13   4          3.01          1.47         2.37 o                         
   0  13   4          7.73         10.75         2.64 o                         
   1  13   4         30.45         36.48         4.16 o                         
   2  13   4         52.59         52.76         5.61 o                         
   3  13   4         17.49         23.29         6.69 o                         
  -3  14   4          0.30          5.21         5.08 o                         
  -2  14   4         68.56         66.62         5.72 o                         
  -1  14   4        266.82        277.12        23.25 o                         
   0  14   4          0.07         -4.48         4.48 o                         
   1  14   4          1.28          4.68         2.76 o                         
   2  14   4         30.28         34.87         3.98 o                         
   3  14   4        158.98        133.39        16.86 o                         
  -3  15   4         45.47         44.58         7.08 o                         
  -2  15   4        170.97        151.52         9.47 o                         
  -1  15   4          6.95          7.48         4.54 o                         
   0  15   4         22.49         33.87         7.15 o                         
   1  15   4          0.44         -0.15         2.90 o                         
   2  15   4         30.51         35.30         4.16 o                         
  -2  16   4         38.03         31.22         5.21 o                         
  -1  16   4         27.01         33.40         7.08 o                         
   0  16   4         24.05         30.86         4.91 o                         
   1  16   4          3.52          3.27         4.06 o                         
  -6   0   5          0.17          3.47         4.68 o                         
  -5   0   5        101.15         91.93         8.42 o                         
  -4   0   5          6.22          3.52         3.05 o                         
  -3   0   5         10.21         18.16         4.21 o                         
  -2   0   5          5.70         13.47         2.95 o                         
  -1   0   5        993.72       1179.74        49.68 o                         
   0   0   5       2548.16       2718.26       140.02 o                         
   1   0   5       1135.85       1010.90        52.29 o                         
   2   0   5        869.07        858.33        44.50 o                         
   3   0   5         73.60         68.28         6.95 o                         
   4   0   5         61.65         70.55         7.48 o                         
   5   0   5          8.21          5.44         4.16 o                         
  -6   1   5         24.36         26.77         4.20 o                         
  -5   1   5          1.02         -0.60         3.07 o                         
  -4   1   5         80.35         86.30         4.37 o                         
  -3   1   5        102.02        112.49         8.35 o                         
  -2   1   5        130.01        128.26         5.43 o                         
  -1   1   5          1.45          4.03         1.38 o                         
   0   1   5       1956.26       2139.37        63.44 o                         
   1   1   5       1029.07        948.79        31.04 o                         
   2   1   5        168.32        131.90         5.36 o                         
   3   1   5         33.70         26.51         2.77 o                         
   4   1   5         26.66         24.29         3.21 o                         
   5   1   5         69.26         66.61         4.93 o                         
  -6   2   5         23.34         22.51         4.81 o                         
  -5   2   5          5.52          2.48         2.77 o                         
  -4   2   5         49.00         45.52         3.29 o                         
  -3   2   5         26.27         31.40         3.41 o                         
  -2   2   5         72.40         77.40         3.83 o                         
  -1   2   5        199.83        235.47         9.04 o                         
   0   2   5        766.35        772.52        21.37 o                         
   1   2   5       1129.96       1014.21        33.09 o                         
   2   2   5        133.74        130.23         5.40 o                         
   3   2   5         11.05         12.02         2.31 o                         
   4   2   5          4.13          3.03         2.46 o                         
   5   2   5         38.63         57.69         7.74 o                         
  -6   3   5          1.75         -3.58         3.58 o                         
  -5   3   5         15.11         15.30         3.70 o                         
  -4   3   5         13.37         15.33         2.48 o                         
  -3   3   5        321.62        340.49        22.66 o                         
  -2   3   5         93.06        101.42         5.40 o                         
  -1   3   5        327.26        369.37        11.26 o                         
   0   3   5        161.50        187.00         5.95 o                         
   1   3   5        122.24        109.84         3.75 o                         
   2   3   5        213.14        204.54         8.01 o                         
   3   3   5          0.44          1.78         2.08 o                         
   4   3   5         22.36         21.47         3.20 o                         
   5   3   5          7.06         10.40         3.11 o                         
  -6   4   5         14.30          4.68         5.08 o                         
  -5   4   5         20.32         27.97         6.51 o                         
  -4   4   5        134.06        128.95        11.96 o                         
  -3   4   5        151.90        161.68        11.02 o                         
  -2   4   5          1.31         -0.27         1.82 o                         
  -1   4   5          0.48          0.08         1.60 o                         
   0   4   5         72.87         61.94         2.38 o                         
   1   4   5        149.93        134.89         4.49 o                         
   2   4   5         99.51        101.63         6.54 o                         
   3   4   5        145.59        137.82         5.91 o                         
   4   4   5        117.93        122.98         6.41 o                         
   5   4   5         58.58         67.38         4.92 o                         
  -6   5   5          2.44          5.61         5.21 o                         
  -5   5   5         30.63         34.17         4.34 o                         
  -4   5   5        202.31        185.76        19.93 o                         
  -3   5   5         78.59         75.86         7.25 o                         
  -2   5   5          0.08         -1.25         1.70 o                         
  -1   5   5         42.62         47.43         2.41 o                         
   0   5   5        146.14        158.97         4.75 o                         
   1   5   5          5.26          4.63         1.40 o                         
   2   5   5         31.00         31.30         3.36 o                         
   3   5   5        182.86        177.68        10.80 o                         
   4   5   5         90.31         78.38         7.82 o                         
   5   5   5          1.37         -3.89         6.08 o                         
  -6   6   5          1.81         59.49        40.82 o                         
  -5   6   5        166.05        178.99        13.63 o                         
  -4   6   5        144.30        127.75        18.45 o                         
  -3   6   5        122.18        133.78         5.85 o                         
  -2   6   5        390.57        511.43        19.02 o                         
  -1   6   5        155.91        171.19         6.20 o                         
   0   6   5        296.52        325.84        15.58 o                         
   1   6   5        217.05        227.86        14.52 o                         
   2   6   5         15.70         11.97         1.86 o                         
   3   6   5        203.67        203.25         8.25 o                         
   4   6   5        295.84        270.13        12.19 o                         
   5   6   5          9.30         11.40         3.14 o                         
  -6   7   5          0.92         14.43         7.35 o                         
  -5   7   5         17.22         17.64         5.75 o                         
  -4   7   5        197.98        177.39         8.32 o                         
  -3   7   5         94.36         97.37         4.26 o                         
  -2   7   5        116.29        120.80         5.24 o                         
  -1   7   5         30.19         40.64         2.72 o                         
   0   7   5        134.18        149.91         6.73 o                         
   1   7   5        225.77        210.11        16.24 o                         
   2   7   5         80.31         70.28         5.95 o                         
   3   7   5        168.96        158.54        12.32 o                         
   4   7   5         12.92         15.29         3.22 o                         
   5   7   5          1.07         13.90         3.29 o                         
  -5   8   5         13.47         22.91         8.46 o                         
  -4   8   5        147.73        153.87        11.14 o                         
  -3   8   5        182.13        188.08        11.20 o                         
  -2   8   5         13.52         13.51         2.80 o                         
  -1   8   5         35.60         37.50         3.89 o                         
   0   8   5        102.61         93.36         4.84 o                         
   1   8   5        305.54        302.11        33.33 o                         
   2   8   5         43.63         39.46         2.93 o                         
   3   8   5         93.49         82.57        10.24 o                         
   4   8   5         10.69          9.48         2.56 o                         
   5   8   5         11.67         34.14        14.38 o                         
  -5   9   5         14.52         30.96         7.28 o                         
  -4   9   5          5.24         10.43         3.31 o                         
  -3   9   5        359.17        376.97        23.25 o                         
  -2   9   5         52.51         64.25         3.95 o                         
  -1   9   5         51.61         43.78         2.58 o                         
   0   9   5         58.57         43.52         3.16 o                         
   1   9   5        281.61        279.04        25.40 o                         
   2   9   5        412.48        380.95        15.87 o                         
   3   9   5          0.95         -0.10         2.11 o                         
   4   9   5          3.46          3.20         2.70 o                         
  -5  10   5          5.56         10.29         5.61 o                         
  -4  10   5          8.47         13.30         6.68 o                         
  -3  10   5          2.59          6.07         4.94 o                         
  -2  10   5         13.75         13.67         2.88 o                         
  -1  10   5         41.65         45.10         3.19 o                         
   0  10   5        312.74        292.24        27.14 o                         
   1  10   5        370.35        371.19        29.74 o                         
   2  10   5        114.97        124.32        11.20 o                         
   3  10   5          7.37          8.66         2.63 o                         
   4  10   5          1.54         -1.66         2.87 o                         
  -4  11   5         64.04         70.58         9.62 o                         
  -3  11   5          5.24         15.29         4.54 o                         
  -2  11   5         32.59         45.45         4.35 o                         
  -1  11   5          4.33         14.28         2.68 o                         
   0  11   5        213.79        184.80        17.66 o                         
   1  11   5        192.12        195.76        18.21 o                         
   2  11   5         14.07         16.73         2.76 o                         
   3  11   5         59.76         65.24         6.78 o                         
   4  11   5          6.36         11.53         9.80 o                         
  -4  12   5          0.50          3.17         3.58 o                         
  -3  12   5         17.98         19.24         5.21 o                         
  -2  12   5          6.65          3.05         3.17 o                         
  -1  12   5        159.98        160.54        14.79 o                         
   0  12   5        312.98        353.52        13.72 o                         
   1  12   5        147.46        154.72        10.42 o                         
   2  12   5        281.51        280.57        35.64 o                         
   3  12   5         23.93         19.86         3.53 o                         
  -4  13   5          5.08          0.93         4.08 o                         
  -3  13   5         28.79         42.34         5.23 o                         
  -2  13   5         20.81         35.68         7.35 o                         
  -1  13   5          1.30          1.71         2.58 o                         
   0  13   5         63.96         65.27         5.03 o                         
   1  13   5         28.98         37.15         3.64 o                         
   2  13   5         17.27         19.78         5.15 o                         
   3  13   5          3.17          5.62         3.50 o                         
  -3  14   5         28.82         18.56         4.25 o                         
  -2  14   5         57.25         57.27         5.93 o                         
  -1  14   5         57.31         57.11         8.82 o                         
   0  14   5         90.92        104.17         8.70 o                         
   1  14   5        183.55        215.02        12.71 o                         
   2  14   5          2.37          0.86         2.96 o                         
   3  14   5         23.35         32.78        17.90 o                         
  -2  15   5         19.84         12.66         4.30 o                         
  -1  15   5         19.58         12.29         5.21 o                         
   0  15   5          0.64          1.93         6.21 o                         
   1  15   5         21.72         19.30         3.64 o                         
   2  15   5         39.81         40.82         4.80 o                         
  -1  16   5         19.84         29.26         6.81 o                         
   0  16   5         68.46         72.71         6.85 o                         
   1  16   5          0.11         -4.20         4.20 o                         
  -6   0   6         57.42         41.29         6.41 o                         
  -5   0   6         87.79         83.94         6.62 o                         
  -4   0   6        145.16        160.67         9.72 o                         
  -3   0   6         33.58         42.41         4.49 o                         
  -2   0   6         79.93         82.01         5.71 o                         
  -1   0   6       1002.47       1351.63        56.88 o                         
   0   0   6        132.27        146.36         8.45 o                         
   1   0   6        942.50        872.56        45.25 o                         
   2   0   6         38.37         41.69         5.75 o                         
   3   0   6          6.62          4.94         3.61 o                         
   4   0   6          8.17         14.43         4.28 o                         
   5   0   6          3.85          5.21         4.68 o                         
  -6   1   6         21.61         20.73        10.36 o                         
  -5   1   6          0.06         -2.07         4.36 o                         
  -4   1   6         16.77         16.70         2.45 o                         
  -3   1   6         84.54         83.47         4.78 o                         
  -2   1   6         58.27         59.25         2.85 o                         
  -1   1   6        124.46        174.71         6.19 o                         
   0   1   6        113.71        136.78         5.53 o                         
   1   1   6         14.83         22.99         2.07 o                         
   2   1   6          1.21          4.27         3.11 o                         
   3   1   6          1.93          1.48         2.37 o                         
   4   1   6          0.82          1.47         2.83 o                         
   5   1   6          0.00         -0.52         3.06 o                         
  -6   2   6          3.82          0.92         3.33 o                         
  -5   2   6         48.59         47.02         3.80 o                         
  -4   2   6         58.59         54.75         3.59 o                         
  -3   2   6        129.55        125.41         6.20 o                         
  -2   2   6          1.45          2.26         1.63 o                         
  -1   2   6         62.73         74.57         2.95 o                         
   0   2   6       1442.80       1604.40        44.20 o                         
   1   2   6        236.93        220.58         6.91 o                         
   2   2   6        183.61        167.57         8.66 o                         
   3   2   6          2.75          3.02         2.25 o                         
   4   2   6          8.62         13.47         2.74 o                         
   5   2   6         48.63         59.70         5.28 o                         
  -6   3   6          9.24         10.14         5.01 o                         
  -5   3   6         96.92         89.93        11.02 o                         
  -4   3   6          2.01          1.86         2.34 o                         
  -3   3   6         72.63         66.71         4.22 o                         
  -2   3   6        238.26        234.21         9.13 o                         
  -1   3   6        440.76        518.56        15.63 o                         
   0   3   6        125.19        143.52         4.38 o                         
   1   3   6         72.98         77.50         2.95 o                         
   2   3   6        134.61        114.97         6.33 o                         
   3   3   6         78.37         74.18         4.55 o                         
   4   3   6         97.70         90.62         6.42 o                         
   5   3   6          4.51          9.58         3.39 o                         
  -6   4   6          1.11          2.36         3.94 o                         
  -5   4   6          0.37         -0.25         2.86 o                         
  -4   4   6         21.52         20.45         5.73 o                         
  -3   4   6          1.38         -1.09         2.25 o                         
  -2   4   6        132.17        144.45         6.01 o                         
  -1   4   6         26.50         29.50         1.85 o                         
   0   4   6         41.58         40.21         2.54 o                         
   1   4   6        523.61        487.87        19.34 o                         
   2   4   6         51.60         49.62         3.81 o                         
   3   4   6          0.84          1.17         2.00 o                         
   4   4   6        147.57        149.79         8.50 o                         
   5   4   6         68.68         73.47         5.99 o                         
  -6   5   6         84.05         76.29         8.42 o                         
  -5   5   6         49.28         53.34         6.51 o                         
  -4   5   6         41.74         31.28         4.53 o                         
  -3   5   6         62.02         58.46         5.56 o                         
  -2   5   6        550.30        646.26        21.39 o                         
  -1   5   6        638.22        725.30        20.15 o                         
   0   5   6         47.83         54.35         2.32 o                         
   1   5   6         79.79         73.71         3.74 o                         
   2   5   6        271.23        252.25        14.99 o                         
   3   5   6        345.65        319.02        38.28 o                         
   4   5   6         26.50         31.84         5.41 o                         
   5   5   6         27.35         21.03         3.85 o                         
  -6   6   6          6.13         58.62        43.36 o                         
  -5   6   6         17.55         20.29         4.31 o                         
  -4   6   6          7.69          2.48         2.40 o                         
  -3   6   6          0.20          3.31         2.87 o                         
  -2   6   6         32.10         30.82         2.55 o                         
  -1   6   6         13.72         22.30         2.04 o                         
   0   6   6          5.61          4.62         2.07 o                         
   1   6   6         16.85         16.50         2.22 o                         
   2   6   6         71.90         65.78         5.27 o                         
   3   6   6         21.66         13.05         2.50 o                         
   4   6   6         28.66         14.96        10.02 o                         
   5   6   6         29.08         43.49         4.53 o                         
  -5   7   6         33.00         40.03         7.28 o                         
  -4   7   6         10.43          4.80         4.91 o                         
  -3   7   6        104.34        107.21         4.60 o                         
  -2   7   6        344.62        379.19        14.18 o                         
  -1   7   6         36.10         35.37         2.56 o                         
   0   7   6         16.26         20.71         2.25 o                         
   1   7   6         54.75         52.86         3.59 o                         
   2   7   6        175.10        164.86        10.29 o                         
   3   7   6         18.35         17.72         2.73 o                         
   4   7   6         54.70         61.38         5.71 o                         
   5   7   6          6.77         14.02         5.95 o                         
  -5   8   6         20.94         28.51         7.01 o                         
  -4   8   6         36.92         39.25         4.82 o                         
  -3   8   6          0.08         -0.77         2.29 o                         
  -2   8   6         22.35         18.77         4.05 o                         
  -1   8   6          2.67         -1.17         1.79 o                         
   0   8   6         60.16         48.67         2.66 o                         
   1   8   6         29.84         23.73         3.80 o                         
   2   8   6          2.43          3.81         2.05 o                         
   3   8   6          1.86          0.38         2.00 o                         
   4   8   6          0.41          0.11         2.29 o                         
  -5   9   6          0.66          8.95         5.08 o                         
  -4   9   6         12.56          3.87         5.81 o                         
  -3   9   6        171.74        169.72         9.71 o                         
  -2   9   6         26.12         28.74         5.42 o                         
  -1   9   6          8.84         11.31         2.00 o                         
   0   9   6          7.55          7.08         2.00 o                         
   1   9   6        100.02        107.67        14.19 o                         
   2   9   6          0.05         -1.20         2.39 o                         
   3   9   6         17.44         24.21         2.73 o                         
   4   9   6          2.62          4.53         2.89 o                         
  -5  10   6         21.98         35.94         7.88 o                         
  -4  10   6         88.43         80.44         9.22 o                         
  -3  10   6         55.89         52.90         7.82 o                         
  -2  10   6        118.34        118.44        10.57 o                         
  -1  10   6         32.88         22.84         2.35 o                         
   0  10   6        251.65        238.35        17.05 o                         
   1  10   6        325.35        321.57        39.90 o                         
   2  10   6         47.11         47.12         3.71 o                         
   3  10   6          8.02          1.90         2.93 o                         
   4  10   6         24.17         27.85         9.08 o                         
  -4  11   6          1.79         -4.68         4.68 o                         
  -3  11   6          0.76         -3.27         3.27 o                         
  -2  11   6         83.58         88.25         9.62 o                         
  -1  11   6         29.30         30.67         3.01 o                         
   0  11   6          0.01          0.17         2.60 o                         
   1  11   6         15.61         15.37         2.75 o                         
   2  11   6         35.63         34.36         3.65 o                         
   3  11   6         19.32         19.54         4.71 o                         
   4  11   6          2.66          0.80         3.42 o                         
  -4  12   6         14.51         14.16         5.61 o                         
  -3  12   6        199.26        171.93        30.66 o                         
  -2  12   6         19.26         15.42         3.20 o                         
  -1  12   6         18.15         13.48         2.65 o                         
   0  12   6        353.42        372.65        29.41 o                         
   1  12   6        312.40        287.72        35.52 o                         
   2  12   6        224.57        235.85        20.47 o                         
   3  12   6         19.82         13.68         2.88 o                         
  -3  13   6         15.88         16.04         3.63 o                         
  -2  13   6         44.89         35.41        14.96 o                         
  -1  13   6         20.52         46.63        10.69 o                         
   0  13   6         45.14         59.59         9.49 o                         
   1  13   6          0.09          5.10         3.76 o                         
   2  13   6          9.77         13.26         9.30 o                         
   3  13   6         18.99         26.75         9.71 o                         
  -3  14   6          5.23          7.46         3.54 o                         
  -2  14   6          0.67          1.67         2.72 o                         
  -1  14   6         41.30         51.57        12.29 o                         
   0  14   6         48.38         56.72         6.23 o                         
   1  14   6        162.21        174.40        13.69 o                         
   2  14   6          0.04          3.19         4.88 o                         
  -2  15   6         18.02          7.88         5.34 o                         
  -1  15   6         31.95         22.48         7.82 o                         
   0  15   6          0.17          0.43         4.35 o                         
   1  15   6         15.71         22.24        10.34 o                         
  -1  16   6          2.05          4.14         5.08 o                         
   0  16   6         24.14         11.99         5.42 o                         
  -6   0   7         74.18         56.79         6.95 o                         
  -5   0   7         61.60         60.85         5.73 o                         
  -4   0   7        108.23        107.54         7.41 o                         
  -3   0   7         15.83         13.32         3.47 o                         
  -2   0   7        479.16        495.03        26.07 o                         
  -1   0   7        260.68        305.33        11.52 o                         
   0   0   7         35.23         54.15         4.31 o                         
   1   0   7         22.40         30.31         7.62 o                         
   2   0   7       1006.09       1016.95        74.42 o                         
   3   0   7        317.03        303.71        22.98 o                         
   4   0   7         76.19         64.54         7.35 o                         
   5   0   7         45.05         53.18         7.35 o                         
  -6   1   7          2.65          3.25         3.31 o                         
  -5   1   7         31.39         34.53         3.29 o                         
  -4   1   7         36.51         30.85         3.15 o                         
  -3   1   7         97.15         96.45         4.65 o                         
  -2   1   7         19.73         22.99         2.17 o                         
  -1   1   7         27.31         45.14         2.34 o                         
   0   1   7          3.61          5.98         1.63 o                         
   1   1   7         46.15         56.66         2.76 o                         
   2   1   7         16.73         19.37         2.57 o                         
   3   1   7         89.39         93.02         6.68 o                         
   4   1   7         28.32         34.21         4.25 o                         
   5   1   7         10.16         13.80         3.31 o                         
  -6   2   7          1.09          6.96         3.48 o                         
  -5   2   7         65.21         65.14         8.61 o                         
  -4   2   7         57.94         50.03         3.56 o                         
  -3   2   7        224.01        218.41        10.05 o                         
  -2   2   7         16.39         18.82         8.79 o                         
  -1   2   7         19.71         20.92         1.85 o                         
   0   2   7         52.81         62.81         2.66 o                         
   1   2   7        512.04        467.45        14.15 o                         
   2   2   7        133.20        124.86         6.75 o                         
   3   2   7        138.56        122.61         7.76 o                         
   4   2   7         14.72         16.53         2.90 o                         
   5   2   7         10.47         18.71         3.61 o                         
  -6   3   7         44.09         32.72         4.47 o                         
  -5   3   7         74.85         72.39         7.25 o                         
  -4   3   7         93.71         92.08         7.50 o                         
  -3   3   7        153.08        149.80         7.25 o                         
  -2   3   7        202.92        219.03         8.73 o                         
  -1   3   7        518.80        663.01        21.88 o                         
   0   3   7         27.01         21.47         1.66 o                         
   1   3   7         27.85         23.62         2.03 o                         
   2   3   7        113.27        128.32        13.17 o                         
   3   3   7          6.75          5.90         2.41 o                         
   4   3   7          8.75         10.20         3.77 o                         
   5   3   7          0.48         13.75        13.03 o                         
  -6   4   7          3.11          4.36         4.41 o                         
  -5   4   7          4.20          2.76         4.55 o                         
  -4   4   7         68.89         64.11         6.15 o                         
  -3   4   7         47.43         47.40         4.13 o                         
  -2   4   7          1.13          3.50         2.13 o                         
  -1   4   7        330.63        424.87        13.00 o                         
   0   4   7        885.51        963.86        36.02 o                         
   1   4   7        460.28        380.17        14.14 o                         
   2   4   7         68.32         62.56         6.85 o                         
   3   4   7        128.81        115.82         6.13 o                         
   4   4   7         77.86         73.49         9.62 o                         
   5   4   7         92.79        115.51         8.05 o                         
  -6   5   7         53.92         47.89        10.76 o                         
  -5   5   7         95.53         88.77         8.17 o                         
  -4   5   7          8.51          5.35         2.25 o                         
  -3   5   7         22.40         17.80         3.68 o                         
  -2   5   7       1009.99       1133.06        41.57 o                         
  -1   5   7        364.73        384.14        11.81 o                         
   0   5   7        669.71        730.65        47.22 o                         
   1   5   7         28.75         23.06         2.36 o                         
   2   5   7        144.48        135.32         7.08 o                         
   3   5   7         16.36         16.67         2.26 o                         
   4   5   7          2.18          4.81         8.95 o                         
   5   5   7         21.94         35.51         4.65 o                         
  -5   6   7          4.85         -1.04         3.28 o                         
  -4   6   7         17.89         15.17         5.81 o                         
  -3   6   7          0.24          3.55         2.54 o                         
  -2   6   7          1.21          0.41         2.16 o                         
  -1   6   7         59.36         58.83         3.14 o                         
   0   6   7        351.99        352.29        26.38 o                         
   1   6   7        278.28        270.56        16.39 o                         
   2   6   7         63.91         64.93         3.18 o                         
   3   6   7          1.40         -0.22         2.23 o                         
   4   6   7        143.95        143.05         7.38 o                         
  -5   7   7          0.07         -1.32         3.53 o                         
  -4   7   7          6.27          4.11         3.09 o                         
  -3   7   7         77.94         80.09         4.63 o                         
  -2   7   7          0.16          1.91         2.44 o                         
  -1   7   7        486.46        520.04        15.89 o                         
   0   7   7         83.48         80.23         5.61 o                         
   1   7   7        599.57        574.66        54.27 o                         
   2   7   7         27.13         25.28         3.38 o                         
   3   7   7         15.20          9.11         2.06 o                         
   4   7   7        100.31         94.21         5.70 o                         
  -5   8   7          0.98          4.00         6.61 o                         
  -4   8   7          0.10          2.20         4.79 o                         
  -3   8   7          2.26          4.55         2.62 o                         
  -2   8   7         15.35         15.68         2.59 o                         
  -1   8   7         71.60         82.22         6.35 o                         
   0   8   7          1.30         -2.03         2.13 o                         
   1   8   7        151.57        144.55        18.44 o                         
   2   8   7        154.28        157.87        15.35 o                         
   3   8   7         74.32         69.26         6.06 o                         
   4   8   7          0.24          4.16         3.14 o                         
  -5   9   7         23.24         19.05         7.55 o                         
  -4   9   7          3.07          4.28         4.94 o                         
  -3   9   7         22.24         26.27         4.65 o                         
  -2   9   7         58.36         55.78         3.64 o                         
  -1   9   7         30.07         38.20         2.92 o                         
   0   9   7        174.10        201.72        18.04 o                         
   1   9   7          9.57          8.43         2.49 o                         
   2   9   7          4.79          6.12         2.55 o                         
   3   9   7         43.20         36.46         4.44 o                         
   4   9   7          9.81          5.06         2.81 o                         
  -4  10   7        113.69         93.87         7.18 o                         
  -3  10   7        117.25        111.08        14.81 o                         
  -2  10   7         87.07         88.60         7.19 o                         
  -1  10   7          4.80          3.45         2.26 o                         
   0  10   7          5.25          4.93         2.72 o                         
   1  10   7        101.07        101.14        13.94 o                         
   2  10   7        193.41        189.88        21.54 o                         
   3  10   7         29.04         39.95         3.79 o                         
   4  10   7          8.76          6.08         2.98 o                         
  -4  11   7         75.31         64.94         8.68 o                         
  -3  11   7          1.62          1.36         6.95 o                         
  -2  11   7         12.62          7.76         2.32 o                         
  -1  11   7        117.67        135.23        16.59 o                         
   0  11   7        123.28        137.94        12.10 o                         
   1  11   7         55.23         50.13         6.27 o                         
   2  11   7        231.92        216.51        20.67 o                         
   3  11   7         22.08         20.19         5.11 o                         
  -4  12   7         94.42         81.51         9.75 o                         
  -3  12   7        144.65        135.74        12.09 o                         
  -2  12   7         44.65         46.11        10.14 o                         
  -1  12   7          6.39         13.43         3.48 o                         
   0  12   7        115.17        130.76        19.76 o                         
   1  12   7        119.00        124.46        23.59 o                         
   2  12   7         50.53         52.87         5.21 o                         
   3  12   7         26.79         15.25         4.01 o                         
  -3  13   7          0.16          4.65         3.95 o                         
  -2  13   7         57.41         53.80        13.40 o                         
  -1  13   7         33.16         38.02         6.32 o                         
   0  13   7         18.08         23.36         4.09 o                         
   1  13   7         73.39         71.12        10.54 o                         
   2  13   7         12.13          7.82         5.84 o                         
  -2  14   7          1.54          0.00         4.94 o                         
  -1  14   7          0.16          2.43         4.28 o                         
   0  14   7         46.61         51.50         5.06 o                         
   1  14   7        100.02        104.30         9.40 o                         
   2  14   7         69.34         67.83         4.60 o                         
  -1  15   7         32.10         26.31         5.04 o                         
   0  15   7        110.98        124.35        18.97 o                         
   1  15   7        123.35        149.49        13.90 o                         
  -6   0   8         11.68          7.75         4.54 o                         
  -5   0   8          0.00         -4.25         7.28 o                         
  -4   0   8         46.15         46.04         5.09 o                         
  -3   0   8        874.12        897.37        46.81 o                         
  -2   0   8        464.78        490.29        21.06 o                         
  -1   0   8        566.36        676.39        28.77 o                         
   0   0   8        129.24        170.28         9.66 o                         
   1   0   8        316.92        332.66        14.49 o                         
   2   0   8       1993.56       2081.33       151.79 o                         
   3   0   8         69.36         59.33         6.95 o                         
   4   0   8         75.50         84.18         8.55 o                         
   5   0   8          0.04          2.54         4.54 o                         
  -6   1   8          1.69         11.05        14.70 o                         
  -5   1   8         34.18         38.27         3.76 o                         
  -4   1   8        123.11        126.24         5.81 o                         
  -3   1   8        168.62        170.33         6.26 o                         
  -2   1   8         10.55         11.12         1.95 o                         
  -1   1   8         10.98          8.83         2.57 o                         
   0   1   8          0.72         -0.77         1.77 o                         
   1   1   8         20.09         18.56         2.35 o                         
   2   1   8        122.47        122.64         7.14 o                         
   3   1   8        161.42        161.85         9.30 o                         
   4   1   8         75.69         75.75         5.62 o                         
   5   1   8         26.43         37.78         4.58 o                         
  -6   2   8          1.81         -1.13         4.48 o                         
  -5   2   8         11.20          3.08         4.71 o                         
  -4   2   8         99.04         97.03         7.50 o                         
  -3   2   8          2.40          3.59         1.98 o                         
  -2   2   8        367.89        395.22        13.29 o                         
  -1   2   8         34.65         35.51         3.24 o                         
   0   2   8         58.80         55.03         2.45 o                         
   1   2   8        334.59        334.52         9.56 o                         
   2   2   8          4.33          2.83         2.18 o                         
   3   2   8        326.89        336.44        17.92 o                         
   4   2   8          1.85         24.60        16.50 o                         
   5   2   8          0.25          1.87         3.47 o                         
  -6   3   8         19.43         16.86         3.86 o                         
  -5   3   8         62.95         66.14         6.80 o                         
  -4   3   8         11.32          7.81         2.63 o                         
  -3   3   8        166.26        155.61         9.57 o                         
  -2   3   8         21.29         28.21         2.47 o                         
  -1   3   8        379.20        426.69        18.47 o                         
   0   3   8        336.40        342.29        10.56 o                         
   1   3   8         15.45         19.32         2.97 o                         
   2   3   8         72.35         72.71         4.69 o                         
   3   3   8          0.04          2.08         2.46 o                         
   4   3   8         30.96         33.13         4.47 o                         
  -5   4   8         11.29          1.72         3.17 o                         
  -4   4   8          0.83         -2.19         2.36 o                         
  -3   4   8         11.17          9.07         2.62 o                         
  -2   4   8        264.58        275.97        18.13 o                         
  -1   4   8        103.96        115.27         4.37 o                         
   0   4   8         18.29         20.57         2.21 o                         
   1   4   8        535.76        533.17        45.63 o                         
   2   4   8         57.25         52.28         5.65 o                         
   3   4   8         14.68         11.06         3.94 o                         
   4   4   8          8.46         23.70        13.76 o                         
  -5   5   8         48.00         45.18         7.25 o                         
  -4   5   8          0.68          0.07         2.72 o                         
  -3   5   8          4.25          1.34         2.41 o                         
  -2   5   8        854.32        917.98        33.84 o                         
  -1   5   8        860.53        963.66        46.25 o                         
   0   5   8        587.78        642.14        57.87 o                         
   1   5   8        567.40        521.46        50.84 o                         
   2   5   8          0.19          1.49         1.89 o                         
   3   5   8          4.77          1.69         2.78 o                         
   4   5   8         24.82         28.93         4.30 o                         
  -5   6   8          7.48          8.74         3.54 o                         
  -4   6   8         48.71         46.88         5.00 o                         
  -3   6   8          3.09          3.10         2.68 o                         
  -2   6   8         14.40         19.32         2.64 o                         
  -1   6   8         11.47         15.25         2.81 o                         
   0   6   8        541.87        577.08        52.06 o                         
   1   6   8         90.53         74.39         3.93 o                         
   2   6   8          2.69          0.17         1.85 o                         
   3   6   8         27.20         27.54         3.14 o                         
   4   6   8         23.32         31.37         6.46 o                         
  -5   7   8         11.85         12.72         4.17 o                         
  -4   7   8        177.56        253.33        20.58 o                         
  -3   7   8          2.96          1.85         3.00 o                         
  -2   7   8        221.87        223.24        16.99 o                         
  -1   7   8       1109.30       1195.53        68.59 o                         
   0   7   8       1036.18       1180.07       103.83 o                         
   1   7   8        270.25        266.24        34.75 o                         
   2   7   8          6.38          5.41         2.41 o                         
   3   7   8        200.94        135.34        60.46 o                         
   4   7   8         17.64         14.04         3.16 o                         
  -5   8   8         34.68         19.89         4.70 o                         
  -4   8   8          1.97          2.77         4.34 o                         
  -3   8   8          7.82         13.70         3.29 o                         
  -2   8   8        193.52        207.42         9.35 o                         
  -1   8   8        375.33        342.92        14.69 o                         
   0   8   8          2.89          3.52         2.60 o                         
   1   8   8         50.59         51.87         5.03 o                         
   2   8   8         57.99         57.20         7.95 o                         
   3   8   8         89.19         76.61         6.06 o                         
   4   8   8          5.81          9.32         3.06 o                         
  -4   9   8         22.39         17.05         4.15 o                         
  -3   9   8         15.30         22.14         8.43 o                         
  -2   9   8          0.06          4.83         2.70 o                         
  -1   9   8        162.31        167.11        14.39 o                         
   0   9   8        210.90        229.25        21.54 o                         
   1   9   8          0.05          3.17         2.98 o                         
   2   9   8         27.04         25.34         5.67 o                         
   3   9   8          8.48          5.80         2.67 o                         
  -4  10   8         10.87          8.71         3.93 o                         
  -3  10   8         90.43         97.12        10.42 o                         
  -2  10   8         46.66         48.67         3.57 o                         
  -1  10   8        161.06        157.83        14.41 o                         
   0  10   8         19.76         24.59         3.91 o                         
   1  10   8         63.93         62.17        10.48 o                         
   2  10   8        203.22        202.74        16.67 o                         
   3  10   8         96.96        101.12         8.27 o                         
  -4  11   8         15.54         20.18         5.61 o                         
  -3  11   8          0.35          4.12         4.01 o                         
  -2  11   8          7.09          7.78         2.66 o                         
  -1  11   8         48.19         48.09         5.99 o                         
   0  11   8        113.77        124.53        21.35 o                         
   1  11   8         10.43          7.80         3.97 o                         
   2  11   8          5.61          5.90         2.82 o                         
   3  11   8         16.43         18.68         2.99 o                         
  -3  12   8         10.07         11.98         4.81 o                         
  -2  12   8         54.36         43.55         4.13 o                         
  -1  12   8         70.44         79.95        30.57 o                         
   0  12   8         51.91         57.63         8.71 o                         
   1  12   8         51.13         57.20         5.65 o                         
   2  12   8         47.53         51.60         6.48 o                         
  -3  13   8          0.16         -0.80         6.55 o                         
  -2  13   8         18.67         30.11         4.83 o                         
  -1  13   8          7.87          0.61         3.65 o                         
   0  13   8          0.49         -1.51         4.04 o                         
   1  13   8          0.70          4.74         3.32 o                         
   2  13   8          0.29          7.26         3.56 o                         
  -2  14   8          1.28         -5.21         5.61 o                         
  -1  14   8        152.28        162.24        10.82 o                         
   0  14   8         35.96         38.50         5.00 o                         
   1  14   8         10.30         15.64         7.69 o                         
  -5   0   9          8.46          6.81         4.94 o                         
  -4   0   9        125.23        121.92        13.29 o                         
  -3   0   9        976.49        914.63        47.66 o                         
  -2   0   9         53.44         55.50         4.29 o                         
  -1   0   9        114.68        116.24         7.63 o                         
   0   0   9         40.76         34.85         7.68 o                         
   1   0   9        415.77        418.20        22.27 o                         
   2   0   9         18.48         21.78         5.08 o                         
   3   0   9        154.48        176.10        14.16 o                         
   4   0   9         91.68        116.38        10.42 o                         
  -5   1   9          0.01          2.26         2.82 o                         
  -4   1   9        119.15        123.70         5.83 o                         
  -3   1   9         12.79         11.13         2.07 o                         
  -2   1   9          0.26         -0.77         2.01 o                         
  -1   1   9         26.75         34.64         3.38 o                         
   0   1   9         60.26         62.08         3.25 o                         
   1   1   9          0.49          1.25         1.64 o                         
   2   1   9        174.28        191.91        10.72 o                         
   3   1   9          4.59          6.68         3.02 o                         
   4   1   9          0.74          2.15         3.11 o                         
  -5   2   9          0.02          1.25         3.64 o                         
  -4   2   9         76.06         67.03         5.61 o                         
  -3   2   9          9.90          6.61         2.16 o                         
  -2   2   9        368.92        379.87        12.87 o                         
  -1   2   9        136.24        142.62         6.23 o                         
   0   2   9         19.70         16.63         2.14 o                         
   1   2   9         46.79         43.06         3.74 o                         
   2   2   9        237.02        234.52         9.03 o                         
   3   2   9        121.51        130.24         6.65 o                         
   4   2   9        105.35        126.89        13.43 o                         
  -5   3   9          6.92          5.35         3.08 o                         
  -4   3   9         20.53         13.97         2.56 o                         
  -3   3   9        272.39        279.57        10.95 o                         
  -2   3   9         36.51         35.23         2.85 o                         
  -1   3   9         21.80         23.10         2.97 o                         
   0   3   9         27.39         24.29         4.53 o                         
   1   3   9         25.02         22.67         2.19 o                         
   2   3   9        394.80        410.10        18.57 o                         
   3   3   9         30.45         31.01         3.38 o                         
   4   3   9          6.74          8.54         4.38 o                         
  -5   4   9          0.02         -1.02         3.93 o                         
  -4   4   9         79.41         76.26         7.22 o                         
  -3   4   9         22.26         22.50         5.01 o                         
  -2   4   9         42.07         50.54         3.60 o                         
  -1   4   9        298.42        322.01        14.31 o                         
   0   4   9        256.73        264.16        30.44 o                         
   1   4   9         48.70         40.35         6.73 o                         
   2   4   9         45.58         45.45         3.69 o                         
   3   4   9        253.44        236.48        13.22 o                         
   4   4   9          4.51         36.08         7.62 o                         
  -5   5   9          0.15         -1.95         2.89 o                         
  -4   5   9        145.33        149.44        21.31 o                         
  -3   5   9          0.03          0.81         3.16 o                         
  -2   5   9         78.28         84.31         4.98 o                         
  -1   5   9          5.66          5.40         2.70 o                         
   0   5   9         11.03         12.96         2.50 o                         
   1   5   9        397.53        374.30        41.57 o                         
   2   5   9          6.08         10.26         2.11 o                         
   3   5   9        114.18         82.20        15.06 o                         
   4   5   9         32.04         30.32         4.85 o                         
  -5   6   9         80.95         81.26         6.66 o                         
  -4   6   9          1.31         -0.32         5.43 o                         
  -3   6   9         35.15         39.32         4.10 o                         
  -2   6   9          0.15          0.66         2.62 o                         
  -1   6   9        144.25        156.24         9.13 o                         
   0   6   9        155.10        158.31        19.18 o                         
   1   6   9        113.22         92.89         6.01 o                         
   2   6   9         24.66         21.42         3.14 o                         
   3   6   9          0.19          3.84         2.41 o                         
   4   6   9         35.60         51.38         6.44 o                         
  -5   7   9         85.84         81.41         9.69 o                         
  -4   7   9         51.92         54.90         7.75 o                         
  -3   7   9         67.61         71.40         5.31 o                         
  -2   7   9        134.62        138.68        12.09 o                         
  -1   7   9          1.17         -0.80         2.66 o                         
   0   7   9        226.91        252.08        28.73 o                         
   1   7   9         25.74         28.28         5.42 o                         
   2   7   9         10.86         12.68         2.78 o                         
   3   7   9          8.03          5.65         3.10 o                         
   4   7   9          3.31          8.27         5.22 o                         
  -4   8   9         39.41         36.32         4.98 o                         
  -3   8   9         65.42         75.68        12.17 o                         
  -2   8   9        262.30        247.10        18.84 o                         
  -1   8   9         20.23         22.72         2.99 o                         
   0   8   9         54.34         58.35         9.26 o                         
   1   8   9          2.71          3.14         2.69 o                         
   2   8   9         80.95         79.90        14.36 o                         
   3   8   9         30.99         26.70        16.03 o                         
  -4   9   9         22.56         11.42         6.01 o                         
  -3   9   9         16.82         19.84         9.59 o                         
  -2   9   9         50.51         47.46         3.57 o                         
  -1   9   9        384.37        411.59        37.03 o                         
   0   9   9         44.32         40.36         6.36 o                         
   1   9   9         21.97         21.95         5.77 o                         
   2   9   9          7.94          6.25         2.68 o                         
   3   9   9          9.56          9.56         3.84 o                         
  -4  10   9         19.16          6.26         4.61 o                         
  -3  10   9         76.01         81.21        15.55 o                         
  -2  10   9        103.63         97.05        10.18 o                         
  -1  10   9         73.13         51.26         5.95 o                         
   0  10   9         36.04         32.02         4.49 o                         
   1  10   9          0.78         -0.70         3.18 o                         
   2  10   9         55.06         51.14         5.40 o                         
   3  10   9        193.27        150.22        18.40 o                         
  -3  11   9         62.73         56.75         6.14 o                         
  -2  11   9          4.53          6.39         4.32 o                         
  -1  11   9        138.34        124.66        25.52 o                         
   0  11   9        161.41        166.95        28.99 o                         
   1  11   9          8.29          6.81         3.01 o                         
   2  11   9          6.60          4.96         3.37 o                         
  -3  12   9         15.78         17.08         3.87 o                         
  -2  12   9          4.30          2.12         4.41 o                         
  -1  12   9        155.66        167.06        30.57 o                         
   0  12   9        230.61        229.78        49.20 o                         
   1  12   9          0.59          2.29         3.07 o                         
   2  12   9         60.92         51.79         5.16 o                         
  -2  13   9         44.78         52.38         6.61 o                         
  -1  13   9          5.08          7.68         4.68 o                         
   0  13   9          8.23          9.89         3.49 o                         
   1  13   9         61.67         66.70         6.78 o                         
  -1  14   9         40.00         49.17        10.42 o                         
   0  14   9          6.42         16.84         4.79 o                         
  -5   0  10          0.93          1.34         4.94 o                         
  -4   0  10        220.23        154.37        22.05 o                         
  -3   0  10          3.15          9.06         3.98 o                         
  -2   0  10        196.59        200.98         9.50 o                         
  -1   0  10        220.94        246.12        20.44 o                         
   0   0  10        385.40        317.89        17.76 o                         
   1   0  10         13.05         10.28         4.72 o                         
   2   0  10        166.86        163.95        13.36 o                         
   4   0  10         51.89         47.83         7.22 o                         
  -5   1  10          0.08         -3.39         3.39 o                         
  -4   1  10          2.00          1.20         2.43 o                         
  -3   1  10          0.08         -2.05         2.10 o                         
  -2   1  10         66.46         56.09         3.11 o                         
  -1   1  10         45.43         40.23         4.21 o                         
   0   1  10         27.45         18.12         3.85 o                         
   1   1  10         46.10         35.92         2.47 o                         
   2   1  10         11.37         15.99         3.07 o                         
   3   1  10         18.41         29.93         6.55 o                         
   4   1  10          4.12          9.21         4.94 o                         
  -5   2  10          3.00          0.07         3.80 o                         
  -4   2  10         18.58         15.75         2.79 o                         
  -3   2  10        108.36         92.88         4.18 o                         
  -2   2  10         33.92         29.92         3.09 o                         
  -1   2  10        285.18        296.50        13.54 o                         
   0   2  10         96.75        102.70         4.74 o                         
   1   2  10        194.60        175.62        11.12 o                         
   2   2  10         87.95         83.04         5.90 o                         
   3   2  10          6.03          8.22         3.32 o                         
   4   2  10         68.99         76.56         6.04 o                         
  -5   3  10          0.58         -0.02         5.14 o                         
  -4   3  10         54.85         37.54         7.78 o                         
  -3   3  10        422.05        428.45        19.61 o                         
  -2   3  10         14.54         16.79         2.92 o                         
  -1   3  10          6.54          2.66         3.09 o                         
   0   3  10         69.09         72.35         4.60 o                         
   1   3  10        456.61        484.31        38.71 o                         
   2   3  10         11.18         15.01         3.56 o                         
   3   3  10          0.53         -2.54         4.41 o                         
   4   3  10          3.07          2.27         4.68 o                         
  -5   4  10         77.22         68.32         6.50 o                         
  -4   4  10         53.97         44.48         7.62 o                         
  -3   4  10         45.02         46.46         4.50 o                         
  -2   4  10         31.12         29.88         3.28 o                         
  -1   4  10          1.59         -3.07         3.07 o                         
   0   4  10        125.31        148.45        12.55 o                         
   1   4  10         18.46         14.12         2.24 o                         
   2   4  10         10.97          9.77         2.31 o                         
   3   4  10         72.16         68.32         6.27 o                         
   4   4  10         14.48         17.71         3.90 o                         
  -5   5  10          7.87          2.45         3.84 o                         
  -4   5  10        243.30        220.42        42.72 o                         
  -3   5  10        166.39        169.51        10.08 o                         
  -2   5  10        207.03        208.84        10.07 o                         
  -1   5  10         59.43         61.87         7.65 o                         
   0   5  10        659.49        718.39        74.22 o                         
   1   5  10        259.91        267.89        54.11 o                         
   2   5  10        200.02        208.01        20.75 o                         
   3   5  10          0.02          7.44         2.59 o                         
  -5   6  10         34.27         37.95         5.14 o                         
  -4   6  10         12.91         20.33        13.07 o                         
  -3   6  10         70.91         69.35         6.96 o                         
  -2   6  10        191.22        194.98         8.29 o                         
  -1   6  10          0.16         -1.69         2.98 o                         
   0   6  10         55.91         59.30        11.09 o                         
   1   6  10          9.17          9.32         2.95 o                         
   2   6  10          5.33         16.08         4.74 o                         
   3   6  10         31.68         34.82         3.95 o                         
  -4   7  10         13.71         21.46        17.37 o                         
  -3   7  10        101.76        105.57        26.19 o                         
  -2   7  10         32.77         32.11         3.76 o                         
  -1   7  10          2.57         -0.96         3.05 o                         
   0   7  10         51.67         46.70         6.76 o                         
   1   7  10        110.82        116.52        13.17 o                         
   2   7  10         46.82         46.98        15.50 o                         
   3   7  10         83.00         93.58        13.43 o                         
  -4   8  10          0.13          1.05         6.55 o                         
  -3   8  10          0.24          6.24         3.66 o                         
  -2   8  10          8.57          1.96         4.10 o                         
  -1   8  10         35.00         30.89         7.28 o                         
   0   8  10         21.19         15.63         6.46 o                         
   1   8  10         63.18         64.23         8.93 o                         
   2   8  10          0.17          3.24         3.37 o                         
   3   8  10          6.92         16.70         4.88 o                         
  -4   9  10         19.17          9.22         6.01 o                         
  -3   9  10         24.98         19.97         3.86 o                         
  -2   9  10          7.95          4.62         3.72 o                         
  -1   9  10         17.42         18.59         4.12 o                         
   0   9  10         24.34          3.37         5.34 o                         
   1   9  10          7.86          4.14         2.96 o                         
   2   9  10         16.21         19.77         3.58 o                         
  -3  10  10         34.72         57.37        19.24 o                         
  -2  10  10        148.69        157.70        17.90 o                         
  -1  10  10        122.58         92.30        20.31 o                         
   0  10  10        240.98        283.72        64.45 o                         
   1  10  10          4.67          8.38         3.51 o                         
   2  10  10          6.16          9.29         3.29 o                         
  -3  11  10         47.02         44.53         6.14 o                         
  -2  11  10         61.62         45.48         9.65 o                         
  -1  11  10         13.00         15.42         3.71 o                         
   0  11  10         15.56         12.55         3.73 o                         
   1  11  10          0.34          0.38         5.66 o                         
   2  11  10          0.79          0.80         5.88 o                         
  -2  12  10         95.42         95.95        14.16 o                         
  -1  12  10        572.13        488.58        40.99 o                         
   0  12  10         44.91         42.54         7.44 o                         
   1  12  10         19.18          9.36         8.72 o                         
  -1  13  10          4.16          3.47        14.90 o                         
   0  13  10         16.62         12.73         5.41 o                         
  -5   0  11         10.88         -3.92         9.95 o                         
  -4   0  11          4.51          6.67         4.47 o                         
  -3   0  11          3.75          4.61         3.82 o                         
  -2   0  11          3.75          3.59         4.17 o                         
  -1   0  11          9.74         19.64         8.55 o                         
   0   0  11         51.68         57.05        10.15 o                         
   1   0  11        117.13        101.15        15.17 o                         
   2   0  11          1.02         -1.43         5.61 o                         
   3   0  11          4.24         -2.00         4.81 o                         
  -5   1  11         25.54         16.81         3.74 o                         
  -4   1  11          0.90         -1.95         2.70 o                         
  -3   1  11        118.35         93.23         6.24 o                         
  -2   1  11        346.28        335.97        23.67 o                         
  -1   1  11        325.68        288.40        16.56 o                         
   0   1  11         17.44         18.70         5.21 o                         
   1   1  11         23.55         19.46         5.68 o                         
   2   1  11         66.07         62.20         8.02 o                         
   3   1  11         13.80         18.07         4.54 o                         
  -5   2  11          0.30         -3.37         3.37 o                         
  -4   2  11         13.66         11.83         2.92 o                         
  -3   2  11          8.05         11.34         6.51 o                         
  -2   2  11          1.29          2.00         3.23 o                         
  -1   2  11          6.75          7.12         3.52 o                         
   0   2  11         26.23         31.98        11.36 o                         
   1   2  11         17.24         16.63         5.78 o                         
   2   2  11         21.09         21.66        12.09 o                         
   3   2  11         16.26         28.19         6.28 o                         
  -5   3  11          0.42         -3.28         4.34 o                         
  -4   3  11         27.51         20.74         4.08 o                         
  -3   3  11         39.99         37.60         6.57 o                         
  -2   3  11         90.45         82.91         5.45 o                         
  -1   3  11          0.02         -2.05         3.52 o                         
   0   3  11          0.27          1.51         3.31 o                         
   1   3  11         67.26         72.65         9.68 o                         
   2   3  11         21.26         34.44         3.92 o                         
   3   3  11         37.06         42.97         5.55 o                         
  -5   4  11         45.86         49.38         6.41 o                         
  -4   4  11          5.14          5.15         3.30 o                         
  -3   4  11          6.23          3.11         3.32 o                         
  -2   4  11          2.31          3.08         3.61 o                         
  -1   4  11          4.74          6.02         3.40 o                         
   0   4  11          3.07          5.49         4.21 o                         
   1   4  11          3.95         11.13         3.36 o                         
   2   4  11          0.35          0.00         4.81 o                         
   3   4  11          4.80         14.50         3.61 o                         
  -4   5  11          9.71         19.38         8.49 o                         
  -3   5  11         44.28         41.31         4.73 o                         
  -2   5  11          0.68         -0.28         3.47 o                         
  -1   5  11          0.07          0.11         3.30 o                         
   0   5  11        108.26        100.96        11.29 o                         
   1   5  11         21.40         18.65         3.24 o                         
   2   5  11        141.29        129.64        63.07 o                         
   3   5  11         52.50         71.54         6.79 o                         
  -4   6  11         49.06         55.76        25.79 o                         
  -3   6  11         29.56         34.31         4.81 o                         
  -2   6  11         10.55         10.20         3.55 o                         
  -1   6  11         10.22          9.98         3.88 o                         
   0   6  11         31.99         34.74         6.01 o                         
   1   6  11         19.37         15.80         3.08 o                         
   2   6  11          1.60          2.25         3.37 o                         
   3   6  11          5.05         16.31         5.28 o                         
  -4   7  11          5.86         20.96        16.75 o                         
  -3   7  11         11.19         20.44         6.54 o                         
  -2   7  11        122.21        123.59        15.84 o                         
  -1   7  11          4.71          8.63         4.16 o                         
   0   7  11         13.74         19.89         4.74 o                         
   1   7  11        170.54        154.18        21.76 o                         
   2   7  11         92.28        102.12        20.27 o                         
  -4   8  11         19.97          9.80         4.61 o                         
  -3   8  11         19.30         15.64         4.07 o                         
  -2   8  11          2.16          7.17         3.89 o                         
  -1   8  11          3.32          8.37         4.08 o                         
   0   8  11         69.12         68.63        18.71 o                         
   1   8  11         32.27         22.18         4.79 o                         
   2   8  11          0.51          4.85         5.98 o                         
  -3   9  11        107.67        103.04        11.53 o                         
  -2   9  11        124.76        114.89        15.30 o                         
  -1   9  11        247.60        241.20        48.10 o                         
   0   9  11          0.02         -1.57         3.78 o                         
   1   9  11          2.16          2.51         6.87 o                         
   2   9  11         99.68         88.68        14.98 o                         
  -3  10  11          3.94         23.81        17.48 o                         
  -2  10  11          6.11          8.64         5.04 o                         
  -1  10  11         10.45          6.99         5.01 o                         
   0  10  11          0.22         -1.66         4.89 o                         
   1  10  11          9.46          8.40         4.03 o                         
  -2  11  11        190.26        151.95        13.03 o                         
  -1  11  11         25.59         30.34        10.89 o                         
   0  11  11         13.16          5.63         3.54 o                         
   1  11  11          9.33         11.93         4.47 o                         
  -1  12  11          0.37          7.62         7.88 o                         
  -4   0  12         54.48         49.34         6.16 o                         
  -3   0  12         79.93         86.10         7.75 o                         
  -2   0  12         76.78         91.66        11.76 o                         
  -1   0  12         93.02         86.98        10.96 o                         
   0   0  12         14.39         55.05        11.22 o                         
   2   0  12         44.03         22.05         5.75 o                         
   3   0  12          1.04          4.92         7.82 o                         
  -4   1  12          4.11          4.02         3.65 o                         
  -3   1  12          0.08          1.70         4.01 o                         
  -2   1  12         24.47         23.28         4.08 o                         
  -1   1  12          1.54          1.41         4.66 o                         
   0   1  12         16.60         37.33         7.68 o                         
   2   1  12         21.24         17.77         5.48 o                         
   3   1  12         30.94         29.53         6.28 o                         
  -4   2  12         61.90         56.19         4.57 o                         
  -3   2  12         52.60         51.73         4.19 o                         
  -2   2  12          2.08         -0.40         3.44 o                         
  -1   2  12         16.77         12.54         3.90 o                         
   0   2  12        106.46        100.54        16.90 o                         
   1   2  12         77.56        122.93        17.77 o                         
   2   2  12         51.77         66.01        10.15 o                         
   3   2  12         12.86         14.12         5.00 o                         
  -4   3  12          2.41          0.27         3.51 o                         
  -3   3  12         13.28          6.03         3.29 o                         
  -2   3  12          1.21         -2.48         5.08 o                         
  -1   3  12         21.89         15.06         3.73 o                         
   0   3  12         24.52         27.48        14.63 o                         
   1   3  12         38.23         47.42        15.77 o                         
   2   3  12         27.82         86.45        11.36 o                         
   3   3  12          0.43         57.05        10.69 o                         
  -4   4  12         22.98         26.82        13.69 o                         
  -3   4  12          4.60          7.88         3.73 o                         
  -2   4  12         15.70          9.13         5.21 o                         
  -1   4  12          5.18          0.23         4.35 o                         
   0   4  12          9.76         23.58        17.44 o                         
   1   4  12        172.23        243.07        16.01 o                         
   2   4  12         92.57        132.58        28.93 o                         
  -4   5  12          3.64          3.88         4.98 o                         
  -3   5  12          2.77          2.74         3.82 o                         
  -2   5  12         93.88         96.67        16.43 o                         
  -1   5  12         66.10         72.39         7.66 o                         
   0   5  12          0.77         -3.87         7.08 o                         
   1   5  12          5.01          7.23         3.52 o                         
   2   5  12         21.81         28.01         4.70 o                         
  -4   6  12          0.06          4.49         9.91 o                         
  -3   6  12         18.91         24.30        12.56 o                         
  -2   6  12         12.99         20.81        10.39 o                         
  -1   6  12          8.44         22.82        16.97 o                         
   0   6  12          5.61         13.41         8.02 o                         
   1   6  12         38.66         37.90         5.81 o                         
   2   6  12        198.80        207.19        85.71 o                         
  -3   7  12         11.07         18.44         3.95 o                         
  -2   7  12        122.57        118.72        10.79 o                         
  -1   7  12         69.97         65.08         6.23 o                         
   0   7  12          0.58          3.52         3.98 o                         
   1   7  12          9.76         23.20        17.57 o                         
   2   7  12         32.30         35.40         7.68 o                         
  -3   8  12          6.76         35.90        22.41 o                         
  -2   8  12          0.34          3.37         3.81 o                         
  -1   8  12          2.14          8.59         4.42 o                         
   0   8  12         41.24         40.08         4.96 o                         
   1   8  12         55.20         40.62         6.41 o                         
  -3   9  12         49.47         41.29        10.56 o                         
  -2   9  12          5.47         25.73        19.91 o                         
  -1   9  12         16.65         34.71        13.63 o                         
   0   9  12         10.03          3.88         3.88 o                         
   1   9  12         40.24         41.49        16.84 o                         
  -2  10  12         10.95         37.68        29.46 o                         
  -1  10  12          0.02          6.33         4.20 o                         
   0  10  12         12.78          6.11         4.25 o                         
  -4   0  13          1.15         -1.99         7.55 o                         
  -3   0  13         16.20         18.14         5.43 o                         
  -2   0  13         32.06         43.02         9.62 o                         
  -1   0  13          4.30         11.89         8.82 o                         
   0   0  13         16.80         78.03        11.22 o                         
  -4   1  13         91.06         79.85         7.10 o                         
  -3   1  13         14.05         11.39         3.48 o                         
  -2   1  13         25.33         22.48        11.09 o                         
  -1   1  13         35.01         26.99         7.88 o                         
   0   1  13         76.46        112.13        25.59 o                         
  -4   2  13          6.06          0.91         4.72 o                         
  -3   2  13          1.22          0.53         3.57 o                         
  -2   2  13          3.19          4.77         4.01 o                         
  -1   2  13          0.12          0.51         5.29 o                         
   0   2  13         26.63         32.33        14.43 o                         
  -4   3  13          1.01          4.80         4.75 o                         
  -3   3  13         14.07          7.98         3.50 o                         
  -2   3  13          0.19          1.66         4.55 o                         
  -1   3  13        199.45        177.12        18.64 o                         
   0   3  13         32.29         58.76        19.57 o                         
  -3   4  13          2.99          0.52         3.42 o                         
  -2   4  13         19.69          4.55         3.85 o                         
  -1   4  13          0.06          6.61         4.01 o                         
   0   4  13         26.97         25.22         4.89 o                         
   1   4  13          6.26         16.29         5.89 o                         
  -3   5  13          0.07          1.23         4.05 o                         
  -2   5  13         38.30         32.87         8.75 o                         
  -1   5  13         17.43         11.70         4.73 o                         
   0   5  13        130.99        129.40        52.58 o                         
   1   5  13         97.76         95.39        19.11 o                         
  -3   6  13         84.47         86.45        10.39 o                         
  -2   6  13          0.81         -0.41         4.91 o                         
  -1   6  13          0.08          6.28         4.53 o                         
   0   6  13          2.71          2.74         4.57 o                         
   1   6  13         61.86         72.39        13.96 o                         
  -3   7  13          0.00         14.43         9.09 o                         
  -2   7  13         25.34         29.77        18.98 o                         
  -1   7  13         54.21         63.26        26.72 o                         
   0   7  13        107.00        116.22        34.27 o                         
   1   7  13         66.32         69.39        16.90 o                         
  -2   8  13         13.33          2.63         3.90 o                         
  -1   8  13          0.03          3.35         4.77 o                         
   0   8  13         21.35         21.82        10.89 o                         
  -1   9  13        145.55        189.07        18.44 o                         
  -3   0  14         24.54         22.31         7.08 o                         
  -2   0  14         32.31         20.18         8.68 o                         
  -1   0  14         70.38         75.36        12.56 o                         
  -3   1  14          8.76          4.33         4.10 o                         
  -2   1  14          3.88          3.65         4.42 o                         
  -1   1  14         19.32         44.55        12.83 o                         
   0   1  14         45.43        139.09        22.05 o                         
  -3   2  14         29.86         21.37         9.26 o                         
  -2   2  14         45.17         40.63         5.45 o                         
  -1   2  14         12.89         47.20         7.42 o                         
   0   2  14          2.43        108.09        14.56 o                         
  -3   3  14         61.32         61.43        11.52 o                         
  -2   3  14          1.27          9.23         4.18 o                         
  -1   3  14         21.31         41.70        20.60 o                         
   0   3  14         10.67         19.58         6.18 o                         
  -2   4  14         14.71         24.43        16.84 o                         
  -1   4  14          1.06          6.01         5.23 o                         
   0   4  14         17.39         54.21         9.15 o                         
  -2   5  14         18.32         18.65        13.75 o                         
  -1   5  14          8.99         43.93        28.19 o                         
   0   5  14        103.09        117.89        34.47 o                         
  -2   6  14          5.27          5.04        10.69 o                         
  -1   6  14         20.24          9.08         4.69 o                         
   0   6  14          0.06         66.81        12.29 o                         
  -1   0  15         54.05        109.97        14.56 o                         
  -1   1  15          2.32         75.41        21.38 o                         
  -1   2  15         29.63        118.78        14.70 o                         
                                                                                
