# Supplementary material for: 5-Cyclo­hexyl-1,3-diphenyl-1,3,5-di­aza­phosphinane, its phosphine oxide, and its [NiCl2L2] complex
Source: Acta Crystallogr E Crystallogr Commun. 2025 Dec 14;81(Pt 12):1144–8. doi: 10.1107/S2056989025010011 (PMC12810304; doi:10.1107/S2056989025010011)
Supplement: Supplementary file 3 [file e-81-01144-IIsup3.hkl]

data_II                                                                         
_shelx_title ' swosu240b_a.res in P2(1)/m'                                      
_shelx_refln_list_code          4                                               
_shelx_F_calc_maximum      113.58                                               
_exptl_crystal_F_000       380.00                                               
_reflns_d_resolution_high  0.7496                                               
                                                                                
loop_                                                                           
 _space_group_symop_operation_xyz                                               
 'x, y, z'                                                                      
 '-x, y+1/2, -z'                                                                
 '-x, -y, -z'                                                                   
 'x, -y-1/2, z'                                                                 
                                                                                
_cell_length_a     5.2996                                                       
_cell_length_b    14.1195                                                       
_cell_length_c    12.0711                                                       
_cell_angle_alpha  90.000                                                       
_cell_angle_beta   96.736                                                       
_cell_angle_gamma  90.000                                                       
                                                                                
_shelx_F_squared_multiplier     1.000                                           
                                                                                
loop_                                                                           
 _refln_index_h                                                                 
 _refln_index_k                                                                 
 _refln_index_l                                                                 
 _refln_F_squared_calc                                                          
 _refln_F_squared_meas                                                          
 _refln_F_squared_sigma                                                         
 _refln_observed_status                                                         
   1   0   0       5312.98       4741.30       123.21 o                         
   2   0   0       1488.44       1461.38        15.99 o                         
   3   0   0         31.32         31.28         1.50 o                         
   4   0   0        434.35        423.17         5.80 o                         
   5   0   0         36.99         36.88         2.34 o                         
   6   0   0         43.36         46.94         3.96 o                         
   7   0   0         78.98         53.62        13.44 o                         
   1   1   0          9.54          6.08         0.57 o                         
   2   1   0       1484.47       1594.89        12.29 o                         
   3   1   0         57.82         81.39         1.59 o                         
   4   1   0         17.48         12.88         0.97 o                         
   5   1   0         94.88         92.52         2.47 o                         
   6   1   0         22.43         22.72         2.36 o                         
   7   1   0         11.31         11.43         3.50 o                         
   0   2   0       2197.29       2100.25        85.78 o                         
   1   2   0      12901.17      11599.43       236.05 o                         
   2   2   0         12.85         16.35         0.90 o                         
   3   2   0         82.99         91.76         1.66 o                         
   4   2   0         39.18         37.82         1.39 o                         
   5   2   0         14.19         16.19         1.52 o                         
   6   2   0         34.33         29.20         2.46 o                         
   1   3   0       1818.52       1787.01        17.32 o                         
   2   3   0          1.16          2.80         0.76 o                         
   3   3   0        135.80        121.64         1.75 o                         
   4   3   0        191.83        180.12         2.42 o                         
   5   3   0        826.31        843.57         9.59 o                         
   6   3   0         12.16         17.60         2.28 o                         
   0   4   0        103.77        103.06         1.97 o                         
   1   4   0       1937.34       1948.12        15.65 o                         
   2   4   0        268.74        274.83         2.93 o                         
   3   4   0         37.59         43.44         1.40 o                         
   4   4   0         51.43         57.37         1.79 o                         
   5   4   0         77.02         66.69         2.63 o                         
   6   4   0         58.47         60.95         3.91 o                         
   1   5   0        456.40        447.91         3.94 o                         
   2   5   0         16.06         17.44         0.89 o                         
   3   5   0        387.04        393.47         3.96 o                         
   4   5   0       1862.97       1815.63        15.05 o                         
   5   5   0        101.87        108.91         3.39 o                         
   6   5   0        499.64        506.41         8.81 o                         
   0   6   0        158.40        155.46         2.53 o                         
   1   6   0        220.19        250.57         2.62 o                         
   2   6   0        375.24        401.55         3.83 o                         
   3   6   0        244.34        233.78         2.85 o                         
   4   6   0        340.76        315.34         3.89 o                         
   5   6   0         10.49          6.52         1.66 o                         
   6   6   0         11.62         13.28         2.24 o                         
   1   7   0       1019.16       1063.36         8.56 o                         
   2   7   0         28.41         33.52         1.15 o                         
   3   7   0        721.18        707.01         6.49 o                         
   4   7   0         51.52         54.77         1.90 o                         
   5   7   0        162.73        167.20         4.06 o                         
   6   7   0         36.60         35.78         2.61 o                         
   0   8   0       1756.26       1655.37        17.29 o                         
   1   8   0        914.25        902.19         7.23 o                         
   2   8   0          6.14          2.17         0.76 o                         
   3   8   0        275.93        287.29         3.94 o                         
   4   8   0         48.86         47.59         1.83 o                         
   5   8   0         29.67         30.85         2.20 o                         
   6   8   0          0.10          1.82         2.02 o                         
   1   9   0        155.94        162.44         2.07 o                         
   2   9   0        212.84        218.91         2.80 o                         
   3   9   0         65.88         64.94         1.91 o                         
   4   9   0         53.18         56.97         2.19 o                         
   5   9   0          0.02         -0.04         1.64 o                         
   6   9   0         43.35         43.31         2.97 o                         
   0  10   0       2844.01       2747.55        28.26 o                         
   1  10   0        983.25        948.73         8.52 o                         
   2  10   0        321.75        310.71         3.64 o                         
   3  10   0         26.90         24.04         1.34 o                         
   4  10   0         10.80         12.80         1.78 o                         
   5  10   0         29.54         27.95         3.19 o                         
   1  11   0         53.43         50.13         1.99 o                         
   2  11   0       1267.27       1272.89        11.98 o                         
   3  11   0          6.75          5.33         1.25 o                         
   4  11   0         29.18         31.88         2.52 o                         
   5  11   0         35.95         37.12         2.75 o                         
   0  12   0       1373.35       1350.41        17.62 o                         
   1  12   0        532.21        523.01         6.42 o                         
   2  12   0        118.97        107.17         2.86 o                         
   3  12   0        553.80        533.07         6.95 o                         
   4  12   0         15.17         10.99         1.94 o                         
   5  12   0         10.71         11.37         2.20 o                         
   1  13   0         87.68         90.71         2.83 o                         
   2  13   0         60.98         56.64         3.37 o                         
   3  13   0          6.44          4.95         1.84 o                         
   4  13   0        157.32        158.77         4.34 o                         
   5  13   0         12.99         12.92         2.15 o                         
   0  14   0        293.43        291.29         8.40 o                         
   1  14   0         89.01         81.35         3.44 o                         
   2  14   0        116.45        118.01         3.93 o                         
   3  14   0         55.97         45.45         3.39 o                         
   4  14   0         11.17          8.05         1.96 o                         
   1  15   0         46.80         47.36         2.80 o                         
   2  15   0        192.51        206.30         4.95 o                         
   3  15   0        100.76        108.16         3.90 o                         
   4  15   0         15.18         22.00         2.39 o                         
   0  16   0         17.13         18.14         5.49 o                         
   1  16   0         52.55         43.19         3.62 o                         
   2  16   0         81.91         80.15         3.94 o                         
   3  16   0          1.26          3.83         2.07 o                         
   1  17   0        161.29        157.55         5.47 o                         
   2  17   0         17.32         13.66         2.75 o                         
   3  17   0        114.85        106.09         7.25 o                         
   0  18   0        117.42        125.25         7.39 o                         
   1  18   0         31.17         27.46         2.99 o                         
   2  18   0         14.72         13.74         2.68 o                         
  -7   0   1        214.22        217.86         9.03 o                         
  -6   0   1          4.13          5.41         2.81 o                         
  -5   0   1       1019.05        998.97        12.57 o                         
  -4   0   1          0.05          0.63         1.16 o                         
  -3   0   1        301.30        345.26         4.67 o                         
  -2   0   1       2273.41       2377.90        31.27 o                         
  -1   0   1       5921.01       5338.20       136.43 o                         
   1   0   1         78.29        100.56         1.99 o                         
   2   0   1          0.62          0.37         1.03 o                         
   3   0   1        826.33        811.81         9.25 o                         
   4   0   1          1.72          0.78         1.16 o                         
   5   0   1        285.69        296.24         6.22 o                         
   6   0   1         39.00         38.28         3.83 o                         
  -7   1   1          0.53         -1.69         2.05 o                         
  -6   1   1         29.50         29.99         2.64 o                         
  -5   1   1         67.11         66.87         2.12 o                         
  -4   1   1         80.09         79.04         1.73 o                         
  -3   1   1        348.75        354.84         3.36 o                         
  -2   1   1        188.25        185.11         2.07 o                         
  -1   1   1       2063.24       1962.93        27.78 o                         
   0   1   1         32.37         31.03         0.63 o                         
   1   1   1         24.82         24.65         0.80 o                         
   2   1   1        250.33        289.16         2.81 o                         
   3   1   1         98.71        118.05         1.93 o                         
   4   1   1          0.02         -0.35         0.80 o                         
   5   1   1         12.59          7.95         1.46 o                         
   6   1   1        114.80        118.22         4.08 o                         
  -7   2   1         50.28         58.78         4.20 o                         
  -6   2   1        267.68        272.54         5.78 o                         
  -5   2   1         30.62         36.37         1.67 o                         
  -4   2   1        247.58        209.78         2.63 o                         
  -3   2   1        337.36        389.51         3.64 o                         
  -2   2   1        101.90        118.02         1.75 o                         
  -1   2   1         37.99         31.38         1.50 o                         
   0   2   1       1226.05       1189.82        13.51 o                         
   1   2   1        586.28        550.13         4.39 o                         
   2   2   1        246.97        233.19         2.37 o                         
   3   2   1        109.23        110.40         1.78 o                         
   4   2   1        224.15        229.89         2.93 o                         
   5   2   1        112.75        109.87         2.84 o                         
   6   2   1         74.94         85.57         3.73 o                         
  -6   3   1         77.19         91.36         3.87 o                         
  -5   3   1         27.54         30.97         1.66 o                         
  -4   3   1         32.13         36.15         1.42 o                         
  -3   3   1        401.90        386.12         3.82 o                         
  -2   3   1        131.93        139.08         2.06 o                         
  -1   3   1          1.53          1.55         0.71 o                         
   0   3   1       7818.82       7841.36       303.83 o                         
   1   3   1        504.50        512.20         4.06 o                         
   2   3   1          4.11          3.44         0.67 o                         
   3   3   1        128.57        143.03         2.08 o                         
   4   3   1        828.64        795.12         6.86 o                         
   5   3   1        194.47        191.64         3.53 o                         
   6   3   1          9.71         10.46         2.21 o                         
  -6   4   1          9.84         10.29         2.13 o                         
  -5   4   1         27.07         26.25         1.73 o                         
  -4   4   1         63.75         75.46         1.92 o                         
  -3   4   1         87.69         69.84         1.56 o                         
  -2   4   1        142.34        146.10         2.04 o                         
  -1   4   1       3941.33       2797.78       882.78 o                         
   0   4   1        239.61        236.55         2.31 o                         
   1   4   1       2053.63       1993.25        16.53 o                         
   2   4   1         11.13         10.01         0.70 o                         
   3   4   1        481.69        465.43         4.14 o                         
   4   4   1         78.51         74.15         1.78 o                         
   5   4   1          0.75         -1.44         1.53 o                         
   6   4   1         13.78         13.80         2.27 o                         
  -6   5   1         12.68         12.11         2.10 o                         
  -5   5   1         75.54         82.73         3.05 o                         
  -4   5   1        508.36        483.25         5.01 o                         
  -3   5   1        703.35        715.78         6.45 o                         
  -2   5   1         16.36         13.14         0.95 o                         
  -1   5   1       3049.02       3091.88        32.90 o                         
   0   5   1        193.87        193.43         2.02 o                         
   1   5   1        536.43        561.72         4.51 o                         
   2   5   1        147.26        152.16         2.06 o                         
   3   5   1        487.01        465.16         4.61 o                         
   4   5   1       1086.09       1046.04         9.64 o                         
   5   5   1        330.39        330.87         5.59 o                         
   6   5   1        140.57        136.04         4.52 o                         
  -6   6   1          1.07         -1.35         1.81 o                         
  -5   6   1          0.02          0.15         1.50 o                         
  -4   6   1         10.98         13.99         1.20 o                         
  -3   6   1         75.59         65.45         2.37 o                         
  -2   6   1        747.08        765.69         6.96 o                         
  -1   6   1         18.59         12.83         0.80 o                         
   0   6   1        236.71        218.87         2.26 o                         
   1   6   1        127.74        148.89         1.86 o                         
   2   6   1        128.24        124.05         1.90 o                         
   3   6   1          1.31          2.42         0.84 o                         
   4   6   1          0.66          1.85         1.01 o                         
   5   6   1         59.07         56.15         3.00 o                         
   6   6   1        130.66        133.99         4.85 o                         
  -6   7   1         20.51         15.64         2.30 o                         
  -5   7   1          0.07          0.31         1.53 o                         
  -4   7   1        720.65        713.66         7.20 o                         
  -3   7   1        662.99        623.23         5.85 o                         
  -2   7   1       1513.63       1550.35        12.27 o                         
  -1   7   1         18.92         26.21         1.03 o                         
   0   7   1        104.34         93.70         1.40 o                         
   1   7   1        511.27        551.07         4.89 o                         
   2   7   1        227.35        254.04         2.85 o                         
   3   7   1         98.53         91.63         1.92 o                         
   4   7   1        131.47        131.05         2.80 o                         
   5   7   1        355.06        338.32         6.47 o                         
   6   7   1        232.20        241.22         6.31 o                         
  -6   8   1         54.50         60.89         3.48 o                         
  -5   8   1         25.45         28.25         2.12 o                         
  -4   8   1        138.91        138.60         2.73 o                         
  -3   8   1          0.80          2.62         0.87 o                         
  -2   8   1        606.16        586.21         5.30 o                         
  -1   8   1         35.14         30.22         1.10 o                         
   0   8   1        377.62        355.41         3.24 o                         
   1   8   1        104.14         98.55         1.76 o                         
   2   8   1        284.55        302.42         3.26 o                         
   3   8   1         28.95         26.03         1.22 o                         
   4   8   1         82.44         79.97         2.77 o                         
   5   8   1         13.30         11.73         1.91 o                         
   6   8   1         39.42         39.35         3.15 o                         
  -6   9   1          0.06          0.20         1.97 o                         
  -5   9   1          0.43          0.54         1.65 o                         
  -4   9   1          0.02         -0.43         1.11 o                         
  -3   9   1       1045.50       1029.42         9.57 o                         
  -2   9   1          2.59          0.78         0.78 o                         
  -1   9   1        295.59        294.62         3.14 o                         
   0   9   1          7.96          1.54         0.62 o                         
   1   9   1         17.03         16.21         0.95 o                         
   2   9   1         12.65         16.19         0.96 o                         
   3   9   1        298.95        284.81         3.72 o                         
   4   9   1        165.02        180.77         4.00 o                         
   5   9   1         32.09         41.10         2.93 o                         
   6   9   1         44.26         40.54         2.91 o                         
  -5  10   1         50.54         55.53         2.59 o                         
  -4  10   1          6.28          6.58         1.48 o                         
  -3  10   1         59.44         55.82         1.92 o                         
  -2  10   1        101.94         96.58         1.95 o                         
  -1  10   1         60.11         52.80         1.72 o                         
   0  10   1        480.23        468.26         4.50 o                         
   1  10   1        263.36        261.82         3.32 o                         
   2  10   1         83.16         78.48         2.22 o                         
   3  10   1        249.98        242.04         3.70 o                         
   4  10   1          1.83          2.43         1.60 o                         
   5  10   1          6.42          4.73         1.94 o                         
  -5  11   1         10.22          8.07         1.63 o                         
  -4  11   1         35.72         33.16         2.11 o                         
  -3  11   1        114.02        106.42         2.48 o                         
  -2  11   1         73.06         79.61         2.20 o                         
  -1  11   1        221.27        213.41         2.98 o                         
   0  11   1        637.85        640.94         6.36 o                         
   1  11   1          9.14         11.36         1.12 o                         
   2  11   1        179.13        183.35         3.47 o                         
   3  11   1        212.60        213.56         4.52 o                         
   4  11   1          5.75          8.35         1.72 o                         
   5  11   1          3.47          4.46         2.12 o                         
  -5  12   1          0.21          4.03         3.09 o                         
  -4  12   1          4.52          2.79         1.44 o                         
  -3  12   1        136.36        138.21         3.91 o                         
  -2  12   1         27.98         32.69         1.52 o                         
  -1  12   1         30.07         28.34         1.48 o                         
   0  12   1        180.09        175.88         3.17 o                         
   1  12   1        168.64        160.94         3.16 o                         
   2  12   1        668.69        650.71         9.87 o                         
   3  12   1         79.83         76.70         4.48 o                         
   4  12   1          2.40          3.98         1.83 o                         
   5  12   1         30.14         27.22         2.67 o                         
  -5  13   1          6.87          3.23         2.69 o                         
  -4  13   1          0.03          1.53         1.90 o                         
  -3  13   1         67.81         77.78         3.58 o                         
  -2  13   1          8.01          8.20         1.33 o                         
  -1  13   1        345.47        350.86         4.49 o                         
   0  13   1         80.86         81.58         2.46 o                         
   1  13   1         95.01         96.72         2.58 o                         
   2  13   1         54.91         55.89         2.74 o                         
   3  13   1          6.90          5.64         1.91 o                         
   4  13   1        135.38        127.09         4.21 o                         
   5  13   1         20.35         22.33         4.46 o                         
  -4  14   1          0.00          0.97         1.56 o                         
  -3  14   1         19.22         17.18         2.10 o                         
  -2  14   1         98.38        102.18         3.68 o                         
  -1  14   1          6.32          6.14         1.83 o                         
   0  14   1         41.36         38.09         2.20 o                         
   1  14   1        151.76        158.04         4.35 o                         
   2  14   1         11.86         11.68         2.14 o                         
   3  14   1        108.03        103.23         3.90 o                         
   4  14   1         10.13          9.45         2.13 o                         
  -4  15   1        107.29        121.35         3.83 o                         
  -3  15   1        391.36        392.98         6.98 o                         
  -2  15   1        159.49        161.92         4.44 o                         
  -1  15   1          0.09         -0.22         1.78 o                         
   0  15   1         14.18         15.41         2.02 o                         
   1  15   1        141.12        152.35         4.40 o                         
   2  15   1          0.78         -0.68         1.94 o                         
   3  15   1          2.14          3.20         2.00 o                         
   4  15   1         83.21         83.78         4.41 o                         
  -3  16   1         11.69         11.17         2.07 o                         
  -2  16   1          3.42          5.77         2.27 o                         
  -1  16   1         21.43         19.57         2.73 o                         
   0  16   1         71.30         79.01         4.30 o                         
   1  16   1          7.46          3.51         2.42 o                         
   2  16   1          1.19          1.46         2.21 o                         
   3  16   1          2.13         -0.32         2.18 o                         
  -3  17   1        123.58        137.11         5.23 o                         
  -2  17   1         58.42         52.28         3.51 o                         
  -1  17   1         34.23         34.41         3.01 o                         
   0  17   1         31.70         28.94         2.94 o                         
   1  17   1          0.42          0.61         2.30 o                         
   2  17   1          3.22          3.72         2.47 o                         
  -2  18   1          3.54          2.48         2.36 o                         
  -1  18   1          0.44         -2.27         2.27 o                         
   0  18   1         32.43         26.61         2.87 o                         
   1  18   1         36.68         32.74         3.14 o                         
  -7   0   2        302.06        316.19        11.00 o                         
  -6   0   2        469.53        451.99        10.85 o                         
  -5   0   2        289.86        278.31         6.33 o                         
  -4   0   2        422.73        408.70         6.50 o                         
  -3   0   2          0.95         -0.51         0.95 o                         
  -2   0   2        900.34        878.72         9.47 o                         
  -1   0   2        180.68        182.69         3.26 o                         
   0   0   2        680.23        683.81         7.54 o                         
   1   0   2       4330.48       4115.41       121.52 o                         
   2   0   2        254.65        237.40         3.59 o                         
   3   0   2       1997.42       2064.23        22.67 o                         
   4   0   2        158.49        169.43         4.03 o                         
   5   0   2         25.67         25.28         3.51 o                         
   6   0   2         23.25         30.86         3.54 o                         
  -7   1   2         16.41         14.73         3.53 o                         
  -6   1   2         15.20         11.69         2.04 o                         
  -5   1   2          2.60          6.57         1.21 o                         
  -4   1   2        111.02        131.16         2.06 o                         
  -3   1   2        409.74        436.90         3.89 o                         
  -2   1   2        282.41        303.82         2.85 o                         
  -1   1   2       1538.43       1559.63        12.98 o                         
   0   1   2        494.20        475.68         3.77 o                         
   1   1   2         12.82         17.00         0.95 o                         
   2   1   2        674.00        698.32         5.68 o                         
   3   1   2        166.40        179.63         2.29 o                         
   4   1   2         86.34         72.44         2.02 o                         
   5   1   2        216.63        200.96         3.93 o                         
   6   1   2        115.50        116.62         4.40 o                         
  -7   2   2        119.75        122.96         5.35 o                         
  -6   2   2        119.55        115.61         3.88 o                         
  -5   2   2         78.39         74.28         2.29 o                         
  -4   2   2        196.57        176.10         2.47 o                         
  -3   2   2        411.98        432.89         4.02 o                         
  -2   2   2          6.27         13.38         0.79 o                         
  -1   2   2       2932.43       2953.10        51.42 o                         
   0   2   2       2636.72       2606.81        66.43 o                         
   1   2   2        330.59        302.53         3.05 o                         
   2   2   2        869.96        886.64         7.41 o                         
   3   2   2        216.82        209.57         2.59 o                         
   4   2   2        212.64        214.90         2.98 o                         
   5   2   2          1.47          0.96         1.52 o                         
   6   2   2         58.19         67.60         3.55 o                         
  -6   3   2         12.55         13.06         2.09 o                         
  -5   3   2        116.94        106.06         2.61 o                         
  -4   3   2         38.15         46.95         1.64 o                         
  -3   3   2        374.13        373.81         3.91 o                         
  -2   3   2        869.03        912.92         7.40 o                         
  -1   3   2       1757.04       1700.09        14.95 o                         
   0   3   2        797.87        825.63         6.51 o                         
   1   3   2        107.23        117.17         1.54 o                         
   2   3   2        128.00        156.88         1.91 o                         
   3   3   2         46.20         48.96         1.38 o                         
   4   3   2        102.66         93.08         2.02 o                         
   5   3   2          0.33          0.47         1.55 o                         
   6   3   2         29.97         30.53         2.70 o                         
  -6   4   2         19.79         18.90         2.11 o                         
  -5   4   2         30.39         28.39         1.90 o                         
  -4   4   2        146.77        145.81         2.44 o                         
  -3   4   2          4.86          4.74         0.79 o                         
  -2   4   2        215.56        239.54         2.94 o                         
  -1   4   2        200.29        208.87         2.23 o                         
   0   4   2         48.91         55.45         1.16 o                         
   1   4   2       1457.16       1445.47        10.87 o                         
   2   4   2         18.17         30.99         1.02 o                         
   3   4   2        143.59        130.40         1.91 o                         
   4   4   2          5.69          3.61         0.99 o                         
   5   4   2         29.29         29.63         2.08 o                         
   6   4   2         73.76         84.54         4.02 o                         
  -6   5   2         33.99         32.29         3.10 o                         
  -5   5   2          7.77          6.21         1.69 o                         
  -4   5   2          0.63          1.12         0.90 o                         
  -3   5   2        976.76        958.96         8.05 o                         
  -2   5   2       1286.81       1284.18        11.25 o                         
  -1   5   2       4564.87       4546.45        67.54 o                         
   0   5   2       2680.21       2719.77        24.14 o                         
   1   5   2         27.95         30.15         0.92 o                         
   2   5   2         11.91         13.98         0.80 o                         
   3   5   2         45.91         46.37         1.43 o                         
   4   5   2          0.21          2.00         0.91 o                         
   5   5   2         19.40         18.77         2.62 o                         
   6   5   2          0.07          2.22         2.05 o                         
  -6   6   2          0.56          0.91         1.66 o                         
  -5   6   2          1.41          1.28         1.53 o                         
  -4   6   2          3.79          2.99         0.96 o                         
  -3   6   2         18.65         20.95         1.00 o                         
  -2   6   2        350.40        353.49         3.79 o                         
  -1   6   2         78.24         93.52         1.60 o                         
   0   6   2        163.81        147.79         2.06 o                         
   1   6   2          0.46          3.21         0.78 o                         
   2   6   2         67.35         56.34         1.31 o                         
   3   6   2        166.98        141.68         2.23 o                         
   4   6   2        162.98        161.23         2.85 o                         
   5   6   2          8.63          7.57         1.86 o                         
   6   6   2         14.58         16.00         2.39 o                         
  -6   7   2          9.52          8.33         2.20 o                         
  -5   7   2          2.49          2.68         1.58 o                         
  -4   7   2        356.09        345.04         4.22 o                         
  -3   7   2        352.97        338.37         3.98 o                         
  -2   7   2        435.30        453.57         4.49 o                         
  -1   7   2        352.52        350.87         3.44 o                         
   0   7   2       1137.85       1162.11         9.59 o                         
   1   7   2        329.67        344.81         3.47 o                         
   2   7   2        104.70        119.13         1.71 o                         
   3   7   2        270.38        271.38         3.43 o                         
   4   7   2        177.42        183.49         3.47 o                         
   5   7   2          8.48          9.18         2.01 o                         
   6   7   2         90.15         93.12         4.19 o                         
  -6   8   2         94.97        107.51         3.82 o                         
  -5   8   2         21.37         22.29         1.98 o                         
  -4   8   2         36.17         36.44         1.57 o                         
  -3   8   2         62.42         64.33         1.95 o                         
  -2   8   2        101.79        107.33         1.79 o                         
  -1   8   2         77.64         93.73         1.74 o                         
   0   8   2         10.72         19.43         1.01 o                         
   1   8   2        107.99         94.79         1.83 o                         
   2   8   2         47.05         47.83         1.32 o                         
   3   8   2        478.69        458.73         4.98 o                         
   4   8   2        155.07        151.50         3.08 o                         
   5   8   2          0.35          0.49         1.87 o                         
   6   8   2          0.08          0.47         2.05 o                         
  -6   9   2         20.28         16.71         2.31 o                         
  -5   9   2         14.86         15.12         1.72 o                         
  -4   9   2          6.98          4.02         1.37 o                         
  -3   9   2        375.33        360.01         4.65 o                         
  -2   9   2         24.26         24.23         1.04 o                         
  -1   9   2         13.11         15.57         0.92 o                         
   0   9   2         56.93         51.10         1.45 o                         
   1   9   2         23.69         21.02         1.08 o                         
   2   9   2        358.40        367.20         4.32 o                         
   3   9   2         20.63         21.13         1.38 o                         
   4   9   2          0.08          0.73         1.60 o                         
   5   9   2        158.04        159.14         4.77 o                         
   6   9   2         17.02         12.95         7.58 o                         
  -5  10   2         80.63         91.39         4.25 o                         
  -4  10   2        164.24        171.73         4.77 o                         
  -3  10   2         68.74         71.81         2.47 o                         
  -2  10   2        213.42        221.95         2.89 o                         
  -1  10   2         29.24         29.86         1.30 o                         
   0  10   2        153.98        147.12         2.31 o                         
   1  10   2        459.73        459.25         4.66 o                         
   2  10   2        215.86        215.35         3.53 o                         
   3  10   2        152.70        150.81         2.91 o                         
   4  10   2         12.19         13.37         1.84 o                         
   5  10   2          1.41          2.00         2.22 o                         
  -5  11   2         85.05        100.24         4.89 o                         
  -4  11   2         17.24         15.53         2.17 o                         
  -3  11   2          1.71          0.30         1.08 o                         
  -2  11   2        109.60        110.92         2.34 o                         
  -1  11   2          3.88          2.20         0.94 o                         
   0  11   2          4.90          5.45         1.13 o                         
   1  11   2         18.20         17.15         1.40 o                         
   2  11   2          6.51          7.61         1.39 o                         
   3  11   2         22.97         24.46         1.63 o                         
   4  11   2         34.08         36.86         2.50 o                         
   5  11   2          0.24          1.88         2.32 o                         
  -5  12   2         31.40         35.12         4.35 o                         
  -4  12   2        116.12        130.29         4.80 o                         
  -3  12   2        444.94        439.33         6.29 o                         
  -2  12   2        127.55        125.59         2.68 o                         
  -1  12   2        144.06        147.69         2.80 o                         
   0  12   2        342.64        342.83         4.59 o                         
   1  12   2        419.53        414.12         5.34 o                         
   2  12   2        199.55        203.90         3.84 o                         
   3  12   2         35.77         37.27         2.45 o                         
   4  12   2         10.90         13.17         2.51 o                         
   5  12   2          9.83         11.60         2.67 o                         
  -5  13   2          0.15          1.47         2.60 o                         
  -4  13   2          5.82          6.39         2.60 o                         
  -3  13   2        248.76        243.70         4.59 o                         
  -2  13   2         38.51         40.57         2.20 o                         
  -1  13   2         50.11         49.66         1.95 o                         
   0  13   2         18.25         18.13         1.51 o                         
   1  13   2         61.56         59.67         2.23 o                         
   2  13   2          2.82         -0.07         1.75 o                         
   3  13   2          0.10          1.62         1.88 o                         
   4  13   2         18.26         19.97         2.47 o                         
  -4  14   2         73.68         60.88         6.68 o                         
  -3  14   2          0.06          2.34         1.65 o                         
  -2  14   2         42.22         40.80         2.54 o                         
  -1  14   2         14.78         14.39         1.71 o                         
   0  14   2          9.13          8.06         1.89 o                         
   1  14   2        136.12        141.77         4.30 o                         
   2  14   2          5.71          2.70         2.02 o                         
   3  14   2        176.54        178.34         4.51 o                         
   4  14   2         73.33         73.80         4.66 o                         
  -4  15   2        128.98        116.97         6.04 o                         
  -3  15   2        117.86        121.07         4.54 o                         
  -2  15   2         82.82         91.15         3.65 o                         
  -1  15   2         58.01         65.04         4.00 o                         
   0  15   2         63.11         75.97         3.55 o                         
   1  15   2         18.50         19.57         3.07 o                         
   2  15   2         30.24         27.44         2.71 o                         
   3  15   2          2.24          2.68         2.17 o                         
   4  15   2         37.96         36.87         2.84 o                         
  -3  16   2         19.58         20.24         2.47 o                         
  -2  16   2         52.02         50.99         3.16 o                         
  -1  16   2         26.55         22.78         2.80 o                         
   0  16   2          0.36         -0.85         2.31 o                         
   1  16   2         51.20         49.84         3.12 o                         
   2  16   2         73.94         65.21         4.56 o                         
   3  16   2         61.79         67.83         4.06 o                         
  -2  17   2         73.76         81.06         4.29 o                         
  -1  17   2        143.59        153.86         5.43 o                         
   0  17   2        112.66        114.16         4.93 o                         
   1  17   2         82.83         91.47         4.75 o                         
   2  17   2         25.65         20.09         2.91 o                         
  -1  18   2         16.59         14.12         2.75 o                         
   0  18   2          0.05          1.72         2.34 o                         
   1  18   2         90.20         86.91         4.70 o                         
  -7   0   3         56.65         57.02         7.82 o                         
  -6   0   3        294.53        302.17        12.93 o                         
  -5   0   3        133.68        129.84         3.96 o                         
  -4   0   3        449.06        453.86         6.02 o                         
  -3   0   3         18.21         13.74         1.24 o                         
  -2   0   3        738.67        728.25         8.04 o                         
  -1   0   3          7.69         12.40         1.34 o                         
   0   0   3         34.52         37.12         1.51 o                         
   1   0   3         17.77         18.27         1.12 o                         
   2   0   3       1977.05       2110.81        28.44 o                         
   3   0   3        828.43        825.85         9.94 o                         
   4   0   3        812.62        787.63        11.30 o                         
   5   0   3        189.48        180.87         6.14 o                         
   6   0   3         48.95         47.47         6.96 o                         
  -7   1   3          7.64         10.09         2.72 o                         
  -6   1   3          0.78          1.57         1.94 o                         
  -5   1   3         40.05         36.08         1.69 o                         
  -4   1   3        100.46         96.13         1.81 o                         
  -3   1   3        117.44        147.23         1.92 o                         
  -2   1   3         75.33         92.40         1.40 o                         
  -1   1   3         90.45         68.99         1.32 o                         
   0   1   3        558.20        567.57         4.70 o                         
   1   1   3          4.66          9.66         0.73 o                         
   2   1   3         30.87         36.08         1.25 o                         
   3   1   3         13.32         17.91         0.96 o                         
   4   1   3          0.00          0.11         1.01 o                         
   5   1   3          1.66          4.81         1.67 o                         
   6   1   3          0.01         -0.41         2.16 o                         
  -7   2   3         77.68         82.93         8.19 o                         
  -6   2   3         41.52         40.81         3.45 o                         
  -5   2   3        126.09        130.26         2.90 o                         
  -4   2   3        221.58        217.50         2.77 o                         
  -3   2   3        498.00        496.24         4.63 o                         
  -2   2   3         60.30         64.98         1.24 o                         
  -1   2   3       1555.87       1559.60        11.34 o                         
   0   2   3        226.94        210.87         2.40 o                         
   1   2   3        638.83        640.81         5.54 o                         
   2   2   3          6.34          8.19         0.87 o                         
   3   2   3        939.38        934.39         7.82 o                         
   4   2   3        490.13        505.06         5.55 o                         
   5   2   3         96.50        103.11         3.38 o                         
   6   2   3         61.62         66.93         4.20 o                         
  -6   3   3         11.14          5.73         1.99 o                         
  -5   3   3         44.93         40.58         1.81 o                         
  -4   3   3         30.16         26.38         1.27 o                         
  -3   3   3       1274.47       1331.71        10.70 o                         
  -2   3   3        457.50        468.49         4.22 o                         
  -1   3   3        271.66        251.21         2.42 o                         
   0   3   3        674.57        660.91         5.72 o                         
   1   3   3        202.15        237.44         2.43 o                         
   2   3   3         45.78         69.00         1.62 o                         
   3   3   3        675.60        656.24         6.14 o                         
   4   3   3          5.29          5.73         1.33 o                         
   5   3   3          0.35          0.93         1.49 o                         
   6   3   3          2.34          4.62         2.08 o                         
  -6   4   3         14.39         15.93         2.22 o                         
  -5   4   3         14.76         14.68         1.41 o                         
  -4   4   3        224.74        229.24         3.15 o                         
  -3   4   3         45.41         46.91         1.46 o                         
  -2   4   3         32.56         30.23         1.00 o                         
  -1   4   3       1812.90       1777.03        14.03 o                         
   0   4   3       1236.88       1240.36         9.20 o                         
   1   4   3         10.43          8.08         0.77 o                         
   2   4   3         39.09         53.20         1.50 o                         
   3   4   3         50.49         44.93         1.44 o                         
   4   4   3        326.15        337.11         5.27 o                         
   5   4   3          3.85          3.63         1.88 o                         
   6   4   3         78.15         84.17         4.10 o                         
  -6   5   3         68.23         71.47         3.47 o                         
  -5   5   3         20.10         18.68         1.81 o                         
  -4   5   3        224.19        233.94         3.28 o                         
  -3   5   3        834.26        826.68         7.11 o                         
  -2   5   3       2959.35       3095.57        25.83 o                         
  -1   5   3       1203.66       1200.48         9.52 o                         
   0   5   3        252.06        264.75         2.58 o                         
   1   5   3          0.03          1.22         0.69 o                         
   2   5   3        408.44        409.19         4.01 o                         
   3   5   3        138.11        127.93         2.17 o                         
   4   5   3        111.33        107.76         2.77 o                         
   5   5   3          1.14         -0.18         1.85 o                         
   6   5   3         25.06         22.49         2.46 o                         
  -6   6   3          8.30          8.00         1.88 o                         
  -5   6   3          0.01         -1.29         1.49 o                         
  -4   6   3         29.08         25.67         1.30 o                         
  -3   6   3          3.21          2.76         0.90 o                         
  -2   6   3        297.48        310.01         3.58 o                         
  -1   6   3       1450.40       1511.40        11.86 o                         
   0   6   3        682.98        762.69         6.17 o                         
   1   6   3         56.59         77.46         1.41 o                         
   2   6   3        155.14        165.26         2.12 o                         
   3   6   3        114.15        109.53         2.03 o                         
   4   6   3          8.14          7.20         1.20 o                         
   5   6   3         29.59         28.93         2.50 o                         
   6   6   3          0.23         -1.26         1.98 o                         
  -6   7   3          2.10          0.49         1.65 o                         
  -5   7   3          2.30          2.63         1.54 o                         
  -4   7   3          7.49          5.07         0.97 o                         
  -3   7   3        544.19        535.62         5.70 o                         
  -2   7   3        278.40        259.61         3.18 o                         
  -1   7   3       1539.12       1622.60        12.76 o                         
   0   7   3        365.69        336.39         3.51 o                         
   1   7   3        374.21        382.10         3.82 o                         
   2   7   3        113.07        108.78         1.74 o                         
   3   7   3        209.97        198.29         2.65 o                         
   4   7   3          1.23          0.54         1.37 o                         
   5   7   3          0.02          1.09         1.93 o                         
   6   7   3          2.61         -0.28         2.07 o                         
  -6   8   3         45.33         51.69         2.67 o                         
  -5   8   3         13.81         12.70         1.64 o                         
  -4   8   3         27.10         31.01         1.89 o                         
  -3   8   3         12.95         13.65         1.19 o                         
  -2   8   3         21.80         24.42         1.00 o                         
  -1   8   3       1008.43       1123.38         9.43 o                         
   0   8   3        179.72        215.64         2.71 o                         
   1   8   3        362.25        368.24         3.89 o                         
   2   8   3         16.86         22.62         0.98 o                         
   3   8   3        325.36        323.33         4.20 o                         
   4   8   3        157.24        158.78         4.20 o                         
   5   8   3         10.29         10.95         2.21 o                         
   6   8   3         12.67         13.20         2.45 o                         
  -6   9   3          0.00         -0.71         1.60 o                         
  -5   9   3         28.93         30.18         2.78 o                         
  -4   9   3         64.02         63.95         2.77 o                         
  -3   9   3          4.45          1.33         0.98 o                         
  -2   9   3         59.62         57.36         1.55 o                         
  -1   9   3          3.30          4.11         0.81 o                         
   0   9   3       1187.31       1154.85         9.78 o                         
   1   9   3          1.28          2.25         0.89 o                         
   2   9   3         26.64         30.73         1.34 o                         
   3   9   3        120.56        123.83         2.64 o                         
   4   9   3          0.10         -0.02         1.69 o                         
   5   9   3          0.07         -0.42         1.96 o                         
  -5  10   3         85.66         93.01         4.05 o                         
  -4  10   3        187.03        200.30         5.05 o                         
  -3  10   3        135.54        135.52         3.11 o                         
  -2  10   3          2.14          3.01         0.88 o                         
  -1  10   3         20.33         22.71         1.10 o                         
   0  10   3          3.21          2.74         0.86 o                         
   1  10   3         74.46         79.32         1.98 o                         
   2  10   3        102.44        100.37         2.51 o                         
   3  10   3        184.12        185.89         3.32 o                         
   4  10   3        332.15        330.29         6.03 o                         
   5  10   3         53.38         51.10         3.42 o                         
  -5  11   3         47.84         42.53         4.64 o                         
  -4  11   3         47.73         53.25         3.06 o                         
  -3  11   3          0.16          0.20         1.39 o                         
  -2  11   3          0.86          0.49         1.01 o                         
  -1  11   3        101.47         91.19         2.14 o                         
   0  11   3         19.63         23.63         1.66 o                         
   1  11   3         14.65         16.08         1.47 o                         
   2  11   3         18.20         18.64         1.69 o                         
   3  11   3          8.41          8.19         1.88 o                         
   4  11   3         23.13         23.24         2.51 o                         
   5  11   3          5.90          4.76         2.54 o                         
  -5  12   3        195.57        201.69         5.80 o                         
  -4  12   3        223.96        234.89         5.70 o                         
  -3  12   3        121.03        132.74         6.29 o                         
  -2  12   3         24.98         26.55         1.54 o                         
  -1  12   3          0.04          0.88         1.03 o                         
   0  12   3          0.31          1.02         1.35 o                         
   1  12   3          0.75         -0.16         1.22 o                         
   2  12   3         39.56         36.42         2.15 o                         
   3  12   3        260.54        270.90         5.65 o                         
   4  12   3        186.71        195.07         5.86 o                         
   5  12   3        223.19        225.42         7.23 o                         
  -5  13   3         20.47         16.87         4.08 o                         
  -4  13   3          0.02          0.59         2.15 o                         
  -3  13   3         43.87         46.41         2.51 o                         
  -2  13   3         50.78         51.83         2.38 o                         
  -1  13   3         11.47         13.05         1.20 o                         
   0  13   3         62.31         64.06         2.37 o                         
   1  13   3         65.91         61.77         2.34 o                         
   2  13   3          0.59         -0.75         1.86 o                         
   3  13   3          0.02         -1.89         1.89 o                         
   4  13   3          0.03         -2.68         2.68 o                         
  -4  14   3         92.26         94.63         4.97 o                         
  -3  14   3         30.88         32.60         2.33 o                         
  -2  14   3         32.30         34.04         2.78 o                         
  -1  14   3        330.39        327.25         6.00 o                         
   0  14   3         79.04         73.96         3.34 o                         
   1  14   3          6.53          6.04         2.13 o                         
   2  14   3         12.53         11.39         2.30 o                         
   3  14   3        134.51        133.31         4.66 o                         
   4  14   3        208.17        207.80         6.03 o                         
  -4  15   3          6.64          2.58         2.57 o                         
  -3  15   3        142.98        165.85         4.30 o                         
  -2  15   3         97.78        117.06         4.33 o                         
  -1  15   3         83.27         89.53         3.62 o                         
   0  15   3        124.36        125.40         4.82 o                         
   1  15   3         17.78         17.46         2.53 o                         
   2  15   3          1.48          0.94         2.18 o                         
   3  15   3         39.99         41.39         4.48 o                         
  -3  16   3         20.02         16.16         2.28 o                         
  -2  16   3         71.04         73.31         3.91 o                         
  -1  16   3        264.95        259.26         6.57 o                         
   0  16   3        157.30        163.54         5.40 o                         
   1  16   3          5.76          4.27         2.25 o                         
   2  16   3         24.82         22.14         2.96 o                         
   3  16   3         49.39         54.86         6.61 o                         
  -2  17   3        160.01        180.83         5.74 o                         
  -1  17   3        159.08        162.60         5.59 o                         
   0  17   3         54.53         47.77         4.33 o                         
   1  17   3         51.19         41.52         5.21 o                         
   2  17   3         48.45         47.60         3.31 o                         
  -1  18   3         27.73         26.17         2.90 o                         
   0  18   3          2.37          3.46         2.39 o                         
   1  18   3          0.02          1.28         2.48 o                         
  -7   0   4          9.00          3.54         5.25 o                         
  -6   0   4        130.22        137.92         7.09 o                         
  -5   0   4         55.79         56.02         2.94 o                         
  -4   0   4          9.83          6.76         1.47 o                         
  -3   0   4       1259.73       1264.36        13.61 o                         
  -2   0   4         20.64         16.08         1.50 o                         
  -1   0   4         12.31         14.83         1.01 o                         
   0   0   4       1210.34       1257.80        17.10 o                         
   1   0   4       1302.44       1387.04        14.58 o                         
   2   0   4        532.91        559.19         6.69 o                         
   3   0   4         32.81         40.23         1.85 o                         
   4   0   4        163.76        175.61         4.60 o                         
   5   0   4         19.19         17.23         2.75 o                         
   6   0   4         45.62         37.69         6.38 o                         
  -6   1   4          4.20          2.90         1.96 o                         
  -5   1   4         28.78         27.29         1.67 o                         
  -4   1   4        249.97        252.13         3.11 o                         
  -3   1   4         15.70         18.80         0.82 o                         
  -2   1   4        162.43        178.04         2.21 o                         
  -1   1   4         13.41         17.92         0.76 o                         
   0   1   4        297.40        285.27         2.79 o                         
   1   1   4        586.49        565.44         4.89 o                         
   2   1   4         78.07         62.34         1.36 o                         
   3   1   4        931.49        872.54         7.21 o                         
   4   1   4        431.43        437.35         5.23 o                         
   5   1   4          2.82          4.82         1.63 o                         
   6   1   4          0.12          1.74         2.31 o                         
  -6   2   4         18.28         21.73         2.58 o                         
  -5   2   4         47.66         46.37         2.63 o                         
  -4   2   4        488.79        484.67         5.11 o                         
  -3   2   4        111.81         99.99         1.83 o                         
  -2   2   4        147.41        161.97         2.06 o                         
  -1   2   4       1048.44       1043.86         8.05 o                         
   0   2   4          0.48          1.86         0.73 o                         
   1   2   4        102.46        108.59         1.65 o                         
   2   2   4         15.13         19.83         1.03 o                         
   3   2   4        295.08        304.01         3.44 o                         
   4   2   4         39.90         41.57         2.47 o                         
   5   2   4          0.86          0.93         1.89 o                         
   6   2   4         21.66         23.05         3.22 o                         
  -6   3   4          0.80          0.96         2.04 o                         
  -5   3   4         94.56         93.44         2.86 o                         
  -4   3   4         51.05         42.44         1.64 o                         
  -3   3   4         52.25         55.74         1.42 o                         
  -2   3   4        472.56        536.34         4.75 o                         
  -1   3   4         84.87         74.95         1.37 o                         
   0   3   4        603.81        594.66         4.96 o                         
   1   3   4        109.32        132.86         1.86 o                         
   2   3   4        582.95        604.35         5.59 o                         
   3   3   4        269.90        255.04         3.14 o                         
   4   3   4         18.01         20.48         1.63 o                         
   5   3   4        133.88        140.93         4.64 o                         
   6   3   4          0.51          1.92         2.25 o                         
  -6   4   4         24.04         26.22         2.45 o                         
  -5   4   4         69.45         71.53         2.92 o                         
  -4   4   4        456.22        441.06         5.12 o                         
  -3   4   4        324.06        317.61         3.36 o                         
  -2   4   4         10.81          5.94         0.77 o                         
  -1   4   4        500.36        492.54         4.21 o                         
   0   4   4         46.43         39.11         1.18 o                         
   1   4   4          2.39          3.61         0.77 o                         
   2   4   4          8.26          7.34         0.86 o                         
   3   4   4        129.06        126.52         2.28 o                         
   4   4   4        226.72        230.51         4.29 o                         
   5   4   4         69.00         74.22         4.11 o                         
   6   4   4         62.53         63.29         3.74 o                         
  -6   5   4         11.15          7.74         2.25 o                         
  -5   5   4          1.75          1.42         1.56 o                         
  -4   5   4         78.66         70.20         2.23 o                         
  -3   5   4         96.09        109.49         1.89 o                         
  -2   5   4          6.16          5.36         0.82 o                         
  -1   5   4        299.12        356.12         3.23 o                         
   0   5   4        206.69        195.28         2.23 o                         
   1   5   4        779.33        807.79         6.60 o                         
   2   5   4          5.91          9.04         0.91 o                         
   3   5   4        224.66        226.33         2.98 o                         
   4   5   4        114.56        105.56         2.84 o                         
   5   5   4          1.01          0.20         1.83 o                         
   6   5   4         45.29         44.85         3.07 o                         
  -6   6   4         33.23         34.94         4.19 o                         
  -5   6   4         80.60         80.96         3.03 o                         
  -4   6   4        117.24        118.44         2.48 o                         
  -3   6   4        725.23        694.13         6.71 o                         
  -2   6   4         26.52         26.42         1.04 o                         
  -1   6   4         33.03         42.53         1.38 o                         
   0   6   4        338.45        335.68         3.25 o                         
   1   6   4        225.80        246.03         2.67 o                         
   2   6   4         31.72         33.78         1.17 o                         
   3   6   4          0.26         -0.04         1.07 o                         
   4   6   4        450.22        418.37         5.92 o                         
   5   6   4         79.56         79.17         3.75 o                         
   6   6   4          0.70          1.37         2.09 o                         
  -6   7   4         10.30         13.00         2.12 o                         
  -5   7   4          4.76          7.22         1.88 o                         
  -4   7   4        201.41        219.35         3.33 o                         
  -3   7   4         49.27         49.68         1.73 o                         
  -2   7   4         40.46         42.02         1.44 o                         
  -1   7   4         26.89         30.69         1.13 o                         
   0   7   4        367.76        332.85         3.21 o                         
   1   7   4        317.48        312.57         3.24 o                         
   2   7   4         93.72         96.37         1.99 o                         
   3   7   4        229.31        204.72         3.39 o                         
   4   7   4        112.98        106.26         2.89 o                         
   5   7   4         19.05         23.50         2.39 o                         
   6   7   4         22.73         25.61         2.68 o                         
  -6   8   4          5.85          3.51         1.79 o                         
  -5   8   4         13.92         14.32         1.89 o                         
  -4   8   4        346.66        353.52         6.84 o                         
  -3   8   4        101.63        110.45         2.40 o                         
  -2   8   4         29.67         32.91         1.21 o                         
  -1   8   4        183.18        202.46         2.56 o                         
   0   8   4         82.21         85.20         1.86 o                         
   1   8   4         28.48         30.65         1.28 o                         
   2   8   4          0.43          0.88         0.73 o                         
   3   8   4        182.18        166.32         3.15 o                         
   4   8   4         35.46         35.04         2.44 o                         
   5   8   4          0.01         -1.73         1.96 o                         
  -6   9   4          3.27          7.16         1.88 o                         
  -5   9   4        190.85        186.45         5.20 o                         
  -4   9   4         79.96         83.73         3.89 o                         
  -3   9   4          3.88          7.21         1.10 o                         
  -2   9   4         75.85         83.58         1.83 o                         
  -1   9   4         79.08         78.74         1.75 o                         
   0   9   4        295.33        286.50         3.48 o                         
   1   9   4         10.01          4.76         0.98 o                         
   2   9   4        424.51        410.95         5.02 o                         
   3   9   4        373.44        379.88         4.61 o                         
   4   9   4         65.55         63.42         3.14 o                         
   5   9   4         95.97        107.13         4.33 o                         
  -5  10   4         40.32         36.94         2.90 o                         
  -4  10   4         88.98        100.99         4.00 o                         
  -3  10   4        103.10        113.44         2.85 o                         
  -2  10   4         14.38         15.91         1.15 o                         
  -1  10   4        132.36        139.93         2.26 o                         
   0  10   4         21.41         23.08         1.22 o                         
   1  10   4         38.96         37.03         1.85 o                         
   2  10   4          6.81          4.78         1.34 o                         
   3  10   4         49.82         55.15         2.85 o                         
   4  10   4         15.34         15.56         2.43 o                         
   5  10   4          4.25          5.27         2.46 o                         
  -5  11   4          0.14         -1.03         2.13 o                         
  -4  11   4        112.04        115.08         4.41 o                         
  -3  11   4          0.01          0.45         1.59 o                         
  -2  11   4         91.40         86.64         2.89 o                         
  -1  11   4          0.51          2.02         1.03 o                         
   0  11   4         50.02         49.75         2.02 o                         
   1  11   4        232.98        231.41         3.86 o                         
   2  11   4         30.44         31.34         1.93 o                         
   3  11   4        409.14        418.30         7.23 o                         
   4  11   4        274.52        292.10         7.05 o                         
   5  11   4          0.12          0.31         2.42 o                         
  -5  12   4         46.54         55.44         4.11 o                         
  -4  12   4         23.11         23.26         2.49 o                         
  -3  12   4        147.79        160.12         4.53 o                         
  -2  12   4         39.84         42.59         1.85 o                         
  -1  12   4         41.64         36.59         1.61 o                         
   0  12   4        315.02        326.54         4.65 o                         
   1  12   4         37.47         32.44         1.80 o                         
   2  12   4         55.65         55.35         2.72 o                         
   3  12   4          1.34          1.68         1.96 o                         
   4  12   4         73.43         68.52         4.38 o                         
  -4  13   4          1.48         -0.32         2.13 o                         
  -3  13   4          0.26         -0.78         1.34 o                         
  -2  13   4         11.31          7.14         1.63 o                         
  -1  13   4          1.21         -0.01         1.52 o                         
   0  13   4         49.50         50.90         2.68 o                         
   1  13   4         17.31         19.81         2.20 o                         
   2  13   4         49.53         51.12         2.91 o                         
   3  13   4        109.78        111.81         4.77 o                         
   4  13   4         51.62         44.29         4.73 o                         
  -4  14   4        132.97        147.20         5.71 o                         
  -3  14   4         45.17         46.09         2.39 o                         
  -2  14   4         72.40         71.82         3.21 o                         
  -1  14   4        326.43        329.28         6.91 o                         
   0  14   4          2.67          3.82         1.95 o                         
   1  14   4          6.17          7.36         2.18 o                         
   2  14   4          0.19         -0.51         2.08 o                         
   3  14   4        114.13        119.20         5.02 o                         
   4  14   4         10.79          9.49         2.65 o                         
  -4  15   4         15.65         15.23         3.01 o                         
  -3  15   4          1.19          1.41         1.79 o                         
  -2  15   4         44.05         44.14         2.98 o                         
  -1  15   4         22.10         21.28         2.24 o                         
   0  15   4         45.18         49.95         3.01 o                         
   1  15   4          0.75         -0.50         2.14 o                         
   2  15   4         27.58         33.82         3.05 o                         
   3  15   4         16.55         16.65         2.89 o                         
  -3  16   4        115.56        122.69         4.23 o                         
  -2  16   4         50.99         43.92         3.02 o                         
  -1  16   4         24.20         24.46         2.82 o                         
   0  16   4         37.04         28.08         2.58 o                         
   1  16   4          2.40          2.86         2.37 o                         
   2  16   4          0.57         -0.58         2.24 o                         
   3  16   4         14.38         13.24         3.21 o                         
  -2  17   4          5.68         -0.74         2.32 o                         
  -1  17   4         15.49         14.64         2.71 o                         
   0  17   4         38.69         35.61         5.13 o                         
   1  17   4         79.01         70.90         4.28 o                         
   2  17   4          0.60         -1.15         2.39 o                         
  -1  18   4          1.75          0.50         2.33 o                         
   0  18   4          3.30          3.03         2.54 o                         
  -6   0   5         45.52         38.16         5.94 o                         
  -5   0   5         19.12         16.74         2.51 o                         
  -4   0   5        115.86        123.35         3.03 o                         
  -3   0   5        593.61        596.79         8.64 o                         
  -2   0   5          2.74          9.71         1.42 o                         
  -1   0   5        721.79        740.83         8.71 o                         
   0   0   5       1845.26       1875.94        19.41 o                         
   1   0   5        640.32        656.61         7.94 o                         
   2   0   5       2038.75       2103.27        24.66 o                         
   3   0   5        721.52        684.92         8.30 o                         
   4   0   5          3.30          3.89         1.70 o                         
   5   0   5        115.99         90.00         6.06 o                         
   6   0   5         28.43         30.65         4.58 o                         
  -6   1   5          0.05         -0.02         2.47 o                         
  -5   1   5          4.74          5.67         1.38 o                         
  -4   1   5        277.05        275.58         3.45 o                         
  -3   1   5         15.26         14.66         1.10 o                         
  -2   1   5          3.69          1.93         0.92 o                         
  -1   1   5          1.66         -0.08         0.67 o                         
   0   1   5       3880.22       3978.09       116.24 o                         
   1   1   5       1967.78       2088.99        16.54 o                         
   2   1   5        144.99        143.44         2.00 o                         
   3   1   5        140.93        132.93         2.43 o                         
   4   1   5         10.44          7.63         1.50 o                         
   5   1   5         23.30         19.83         2.31 o                         
   6   1   5          8.73          5.45         2.37 o                         
  -6   2   5          0.56          2.91         2.46 o                         
  -5   2   5         33.94         30.43         1.97 o                         
  -4   2   5         51.10         58.24         1.70 o                         
  -3   2   5        161.17        137.46         2.04 o                         
  -2   2   5        108.92        110.49         1.75 o                         
  -1   2   5        147.02        143.71         1.85 o                         
   0   2   5        948.01        933.09         7.24 o                         
   1   2   5        836.02        851.59         6.74 o                         
   2   2   5        612.99        613.48         5.74 o                         
   3   2   5        189.84        184.94         2.83 o                         
   4   2   5          6.70          4.05         1.47 o                         
   5   2   5         77.75         78.97         3.85 o                         
   6   2   5          2.42          1.24         2.23 o                         
  -6   3   5         74.89         83.08         4.58 o                         
  -5   3   5        144.88        158.79         3.89 o                         
  -4   3   5        118.88        123.51         2.44 o                         
  -3   3   5        245.23        269.97         3.55 o                         
  -2   3   5          2.50          2.07         0.63 o                         
  -1   3   5        173.01        179.78         2.11 o                         
   0   3   5         17.69         28.64         1.04 o                         
   1   3   5        336.51        351.49         3.68 o                         
   2   3   5         50.88         56.71         1.65 o                         
   3   3   5         43.40         40.64         1.46 o                         
   4   3   5        213.66        198.24         3.98 o                         
   5   3   5         41.92         42.65         2.95 o                         
   6   3   5          0.14         -0.38         2.22 o                         
  -6   4   5          2.74          1.29         2.42 o                         
  -5   4   5         14.30         13.19         1.80 o                         
  -4   4   5          4.73          3.18         1.05 o                         
  -3   4   5         17.69         13.77         0.93 o                         
  -2   4   5          1.20         -0.05         0.72 o                         
  -1   4   5          0.91         -0.21         0.68 o                         
   0   4   5        344.69        323.99         3.23 o                         
   1   4   5        146.05        142.33         1.98 o                         
   2   4   5          0.27          0.47         0.82 o                         
   3   4   5          0.48         -0.21         1.14 o                         
   4   4   5        251.01        234.03         5.32 o                         
   5   4   5        142.82        135.37         4.51 o                         
   6   4   5         77.77         80.51         5.19 o                         
  -6   5   5         55.00         52.05         6.86 o                         
  -5   5   5        183.83        182.82         4.12 o                         
  -4   5   5        817.33        805.14         8.54 o                         
  -3   5   5         85.15         92.37         2.42 o                         
  -2   5   5         10.06          6.81         0.83 o                         
  -1   5   5        111.90        124.77         1.78 o                         
   0   5   5        321.27        334.35         3.24 o                         
   1   5   5         43.44         45.63         1.35 o                         
   2   5   5          2.61          1.67         0.84 o                         
   3   5   5        406.91        372.61         4.83 o                         
   4   5   5        268.59        250.16         5.45 o                         
   5   5   5         94.93         98.10         4.19 o                         
   6   5   5        137.40        144.71         5.28 o                         
  -6   6   5         42.44         39.49         2.66 o                         
  -5   6   5         29.41         29.34         2.11 o                         
  -4   6   5          0.50          0.50         1.18 o                         
  -3   6   5         21.07         15.58         1.06 o                         
  -2   6   5        440.62        487.34         4.62 o                         
  -1   6   5        143.12        140.70         1.91 o                         
   0   6   5        405.92        405.26         3.75 o                         
   1   6   5        305.92        335.26         3.40 o                         
   2   6   5         29.21         32.82         1.28 o                         
   3   6   5         99.10         90.14         2.57 o                         
   4   6   5        373.01        368.11         6.45 o                         
   5   6   5         27.16         24.47         2.56 o                         
   6   6   5         43.97         47.17         5.15 o                         
  -6   7   5         52.56         54.97         5.11 o                         
  -5   7   5        175.04        178.34         4.00 o                         
  -4   7   5        664.28        648.34         7.25 o                         
  -3   7   5        159.33        160.33         2.46 o                         
  -2   7   5         58.09         65.62         2.13 o                         
  -1   7   5         10.59         11.71         0.75 o                         
   0   7   5        288.00        287.96         2.99 o                         
   1   7   5        219.44        207.65         2.54 o                         
   2   7   5          5.96          4.58         0.83 o                         
   3   7   5        275.08        270.23         4.16 o                         
   4   7   5         88.07         97.23         3.69 o                         
   5   7   5         97.15        108.09         4.37 o                         
  -6   8   5          0.11          2.66         1.82 o                         
  -5   8   5         25.61         25.02         1.90 o                         
  -4   8   5          0.01         -0.35         1.50 o                         
  -3   8   5          0.06         -0.34         0.85 o                         
  -2   8   5         27.16         29.93         1.43 o                         
  -1   8   5          6.55          5.21         0.85 o                         
   0   8   5        113.26        110.21         1.80 o                         
   1   8   5        198.17        188.17         2.41 o                         
   2   8   5          8.59          8.78         1.00 o                         
   3   8   5          1.10          1.19         1.18 o                         
   4   8   5          1.21         -0.03         1.83 o                         
   5   8   5         17.23         20.96         2.48 o                         
  -6   9   5         29.09         24.07         5.64 o                         
  -5   9   5        102.37        101.15         4.47 o                         
  -4   9   5         70.51         77.53         3.60 o                         
  -3   9   5        309.10        316.09         4.25 o                         
  -2   9   5         11.33         12.70         1.09 o                         
  -1   9   5         24.50         20.33         1.11 o                         
   0   9   5        194.31        155.09         2.50 o                         
   1   9   5        498.42        479.20         5.53 o                         
   2   9   5        285.34        283.12         3.79 o                         
   3   9   5          3.61          6.74         1.55 o                         
   4   9   5         78.86         80.97         3.70 o                         
   5   9   5          2.24          1.87         2.35 o                         
  -5  10   5         10.78         11.71         2.44 o                         
  -4  10   5         61.94         63.60         3.41 o                         
  -3  10   5        111.05        135.61         3.58 o                         
  -2  10   5         24.16         30.55         1.41 o                         
  -1  10   5         27.15         32.40         1.34 o                         
   0  10   5        317.10        304.83         5.63 o                         
   1  10   5        229.84        206.17         3.65 o                         
   2  10   5        372.52        364.83         5.26 o                         
   3  10   5        217.79        207.05         4.61 o                         
   4  10   5          1.50          4.11         2.28 o                         
   5  10   5          0.03         -2.26         2.26 o                         
  -5  11   5          0.68          3.53         2.41 o                         
  -4  11   5        135.86        139.92         4.59 o                         
  -3  11   5          5.19          0.62         1.15 o                         
  -2  11   5          0.96          4.00         1.11 o                         
  -1  11   5          6.13         12.49         1.22 o                         
   0  11   5        445.03        390.03         5.38 o                         
   1  11   5        330.97        315.63         4.68 o                         
   2  11   5         18.50         19.04         1.75 o                         
   3  11   5        200.81        197.46         5.86 o                         
   4  11   5          1.56          2.22         2.48 o                         
   5  11   5         18.30         19.67         5.50 o                         
  -5  12   5          0.06          0.28         2.58 o                         
  -4  12   5         65.22         65.94         3.56 o                         
  -3  12   5        221.55        232.08         4.27 o                         
  -2  12   5          0.21         -1.32         1.32 o                         
  -1  12   5        160.68        170.48         4.01 o                         
   0  12   5        256.22        243.78         4.34 o                         
   1  12   5        180.08        165.85         5.12 o                         
   2  12   5        710.41        684.73        10.21 o                         
   3  12   5        176.37        180.21        10.78 o                         
   4  12   5          3.12          3.42         2.56 o                         
  -4  13   5         13.91         10.15         2.40 o                         
  -3  13   5         10.57         11.02         1.64 o                         
  -2  13   5          1.22         -1.34         1.63 o                         
  -1  13   5         12.65          6.34         1.85 o                         
   0  13   5        151.53        144.45         4.37 o                         
   1  13   5         65.02         55.38         3.29 o                         
   2  13   5         25.76         21.41         2.53 o                         
   3  13   5          8.90          5.70         2.45 o                         
   4  13   5          2.51          2.21         2.45 o                         
  -4  14   5          7.35         10.48         2.75 o                         
  -3  14   5          5.48          5.12         1.59 o                         
  -2  14   5        114.63        123.33         6.63 o                         
  -1  14   5         43.39         43.17         4.27 o                         
   0  14   5        139.60        137.34         4.64 o                         
   1  14   5        200.49        198.84         5.37 o                         
   2  14   5         17.54         17.04         2.56 o                         
   3  14   5         15.24          9.75         2.74 o                         
  -3  15   5         74.69         65.55         3.30 o                         
  -2  15   5          1.93          3.07         1.95 o                         
  -1  15   5         30.31         25.95         2.51 o                         
   0  15   5          6.08          6.07         2.30 o                         
   1  15   5         41.91         41.03         3.02 o                         
   2  15   5          1.58          0.90         2.13 o                         
   3  15   5          0.79         -0.84         2.91 o                         
  -3  16   5          6.10          4.81         1.97 o                         
  -2  16   5          0.67          1.76         2.35 o                         
  -1  16   5         30.75         32.54         2.81 o                         
   0  16   5         86.36         93.85         4.33 o                         
   1  16   5          0.04          0.89         2.30 o                         
   2  16   5          4.65          1.34         2.52 o                         
  -2  17   5          3.61          3.42         2.46 o                         
  -1  17   5         13.30          9.85         2.67 o                         
   0  17   5         58.20         53.13         3.78 o                         
   1  17   5          8.58          6.73         2.57 o                         
  -6   0   6         27.26         18.07         4.08 o                         
  -5   0   6         33.70         31.73         3.77 o                         
  -4   0   6          1.49          0.50         2.17 o                         
  -3   0   6        141.18        116.06         3.26 o                         
  -2   0   6         14.16         18.72         1.80 o                         
  -1   0   6        551.72        607.83         7.48 o                         
   0   0   6         78.73         68.08         2.20 o                         
   1   0   6        743.98        786.94         9.53 o                         
   2   0   6        109.63        118.14         2.70 o                         
   3   0   6        437.04        439.23         6.36 o                         
   4   0   6         46.51         40.30         2.83 o                         
   5   0   6         29.27         25.83         4.14 o                         
   6   0   6          4.86          2.20         3.92 o                         
  -6   1   6          6.93         10.64         2.97 o                         
  -5   1   6         95.64         96.38         4.10 o                         
  -4   1   6        363.30        356.44         5.61 o                         
  -3   1   6        225.44        219.76         3.06 o                         
  -2   1   6         12.77         12.45         1.10 o                         
  -1   1   6         39.91         60.69         1.39 o                         
   0   1   6        300.23        368.02         3.60 o                         
   1   1   6          8.91          8.61         0.86 o                         
   2   1   6         77.68         71.03         1.59 o                         
   3   1   6         21.40         25.67         1.42 o                         
   4   1   6         86.75         87.47         2.94 o                         
   5   1   6         80.57         82.66         4.73 o                         
   6   1   6         30.33         33.19         3.10 o                         
  -6   2   6          3.37          3.69         2.48 o                         
  -5   2   6         13.56         11.77         1.96 o                         
  -4   2   6          2.86         -0.48         1.71 o                         
  -3   2   6         43.34         44.74         1.83 o                         
  -2   2   6         63.36         61.85         1.54 o                         
  -1   2   6         88.32        110.47         1.71 o                         
   0   2   6       2083.55       2176.28        16.82 o                         
   1   2   6        103.60        104.45         1.79 o                         
   2   2   6        381.79        357.41         3.83 o                         
   3   2   6        143.81        131.36         2.74 o                         
   4   2   6          4.11          3.72         1.56 o                         
   5   2   6          9.45          6.67         2.11 o                         
   6   2   6          0.15          2.76         2.27 o                         
  -6   3   6         70.06         63.18         5.45 o                         
  -5   3   6          9.11          8.33         1.95 o                         
  -4   3   6        104.51         98.73         2.74 o                         
  -3   3   6        159.12        144.70         2.62 o                         
  -2   3   6         88.71         70.23         1.57 o                         
  -1   3   6        722.54        754.33         6.11 o                         
   0   3   6         38.01         44.70         1.40 o                         
   1   3   6        222.97        252.34         2.88 o                         
   2   3   6         31.83         31.15         1.26 o                         
   3   3   6         84.44         80.64         2.43 o                         
   4   3   6        158.59        143.69         3.57 o                         
   5   3   6          2.26          1.14         1.92 o                         
   6   3   6         68.14         54.84         5.06 o                         
  -6   4   6         17.57         15.80         2.95 o                         
  -5   4   6          3.15          6.01         1.91 o                         
  -4   4   6          9.05          8.46         1.66 o                         
  -3   4   6        169.16        178.25         3.35 o                         
  -2   4   6          9.88          9.85         0.75 o                         
  -1   4   6        177.22        168.07         2.12 o                         
   0   4   6        316.89        319.23         3.35 o                         
   1   4   6        507.71        497.17         4.82 o                         
   2   4   6         98.56         91.74         2.01 o                         
   3   4   6        112.65        105.24         2.70 o                         
   4   4   6        140.21        126.66         3.84 o                         
   5   4   6         58.43         62.22         3.36 o                         
   6   4   6          5.11          4.96         2.32 o                         
  -6   5   6          0.06         -0.91         2.32 o                         
  -5   5   6          5.01          3.99         1.94 o                         
  -4   5   6          6.03          7.36         1.11 o                         
  -3   5   6         68.35         62.42         1.78 o                         
  -2   5   6        232.80        248.26         2.91 o                         
  -1   5   6        800.35        804.37         6.87 o                         
   0   5   6         46.28         51.42         1.44 o                         
   1   5   6        128.36        120.49         2.35 o                         
   2   5   6         64.91         65.68         1.86 o                         
   3   5   6        276.69        251.69         4.36 o                         
   4   5   6         10.10         13.64         2.04 o                         
   5   5   6         72.31         71.32         3.79 o                         
  -6   6   6         43.38         34.20         3.04 o                         
  -5   6   6        100.40         99.30         3.76 o                         
  -4   6   6         24.73         17.13         1.34 o                         
  -3   6   6        122.67        108.39         2.41 o                         
  -2   6   6        186.60        178.00         2.70 o                         
  -1   6   6         45.54         54.60         1.42 o                         
   0   6   6        111.26        106.51         2.04 o                         
   1   6   6          2.54          1.24         0.79 o                         
   2   6   6        147.32        147.28         4.32 o                         
   3   6   6         40.67         54.28         2.16 o                         
   4   6   6          2.54          2.16         1.94 o                         
   5   6   6         59.39         55.71         3.27 o                         
  -6   7   6         30.93         31.59         2.88 o                         
  -5   7   6          5.68          7.63         1.83 o                         
  -4   7   6        194.51        190.96         3.53 o                         
  -3   7   6        117.11        134.98         2.44 o                         
  -2   7   6        147.57        160.56         2.80 o                         
  -1   7   6         68.01         68.95         1.49 o                         
   0   7   6          6.26          3.93         0.79 o                         
   1   7   6         34.56         33.77         1.25 o                         
   2   7   6         17.96         19.29         1.47 o                         
   3   7   6          0.23         -0.02         1.24 o                         
   4   7   6        206.65        213.80         5.18 o                         
   5   7   6         47.07         42.35         3.22 o                         
  -6   8   6         33.99         31.52         3.45 o                         
  -5   8   6         11.31         11.55         1.80 o                         
  -4   8   6         10.67          8.26         1.50 o                         
  -3   8   6        192.06        173.98         3.73 o                         
  -2   8   6         96.05         90.79         2.08 o                         
  -1   8   6          2.34          0.39         0.71 o                         
   0   8   6         61.09         53.50         1.50 o                         
   1   8   6          3.92          2.27         0.84 o                         
   2   8   6         34.73         36.76         1.64 o                         
   3   8   6        244.34        223.49         5.09 o                         
   4   8   6         16.91         15.96         2.37 o                         
   5   8   6          6.69          4.48         2.22 o                         
  -5   9   6         48.90         51.71         4.45 o                         
  -4   9   6        175.59        180.91         4.90 o                         
  -3   9   6        371.51        373.47         4.76 o                         
  -2   9   6          9.53         11.11         1.11 o                         
  -1   9   6         51.70         62.56         1.76 o                         
   0   9   6         29.39         25.93         1.23 o                         
   1   9   6        130.85        137.66         3.21 o                         
   2   9   6         45.36         38.73         1.67 o                         
   3   9   6         71.54         70.52         3.72 o                         
   4   9   6         32.74         30.89         3.05 o                         
   5   9   6         83.05         81.38         5.55 o                         
  -5  10   6          1.88          5.01         2.71 o                         
  -4  10   6          2.10          2.35         2.05 o                         
  -3  10   6         13.99         18.34         1.89 o                         
  -2  10   6         25.94         26.94         1.44 o                         
  -1  10   6         16.72         11.38         1.25 o                         
   0  10   6        301.34        275.67         4.04 o                         
   1  10   6        197.25        180.43         3.70 o                         
   2  10   6        117.62        111.39         3.49 o                         
   3  10   6        110.64        104.60         4.50 o                         
   4  10   6          0.12          3.24         2.47 o                         
   5  10   6          3.87          0.53         2.42 o                         
  -5  11   6         10.22          5.54         2.63 o                         
  -4  11   6        129.72        149.80         4.77 o                         
  -3  11   6         25.76         32.56         2.87 o                         
  -2  11   6        107.99        128.10         3.20 o                         
  -1  11   6         39.59         49.87         1.95 o                         
   0  11   6         17.36         18.14         1.62 o                         
   1  11   6          2.67          3.62         1.51 o                         
   2  11   6         50.22         50.06         3.76 o                         
   3  11   6         25.12         24.54         4.11 o                         
   4  11   6         42.61         44.18         3.93 o                         
  -5  12   6          1.18          0.14         2.61 o                         
  -4  12   6          2.75          0.07         1.94 o                         
  -3  12   6         13.60          8.55         1.54 o                         
  -2  12   6          0.17          0.73         1.49 o                         
  -1  12   6         36.31         32.73         1.75 o                         
   0  12   6        449.21        437.09         8.51 o                         
   1  12   6        332.49        329.42         6.51 o                         
   2  12   6        226.50        229.85         5.62 o                         
   3  12   6          1.66          1.28         2.37 o                         
   4  12   6          1.92          0.18         2.54 o                         
  -4  13   6          7.83          6.28         2.42 o                         
  -3  13   6         46.01         55.94         2.65 o                         
  -2  13   6          7.77         10.23         1.79 o                         
  -1  13   6         14.21         14.70         2.10 o                         
   0  13   6         11.85         10.50         2.23 o                         
   1  13   6         17.39         19.03         2.40 o                         
   2  13   6          0.23          0.66         2.17 o                         
   3  13   6         23.73         21.01         2.99 o                         
   4  13   6          7.19          3.81         2.59 o                         
  -4  14   6          9.37          5.21         2.41 o                         
  -3  14   6         87.19         86.89         3.26 o                         
  -2  14   6         29.37         24.12         2.34 o                         
  -1  14   6         59.42         53.11         3.00 o                         
   0  14   6        114.03        117.47         4.50 o                         
   1  14   6        149.46        150.57         4.96 o                         
   2  14   6         16.85         22.56         2.99 o                         
   3  14   6         95.76         96.50         4.85 o                         
  -3  15   6         29.83         30.53         2.96 o                         
  -2  15   6          0.01          0.16         1.91 o                         
  -1  15   6         21.39         18.47         2.51 o                         
   0  15   6          3.12          1.46         2.23 o                         
   1  15   6          3.70          3.04         2.35 o                         
   2  15   6          9.36          7.08         2.71 o                         
   3  15   6          0.28         -2.42         2.47 o                         
  -2  16   6         66.50         60.31         4.83 o                         
  -1  16   6         10.40          9.34         2.42 o                         
   0  16   6         32.01         32.42         2.95 o                         
   1  16   6         12.11          8.35         2.58 o                         
   2  16   6         69.30         65.28         4.49 o                         
  -1  17   6         16.36         11.74         2.71 o                         
   0  17   6          4.07          0.19         2.45 o                         
   1  17   6         11.04         11.81         2.79 o                         
  -6   0   7        275.91        258.37         9.96 o                         
  -5   0   7        160.43        161.79         7.53 o                         
  -4   0   7        273.41        267.38         6.95 o                         
  -3   0   7         19.71         16.38         1.73 o                         
  -2   0   7        416.66        394.46         6.67 o                         
  -1   0   7        594.45        661.13         7.80 o                         
   0   0   7         85.01        107.96         2.65 o                         
   1   0   7         27.04         22.94         1.51 o                         
   2   0   7       1226.65       1202.47        14.88 o                         
   3   0   7        836.24        810.81        12.79 o                         
   4   0   7        411.86        405.58        11.64 o                         
   5   0   7          3.23          1.85         3.27 o                         
  -6   1   7        114.62        118.53         5.28 o                         
  -5   1   7         61.47         56.08         3.45 o                         
  -4   1   7        101.47        103.31         3.32 o                         
  -3   1   7          9.65         10.69         1.22 o                         
  -2   1   7          5.45          4.33         1.08 o                         
  -1   1   7         58.58         44.00         1.29 o                         
   0   1   7         31.56         27.59         1.12 o                         
   1   1   7        204.39        234.75         2.86 o                         
   2   1   7         58.45         68.04         1.75 o                         
   3   1   7        369.11        370.97         5.11 o                         
   4   1   7        230.37        225.19         4.81 o                         
   5   1   7         41.45         39.78         3.10 o                         
  -6   2   7         36.14         28.46         4.57 o                         
  -5   2   7        266.30        255.77         6.16 o                         
  -4   2   7        134.95        130.47         3.41 o                         
  -3   2   7         51.96         49.73         1.82 o                         
  -2   2   7         24.29         20.85         1.06 o                         
  -1   2   7         44.52         46.90         1.34 o                         
   0   2   7        104.11        108.28         1.95 o                         
   1   2   7        335.10        310.94         3.31 o                         
   2   2   7         35.30         32.98         1.21 o                         
   3   2   7        755.94        739.98         8.01 o                         
   4   2   7         21.02         25.47         2.59 o                         
   5   2   7         30.47         30.95         2.98 o                         
  -6   3   7          0.99         -0.26         2.55 o                         
  -5   3   7         12.61         12.90         2.48 o                         
  -4   3   7          6.05          3.29         1.95 o                         
  -3   3   7        438.77        431.93         4.67 o                         
  -2   3   7         87.94         91.87         1.83 o                         
  -1   3   7        501.76        537.23         4.82 o                         
   0   3   7          8.14          2.61         0.82 o                         
   1   3   7          7.87          9.46         0.92 o                         
   2   3   7          6.57          9.48         1.02 o                         
   3   3   7        166.63        154.99         3.18 o                         
   4   3   7          5.60          9.11         2.03 o                         
   5   3   7          6.62          9.60         2.54 o                         
  -6   4   7         39.91         40.19         3.48 o                         
  -5   4   7         15.04         12.59         2.42 o                         
  -4   4   7        175.04        173.49         3.60 o                         
  -3   4   7         27.66         26.68         1.47 o                         
  -2   4   7        130.61        123.96         1.84 o                         
  -1   4   7        788.59        786.76         6.49 o                         
   0   4   7       1805.30       1780.93        14.11 o                         
   1   4   7        405.67        381.46         3.78 o                         
   2   4   7         54.44         49.53         1.66 o                         
   3   4   7          8.11          9.88         1.66 o                         
   4   4   7          5.56          4.45         1.99 o                         
   5   4   7         42.10         43.02         3.09 o                         
  -6   5   7         23.72         19.37         3.66 o                         
  -5   5   7         58.15         48.06         2.91 o                         
  -4   5   7         68.21         72.51         2.61 o                         
  -3   5   7         75.42         77.20         2.30 o                         
  -2   5   7        513.98        531.05         5.09 o                         
  -1   5   7        191.66        181.96         2.39 o                         
   0   5   7        394.19        396.77         3.97 o                         
   1   5   7          5.47          4.12         0.87 o                         
   2   5   7        693.39        654.81         7.37 o                         
   3   5   7         89.18         70.45         2.50 o                         
   4   5   7         68.72         64.21         3.34 o                         
   5   5   7         11.36          5.01         2.21 o                         
  -6   6   7          4.65          2.60         2.74 o                         
  -5   6   7         11.37         20.88         2.25 o                         
  -4   6   7         16.85         12.12         1.92 o                         
  -3   6   7        100.07         93.77         2.16 o                         
  -2   6   7        121.06        122.48         2.47 o                         
  -1   6   7        218.91        202.26         2.53 o                         
   0   6   7       1036.79       1006.09         8.12 o                         
   1   6   7        517.62        508.50         4.90 o                         
   2   6   7        151.61        148.76         3.61 o                         
   3   6   7         96.05        102.46         2.87 o                         
   4   6   7        124.06        133.30         4.43 o                         
   5   6   7         14.95         12.30         2.52 o                         
  -6   7   7          5.26         10.45         2.85 o                         
  -5   7   7         10.26          8.32         2.05 o                         
  -4   7   7         18.16         25.35         1.96 o                         
  -3   7   7        164.42        174.13         2.93 o                         
  -2   7   7         30.42         33.55         1.46 o                         
  -1   7   7        531.69        541.52         5.02 o                         
   0   7   7        111.06        115.17         2.01 o                         
   1   7   7        583.22        576.27         5.66 o                         
   2   7   7        153.06        141.87         3.15 o                         
   3   7   7         60.45         58.01         2.94 o                         
   4   7   7        106.03         95.86         3.96 o                         
   5   7   7         25.61         34.21         2.96 o                         
  -5   8   7          3.69          1.30         2.37 o                         
  -4   8   7          1.57          1.87         1.45 o                         
  -3   8   7         57.13         49.17         2.02 o                         
  -2   8   7          2.72          2.01         1.00 o                         
  -1   8   7         61.09         65.63         2.21 o                         
   0   8   7         67.05         66.17         1.82 o                         
   1   8   7        264.07        254.35         3.97 o                         
   2   8   7        268.14        269.92         4.76 o                         
   3   8   7        334.49        318.63         6.23 o                         
   4   8   7         18.53         22.50         2.48 o                         
   5   8   7         72.07         71.05         4.07 o                         
  -5   9   7         13.89         13.61         3.14 o                         
  -4   9   7         99.69         93.81         3.26 o                         
  -3   9   7         15.34         12.73         1.49 o                         
  -2   9   7         92.43         90.82         2.40 o                         
  -1   9   7          0.02          0.57         0.87 o                         
   0   9   7        321.50        347.76         4.20 o                         
   1   9   7         48.95         43.37         2.53 o                         
   2   9   7          9.73          7.79         1.21 o                         
   3   9   7         73.30         67.39         3.28 o                         
   4   9   7         86.19        102.95         4.86 o                         
  -5  10   7        119.61        128.23         5.15 o                         
  -4  10   7        179.33        178.15         6.08 o                         
  -3  10   7         28.58         32.38         2.26 o                         
  -2  10   7         20.09         20.46         1.48 o                         
  -1  10   7          7.31          5.43         1.29 o                         
   0  10   7          1.58          0.97         1.04 o                         
   1  10   7         14.70         16.22         1.74 o                         
   2  10   7        113.40        106.47         3.06 o                         
   3  10   7        180.02        187.73         5.94 o                         
   4  10   7        153.17        144.33         5.56 o                         
  -5  11   7          8.49          6.96         2.70 o                         
  -4  11   7          9.48         10.93         2.55 o                         
  -3  11   7        142.67        130.88         3.52 o                         
  -2  11   7         36.38         33.61         2.81 o                         
  -1  11   7        245.19        257.76         4.29 o                         
   0  11   7        147.46        143.78         3.51 o                         
   1  11   7        114.38        103.69         4.03 o                         
   2  11   7        265.53        257.19         6.12 o                         
   3  11   7         29.91         37.81         3.33 o                         
   4  11   7          9.98          9.25         2.75 o                         
  -4  12   7        186.99        201.45         5.83 o                         
  -3  12   7         66.65         63.95         2.94 o                         
  -2  12   7          0.25          3.07         1.59 o                         
  -1  12   7         12.35         16.60         1.86 o                         
   0  12   7         79.03         86.49         3.88 o                         
   1  12   7          4.50          5.94         2.20 o                         
   2  12   7          5.26          3.83         2.42 o                         
   3  12   7        152.80        156.25         5.63 o                         
   4  12   7         19.35         15.31         2.92 o                         
  -4  13   7         10.65          8.85         3.86 o                         
  -3  13   7         16.69         12.39         2.39 o                         
  -2  13   7         58.38         56.50         2.82 o                         
  -1  13   7         26.45         25.84         2.44 o                         
   0  13   7         27.58         30.18         2.77 o                         
   1  13   7        170.14        169.92         5.12 o                         
   2  13   7          0.39         -1.52         2.43 o                         
   3  13   7         10.56          6.48         2.67 o                         
  -3  14   7         19.62         14.41         2.11 o                         
  -2  14   7          9.77         11.15         2.11 o                         
  -1  14   7          5.13          4.98         2.25 o                         
   0  14   7         96.15        102.45         4.49 o                         
   1  14   7         98.45        105.18         4.82 o                         
   2  14   7         89.16         86.10         4.71 o                         
   3  14   7         38.45         35.44         3.77 o                         
  -3  15   7          3.90          0.84         1.86 o                         
  -2  15   7          1.11          1.88         2.17 o                         
  -1  15   7         44.13         49.91         3.80 o                         
   0  15   7         91.82         92.41         4.37 o                         
   1  15   7        138.77        140.93         5.03 o                         
   2  15   7         37.88         33.48         3.23 o                         
  -2  16   7         23.91         24.79         4.41 o                         
  -1  16   7         14.01          9.31         2.43 o                         
   0  16   7         52.10         51.23         4.34 o                         
   1  16   7        171.70        175.13         5.49 o                         
  -6   0   8         36.07         33.82         4.79 o                         
  -5   0   8         59.29         79.38         6.38 o                         
  -4   0   8          5.18          4.13         2.49 o                         
  -3   0   8        944.12        939.76        17.94 o                         
  -2   0   8        286.72        283.88         5.58 o                         
  -1   0   8        943.78        983.89        11.15 o                         
   0   0   8         98.29        115.88         2.79 o                         
   1   0   8        202.13        207.74         3.96 o                         
   2   0   8       1100.55       1073.00        12.78 o                         
   3   0   8         12.39         13.40         2.02 o                         
   4   0   8        318.33        330.67        10.28 o                         
   5   0   8        133.42        145.89         7.38 o                         
  -6   1   8          3.61          1.95         2.63 o                         
  -5   1   8         13.69         12.69         2.70 o                         
  -4   1   8          6.08          5.20         1.75 o                         
  -3   1   8          7.71          4.53         1.63 o                         
  -2   1   8        171.90        164.71         2.87 o                         
  -1   1   8        211.59        196.07         2.50 o                         
   0   1   8         52.29         43.87         1.45 o                         
   1   1   8         29.23         36.29         1.30 o                         
   2   1   8        322.52        324.25         4.13 o                         
   3   1   8        158.88        169.49         3.64 o                         
   4   1   8        131.19        137.73         4.30 o                         
   5   1   8         22.78         21.49         3.15 o                         
  -6   2   8         56.61         48.19         3.64 o                         
  -5   2   8         33.26         31.91         3.53 o                         
  -4   2   8        368.17        371.25         5.99 o                         
  -3   2   8         36.12         37.14         2.34 o                         
  -2   2   8        133.07        130.22         2.17 o                         
  -1   2   8         22.51         23.93         1.07 o                         
   0   2   8         23.72         24.13         1.10 o                         
   1   2   8        206.94        211.81         2.70 o                         
   2   2   8         49.29         48.30         1.69 o                         
   3   2   8        691.30        701.62         8.52 o                         
   4   2   8         87.26         98.45         4.03 o                         
   5   2   8         82.33         90.63         5.05 o                         
  -6   3   8         10.37          2.42         2.68 o                         
  -5   3   8         35.37         37.41         2.99 o                         
  -4   3   8          7.54          6.03         2.09 o                         
  -3   3   8        491.25        475.25         6.78 o                         
  -2   3   8          0.02          0.73         0.88 o                         
  -1   3   8        559.75        546.43         5.01 o                         
   0   3   8        773.16        714.54         6.56 o                         
   1   3   8          1.89          1.22         0.87 o                         
   2   3   8        600.49        573.91         6.83 o                         
   3   3   8         22.46         18.92         1.68 o                         
   4   3   8         63.74         72.32         3.71 o                         
   5   3   8         32.38         27.24         2.99 o                         
  -6   4   8         77.50         88.57         6.32 o                         
  -5   4   8        164.11        164.08         6.27 o                         
  -4   4   8         38.64         40.00         2.80 o                         
  -3   4   8        110.53        113.46         2.82 o                         
  -2   4   8       1165.65       1138.31         9.22 o                         
  -1   4   8          0.56         -0.58         0.81 o                         
   0   4   8         81.71         88.00         1.92 o                         
   1   4   8        575.46        550.83         5.08 o                         
   2   4   8         56.08         54.04         2.07 o                         
   3   4   8         64.91         74.57         4.12 o                         
   4   4   8        191.74        200.02         7.34 o                         
   5   4   8         10.74         11.89         2.57 o                         
  -6   5   8         11.16          6.05         3.13 o                         
  -5   5   8         46.05         36.60         3.15 o                         
  -4   5   8         12.38          8.79         1.82 o                         
  -3   5   8         15.55         11.83         1.88 o                         
  -2   5   8        508.59        505.36         4.89 o                         
  -1   5   8        766.88        731.13         6.40 o                         
   0   5   8       1368.77       1341.52        10.81 o                         
   1   5   8       1312.02       1248.33        11.07 o                         
   2   5   8        137.70        126.19         2.94 o                         
   3   5   8        273.14        271.36         5.20 o                         
   4   5   8         13.63         12.74         2.34 o                         
   5   5   8         12.81          9.27         2.60 o                         
  -6   6   8         39.57         41.06         3.57 o                         
  -5   6   8         18.76         23.58         2.95 o                         
  -4   6   8          0.03          1.40         1.75 o                         
  -3   6   8         67.00         58.18         2.41 o                         
  -2   6   8        144.74        130.18         2.30 o                         
  -1   6   8        467.86        455.31         4.65 o                         
   0   6   8         64.93         59.97         1.67 o                         
   1   6   8          0.81          1.25         0.95 o                         
   2   6   8         29.92         27.76         1.78 o                         
   3   6   8          2.61          1.97         1.90 o                         
   4   6   8         16.47         19.99         2.40 o                         
   5   6   8          0.62          0.26         2.23 o                         
  -5   7   8          3.13          3.14         2.28 o                         
  -4   7   8        133.24        130.52         3.98 o                         
  -3   7   8         26.93         28.08         1.65 o                         
  -2   7   8        175.20        166.63         2.89 o                         
  -1   7   8       1563.50       1531.28        12.94 o                         
   0   7   8       1849.97       1801.75        15.95 o                         
   1   7   8        272.08        272.08         4.00 o                         
   2   7   8         60.15         62.49         2.62 o                         
   3   7   8         92.48         99.17         4.16 o                         
   4   7   8          6.55          3.97         2.07 o                         
   5   7   8         16.67         15.05         2.87 o                         
  -5   8   8          0.29         -1.35         1.98 o                         
  -4   8   8         58.45         68.44         3.21 o                         
  -3   8   8          0.16          0.10         1.31 o                         
  -2   8   8         11.79         14.55         1.39 o                         
  -1   8   8        143.88        147.86         2.66 o                         
   0   8   8        178.66        183.03         3.21 o                         
   1   8   8         47.25         48.80         2.01 o                         
   2   8   8          5.99          6.89         1.56 o                         
   3   8   8        109.20        118.29         4.19 o                         
   4   8   8          0.09         -1.57         2.06 o                         
  -5   9   8         95.73         98.63         5.36 o                         
  -4   9   8          8.90          7.20         1.84 o                         
  -3   9   8         24.54         22.62         1.92 o                         
  -2   9   8         49.55         50.97         2.33 o                         
  -1   9   8        440.44        455.80         5.46 o                         
   0   9   8        351.57        361.62         4.78 o                         
   1   9   8         10.23          9.58         1.40 o                         
   2   9   8         27.85         23.51         2.15 o                         
   3   9   8          1.78          1.50         2.43 o                         
   4   9   8        279.51        278.72         7.22 o                         
  -5  10   8         54.97         49.23         4.45 o                         
  -4  10   8         82.15         90.34         4.90 o                         
  -3  10   8         48.76         50.25         2.54 o                         
  -2  10   8         12.77         10.88         1.77 o                         
  -1  10   8        161.88        159.69         3.16 o                         
   0  10   8          0.19         -0.75         1.10 o                         
   1  10   8         10.97          8.90         1.64 o                         
   2  10   8         53.22         59.43         3.62 o                         
   3  10   8        224.01        222.87         6.49 o                         
   4  10   8        205.04        189.98         6.77 o                         
  -4  11   8          4.10          0.97         1.60 o                         
  -3  11   8        137.50        132.01         3.75 o                         
  -2  11   8         42.16         46.99         2.45 o                         
  -1  11   8         14.74         11.75         1.81 o                         
   0  11   8         43.35         45.06         2.60 o                         
   1  11   8         12.94          8.87         2.22 o                         
   2  11   8          0.15          0.73         2.52 o                         
   3  11   8         17.08         19.43         3.11 o                         
   4  11   8          0.01          0.25         2.44 o                         
  -4  12   8         67.55         58.31         3.79 o                         
  -3  12   8          2.46          4.44         1.70 o                         
  -2  12   8          6.71          3.94         1.76 o                         
  -1  12   8         12.89         10.59         2.14 o                         
   0  12   8        138.49        141.00         4.73 o                         
   1  12   8          2.70          5.19         2.32 o                         
   2  12   8         15.46         11.03         2.64 o                         
   3  12   8        131.31        126.16         5.37 o                         
  -4  13   8         20.34         17.32         3.14 o                         
  -3  13   8         17.33         11.96         1.92 o                         
  -2  13   8         23.76         27.59         2.44 o                         
  -1  13   8         19.99         16.58         2.51 o                         
   0  13   8          8.93         12.54         2.48 o                         
   1  13   8          3.72          4.45         2.39 o                         
   2  13   8          4.72          2.94         2.45 o                         
   3  13   8         10.17         11.67         2.98 o                         
  -3  14   8          0.01          0.26         1.93 o                         
  -2  14   8         32.05         33.57         3.17 o                         
  -1  14   8         55.63         47.21         3.08 o                         
   0  14   8        136.26        134.70         4.91 o                         
   1  14   8          8.23          6.60         2.50 o                         
   2  14   8          1.89          3.12         2.57 o                         
  -2  15   8         15.20         13.90         2.47 o                         
  -1  15   8        450.02        449.77        14.65 o                         
   0  15   8        552.40        546.16        12.64 o                         
   1  15   8         42.36         44.53         3.61 o                         
   2  15   8         22.89         19.80         6.96 o                         
  -1  16   8         46.31         49.81         3.53 o                         
   0  16   8          0.15         -0.43         2.32 o                         
  -6   0   9         32.74         20.20         4.43 o                         
  -5   0   9         32.73         34.08         4.86 o                         
  -4   0   9        381.41        385.87        10.21 o                         
  -3   0   9       1527.21       1478.56        30.83 o                         
  -2   0   9          0.03         -0.48         2.22 o                         
  -1   0   9        171.07        178.05         3.42 o                         
   0   0   9         42.02         42.24         2.02 o                         
   1   0   9        161.49        173.37         3.83 o                         
   2   0   9        538.25        473.05         7.96 o                         
   3   0   9        141.99        167.91         5.27 o                         
   4   0   9        324.59        339.62        19.83 o                         
   5   0   9        329.77        343.04        14.67 o                         
  -6   1   9          4.55          4.25         2.77 o                         
  -5   1   9          4.79          3.61         2.66 o                         
  -4   1   9          2.60          0.19         2.12 o                         
  -3   1   9        270.30        267.23         5.18 o                         
  -2   1   9        133.40        132.67         3.00 o                         
  -1   1   9        131.57        129.51         2.11 o                         
   0   1   9        286.65        272.97         3.24 o                         
   1   1   9         19.64         24.75         1.22 o                         
   2   1   9        131.11        139.08         3.66 o                         
   3   1   9         35.56         36.64         2.43 o                         
   4   1   9          0.40          2.04         2.47 o                         
   5   1   9         30.94         30.30         3.14 o                         
  -6   2   9          4.31          0.97         2.65 o                         
  -5   2   9          4.61          3.52         2.62 o                         
  -4   2   9        393.22        400.53         7.86 o                         
  -3   2   9         32.57         28.47         2.80 o                         
  -2   2   9        336.08        333.49         4.18 o                         
  -1   2   9        126.10        124.65         2.14 o                         
   0   2   9         11.19         10.62         1.02 o                         
   1   2   9        124.61        113.95         2.25 o                         
   2   2   9         97.66        107.32         2.37 o                         
   3   2   9         53.46         59.00         2.86 o                         
   4   2   9        361.94        388.77         8.20 o                         
   5   2   9         53.96         55.00         6.33 o                         
  -6   3   9          0.13         -1.15         2.60 o                         
  -5   3   9          5.38          7.84         2.78 o                         
  -4   3   9        111.68        113.42         4.49 o                         
  -3   3   9         45.68         49.87         2.52 o                         
  -2   3   9          2.50          2.53         1.10 o                         
  -1   3   9        123.66        125.79         2.20 o                         
   0   3   9        254.97        243.53         3.12 o                         
   1   3   9        136.68        129.82         2.69 o                         
   2   3   9        494.75        480.87         5.48 o                         
   3   3   9         18.40         17.66         2.21 o                         
   4   3   9          0.72         -0.55         2.01 o                         
   5   3   9          1.24          2.73         2.79 o                         
  -6   4   9         11.71         11.04         3.13 o                         
  -5   4   9         69.82         71.30         4.41 o                         
  -4   4   9          2.20          2.59         2.18 o                         
  -3   4   9          1.96          3.20         1.11 o                         
  -2   4   9         17.04         15.05         1.29 o                         
  -1   4   9        362.54        350.56         3.94 o                         
   0   4   9        153.48        153.95         2.53 o                         
   1   4   9          9.52          9.02         1.09 o                         
   2   4   9        115.59        116.27         3.22 o                         
   3   4   9        559.17        586.34        15.27 o                         
   4   4   9         21.75         17.60         2.72 o                         
   5   4   9         29.70         32.33         4.52 o                         
  -5   5   9          0.51         -0.33         2.50 o                         
  -4   5   9        121.42        130.65         5.71 o                         
  -3   5   9         71.66         65.70         2.51 o                         
  -2   5   9         67.74         68.55         1.91 o                         
  -1   5   9         29.88         30.66         1.37 o                         
   0   5   9        199.22        196.94         2.99 o                         
   1   5   9        363.87        362.34         4.42 o                         
   2   5   9         28.79         31.60         1.89 o                         
   3   5   9        409.07        397.28         7.21 o                         
   4   5   9          8.86          9.17         2.33 o                         
   5   5   9          9.14         12.65         2.74 o                         
  -5   6   9          7.55          8.77         2.77 o                         
  -4   6   9        118.29        128.54         4.01 o                         
  -3   6   9        105.00        105.50         3.04 o                         
  -2   6   9         14.00         10.96         1.16 o                         
  -1   6   9        154.65        156.53         3.17 o                         
   0   6   9         34.70         34.42         1.50 o                         
   1   6   9        304.80        304.47         4.50 o                         
   2   6   9          6.64          6.33         1.53 o                         
   3   6   9         40.47         39.91         2.74 o                         
   4   6   9        247.07        254.29        13.67 o                         
  -5   7   9        122.46        123.23         5.08 o                         
  -4   7   9          9.92         11.65         2.03 o                         
  -3   7   9         11.66         10.39         1.89 o                         
  -2   7   9        315.63        301.44         6.27 o                         
  -1   7   9          0.20          1.74         1.02 o                         
   0   7   9        279.69        284.23         4.33 o                         
   1   7   9        132.55        132.33         3.00 o                         
   2   7   9         53.06         56.61         4.58 o                         
   3   7   9         84.51         87.95         4.76 o                         
   4   7   9         82.11         69.67         3.95 o                         
  -5   8   9         56.77         67.07         4.42 o                         
  -4   8   9        223.82        239.13         5.35 o                         
  -3   8   9        155.94        172.57         4.91 o                         
  -2   8   9        168.03        163.39         4.20 o                         
  -1   8   9          1.47          2.55         1.09 o                         
   0   8   9         84.54         87.43         2.46 o                         
   1   8   9          5.22          2.17         1.38 o                         
   2   8   9          5.85          5.99         1.97 o                         
   3   8   9         30.80         33.09         2.86 o                         
   4   8   9         31.08         26.29         2.90 o                         
  -5   9   9          5.42          3.31         2.06 o                         
  -4   9   9          6.65          5.64         1.95 o                         
  -3   9   9         88.78         88.25         3.56 o                         
  -2   9   9          0.76          2.39         1.67 o                         
  -1   9   9        585.70        582.28         7.31 o                         
   0   9   9         36.37         37.97         1.99 o                         
   1   9   9         37.72         37.35         2.47 o                         
   2   9   9          4.78          3.59         1.99 o                         
   3   9   9          1.47          1.77         2.51 o                         
   4   9   9         16.41         19.68         3.15 o                         
  -4  10   9         98.02        105.75         5.52 o                         
  -3  10   9        138.40        148.64         3.89 o                         
  -2  10   9         77.99         88.21         4.80 o                         
  -1  10   9        102.63        106.74         4.01 o                         
   0  10   9         60.14         61.14         2.90 o                         
   1  10   9          1.42         -1.28         2.07 o                         
   2  10   9          0.02          1.49         2.45 o                         
   3  10   9        152.72        154.46         7.72 o                         
   4  10   9        168.34        190.86        14.30 o                         
  -4  11   9         16.58         16.11         2.08 o                         
  -3  11   9          3.28          2.53         2.03 o                         
  -2  11   9         15.52         16.94         2.04 o                         
  -1  11   9         56.85         54.83         2.91 o                         
   0  11   9        661.40        673.50        11.52 o                         
   1  11   9         17.47         23.94         2.74 o                         
   2  11   9         13.65         11.22         2.70 o                         
   3  11   9          0.46          2.48         2.73 o                         
  -4  12   9         48.82         46.39         2.83 o                         
  -3  12   9         42.41         43.80         3.03 o                         
  -2  12   9          4.48          4.71         2.09 o                         
  -1  12   9        248.28        265.63         6.30 o                         
   0  12   9        170.84        172.19         5.59 o                         
   1  12   9          0.46         -2.14         2.19 o                         
   2  12   9          6.32          2.45         2.60 o                         
   3  12   9        102.16        113.83         5.63 o                         
  -3  13   9         12.90         14.18         2.66 o                         
  -2  13   9         21.96         20.16         2.55 o                         
  -1  13   9         85.32         84.89         5.95 o                         
   0  13   9         69.18         74.16         4.89 o                         
   1  13   9        145.87        151.16         5.89 o                         
   2  13   9          2.81          4.54         2.57 o                         
  -3  14   9         23.81         21.94         3.13 o                         
  -2  14   9         40.16         34.56         3.55 o                         
  -1  14   9          6.74          5.77         2.40 o                         
   0  14   9          0.01          2.68         2.39 o                         
   1  14   9          7.38          6.00         2.97 o                         
   2  14   9          0.03          1.24         2.58 o                         
  -2  15   9         60.42         56.95         3.50 o                         
  -1  15   9         87.92         78.78         5.79 o                         
   0  15   9         16.29         16.38         2.72 o                         
   1  15   9          2.06          2.43         2.72 o                         
  -6   0  10          0.98         -0.49         5.99 o                         
  -5   0  10          3.99         -0.92         3.61 o                         
  -4   0  10        533.69        527.65        14.27 o                         
  -3   0  10         26.86         28.95         3.21 o                         
  -2   0  10        234.58        216.92         7.31 o                         
  -1   0  10        535.69        524.94         9.18 o                         
   0   0  10        903.67        778.98        10.24 o                         
   1   0  10        166.35        129.50         5.37 o                         
   2   0  10        640.05        596.15        10.17 o                         
   3   0  10         89.33         87.12         6.26 o                         
   4   0  10         62.45         55.74         5.00 o                         
  -6   1  10          0.39          1.62         4.28 o                         
  -5   1  10          3.08          3.40         2.64 o                         
  -4   1  10         20.49         17.97         2.97 o                         
  -3   1  10        288.50        274.75         5.26 o                         
  -2   1  10         21.88         21.78         1.52 o                         
  -1   1  10          5.02          9.33         1.11 o                         
   0   1  10         51.10         64.45         1.88 o                         
   1   1  10          0.03          0.48         1.06 o                         
   2   1  10        130.56        152.96         3.15 o                         
   3   1  10        145.96        159.37         4.83 o                         
   4   1  10         16.68         14.83         2.55 o                         
  -5   2  10         23.38         26.83         3.14 o                         
  -4   2  10         15.76         20.33         2.94 o                         
  -3   2  10        469.43        460.16         7.41 o                         
  -2   2  10         50.97         45.38         2.44 o                         
  -1   2  10        488.64        443.90         4.94 o                         
   0   2  10        130.97        129.97         2.52 o                         
   1   2  10        164.30        142.63         2.77 o                         
   2   2  10          2.03          2.83         1.26 o                         
   3   2  10         34.89         32.29         2.70 o                         
   4   2  10         71.19         61.82         3.80 o                         
  -5   3  10         15.06         16.29         2.98 o                         
  -4   3  10         71.14         72.53         5.36 o                         
  -3   3  10        240.82        249.27         4.98 o                         
  -2   3  10          7.43          5.46         1.31 o                         
  -1   3  10         12.73         10.78         1.36 o                         
   0   3  10        290.88        287.45         3.94 o                         
   1   3  10        606.02        612.75         6.73 o                         
   2   3  10          0.61          0.85         1.24 o                         
   3   3  10         76.94         74.75         3.64 o                         
   4   3  10          9.15          4.84         2.56 o                         
  -5   4  10          9.83         10.03         2.98 o                         
  -4   4  10         51.81         50.80         3.35 o                         
  -3   4  10         96.87         90.41         3.31 o                         
  -2   4  10        158.11        153.51         3.16 o                         
  -1   4  10         15.47         18.84         1.33 o                         
   0   4  10          1.11          0.34         1.03 o                         
   1   4  10        372.68        349.11         4.84 o                         
   2   4  10          1.17          1.18         1.47 o                         
   3   4  10          2.60          3.55         2.13 o                         
   4   4  10          7.16          6.37         2.47 o                         
  -5   5  10         65.57         62.94         4.17 o                         
  -4   5  10        509.58        523.92        11.98 o                         
  -3   5  10        147.09        158.02         4.11 o                         
  -2   5  10        455.22        452.34         5.37 o                         
  -1   5  10          0.39         -0.54         1.04 o                         
   0   5  10        694.24        667.54         7.44 o                         
   1   5  10        182.41        179.69         3.47 o                         
   2   5  10        337.11        325.88         8.87 o                         
   3   5  10         36.73         35.07         2.73 o                         
   4   5  10         33.65         37.68         3.54 o                         
  -5   6  10          1.41          0.77         2.70 o                         
  -4   6  10        161.37        144.83         5.01 o                         
  -3   6  10         57.73         63.24         3.11 o                         
  -2   6  10         90.77         84.63         2.35 o                         
  -1   6  10          0.09         -0.38         1.04 o                         
   0   6  10        374.35        358.94         5.17 o                         
   1   6  10         14.55         14.70         1.56 o                         
   2   6  10          2.83          0.68         1.94 o                         
   3   6  10         22.83         19.13         2.83 o                         
   4   6  10         84.15         85.94         4.68 o                         
  -5   7  10        127.54        115.36         7.45 o                         
  -4   7  10         11.56          4.41         2.42 o                         
  -3   7  10         75.57         76.12         3.92 o                         
  -2   7  10        100.81         98.23         3.19 o                         
  -1   7  10         68.27         66.01         2.82 o                         
   0   7  10         23.66         22.25         1.52 o                         
   1   7  10        218.64        218.27         4.54 o                         
   2   7  10        159.26        157.87         4.86 o                         
   3   7  10        370.92        379.63         7.59 o                         
   4   7  10          5.78          5.28         2.44 o                         
  -5   8  10         84.04         74.11         6.04 o                         
  -4   8  10         89.21        103.79         6.51 o                         
  -3   8  10         77.60         82.89         4.89 o                         
  -2   8  10          0.22         -0.14         1.73 o                         
  -1   8  10         21.20         19.67         2.02 o                         
   0   8  10         66.25         72.50         3.07 o                         
   1   8  10         24.94         22.42         2.13 o                         
   2   8  10         28.13         32.93         2.74 o                         
   3   8  10          6.29          8.79         2.54 o                         
   4   8  10        156.54        157.38         6.10 o                         
  -4   9  10          3.29          1.64         2.24 o                         
  -3   9  10         26.19         30.85         2.59 o                         
  -2   9  10          8.46          9.13         1.90 o                         
  -1   9  10         11.54         10.77         1.89 o                         
   0   9  10          5.55          3.94         1.78 o                         
   1   9  10         42.49         38.84         2.68 o                         
   2   9  10         62.05         74.45         4.33 o                         
   3   9  10         29.85         36.87         3.35 o                         
  -4  10  10         61.95         62.84         4.15 o                         
  -3  10  10        150.05        168.98         4.81 o                         
  -2  10  10        189.69        195.76         4.59 o                         
  -1  10  10        297.66        327.13         6.04 o                         
   0  10  10        313.94        328.19         6.24 o                         
   1  10  10         17.49         20.01         2.65 o                         
   2  10  10         20.41         17.38         3.04 o                         
   3  10  10          0.57          2.00         2.67 o                         
  -4  11  10          2.39          2.38         2.56 o                         
  -3  11  10         11.71         10.74         2.47 o                         
  -2  11  10         19.85         25.86         2.57 o                         
  -1  11  10         66.75         68.19         5.39 o                         
   0  11  10        186.54        194.47         5.51 o                         
   1  11  10          6.99          5.44         2.39 o                         
   2  11  10          2.69         -0.40         2.52 o                         
   3  11  10         26.48         31.72         3.69 o                         
  -3  12  10        137.84        138.15         5.39 o                         
  -2  12  10        169.32        171.92         5.25 o                         
  -1  12  10        638.82        640.35        11.34 o                         
   0  12  10         35.10         37.91         3.01 o                         
   1  12  10         20.68         22.86         3.00 o                         
   2  12  10          3.82          0.54         2.52 o                         
  -3  13  10          0.34          2.20         2.51 o                         
  -2  13  10          0.01          0.73         2.22 o                         
  -1  13  10         70.23         70.15         5.28 o                         
   0  13  10         93.77         94.43         4.62 o                         
   1  13  10         44.08         46.07         4.12 o                         
   2  13  10         37.58         32.79         3.31 o                         
  -2  14  10         47.58         43.67         3.15 o                         
  -1  14  10         12.13          7.92         2.47 o                         
   0  14  10         64.79         60.11         3.82 o                         
   1  14  10          0.11         -1.45         2.52 o                         
  -5   0  11         34.74         30.62         4.49 o                         
  -4   0  11         89.66         85.13         6.56 o                         
  -3   0  11        115.20        130.12         7.13 o                         
  -2   0  11        315.87        304.72         7.11 o                         
  -1   0  11        369.85        347.43         6.54 o                         
   0   0  11        235.83        215.92         4.83 o                         
   1   0  11         68.49         75.62         3.46 o                         
   2   0  11         17.10         22.14         3.14 o                         
   3   0  11         58.53         65.61         5.51 o                         
   4   0  11         81.36         88.91         6.73 o                         
  -5   1  11         15.22         10.45         2.85 o                         
  -4   1  11          2.35          0.05         2.60 o                         
  -3   1  11         12.45          9.05         2.59 o                         
  -2   1  11        153.12        156.25         4.66 o                         
  -1   1  11        379.52        330.37         4.64 o                         
   0   1  11          0.47          0.11         1.11 o                         
   1   1  11         98.82        110.41         2.93 o                         
   2   1  11         80.65         87.75         3.61 o                         
   3   1  11         67.72         65.30         6.70 o                         
   4   1  11          1.26          0.22         2.46 o                         
  -5   2  11          1.42          3.22         2.72 o                         
  -4   2  11          4.48          2.41         2.61 o                         
  -3   2  11        343.70        342.73         7.37 o                         
  -2   2  11        120.33        111.56         2.92 o                         
  -1   2  11        141.68        135.28         3.14 o                         
   0   2  11         90.50         94.45         2.49 o                         
   1   2  11          1.17          2.10         1.29 o                         
   2   2  11        106.94        115.18         3.80 o                         
   3   2  11          8.00          7.95         2.34 o                         
   4   2  11          8.02          8.65         2.71 o                         
  -5   3  11         25.02         28.82         3.99 o                         
  -4   3  11        139.94        144.18         5.86 o                         
  -3   3  11          9.85         13.49         2.50 o                         
  -2   3  11         27.35         25.99         1.45 o                         
  -1   3  11          5.92          6.91         1.28 o                         
   0   3  11          0.08          0.45         1.12 o                         
   1   3  11         51.24         57.81         2.75 o                         
   2   3  11         38.00         43.86         4.03 o                         
   3   3  11        181.43        176.48         6.27 o                         
   4   3  11        116.72        130.64         5.37 o                         
  -5   4  11         22.81         22.32         3.77 o                         
  -4   4  11         71.25         61.36         6.56 o                         
  -3   4  11         79.42         83.81         5.69 o                         
  -2   4  11         26.99         28.34         2.07 o                         
  -1   4  11          4.88          4.84         1.28 o                         
   0   4  11          0.08         -1.14         1.14 o                         
   1   4  11          1.03         -0.25         1.63 o                         
   2   4  11         13.78         15.50         2.34 o                         
   3   4  11         92.83         95.24         5.20 o                         
   4   4  11          0.01         -1.21         2.44 o                         
  -5   5  11        165.90        159.79         6.37 o                         
  -4   5  11        167.51        179.86         5.97 o                         
  -3   5  11         86.15         89.62         4.33 o                         
  -2   5  11          0.66         -0.01         1.51 o                         
  -1   5  11         21.29         17.34         1.48 o                         
   0   5  11        101.73        100.42         2.86 o                         
   1   5  11          3.89          3.87         1.79 o                         
   2   5  11        117.36        124.67         4.38 o                         
   3   5  11        287.10        311.34         6.89 o                         
   4   5  11        196.03        210.32         6.73 o                         
  -5   6  11          0.58          0.45         2.67 o                         
  -4   6  11          0.00          2.03         2.62 o                         
  -3   6  11         17.42         23.66         2.48 o                         
  -2   6  11          0.57         -0.33         1.56 o                         
  -1   6  11         28.42         33.94         2.40 o                         
   0   6  11         42.69         50.71         2.81 o                         
   1   6  11          2.56          1.97         1.92 o                         
   2   6  11          1.94         -0.12         2.13 o                         
   3   6  11          0.01         -0.43         2.30 o                         
   4   6  11          0.35         -1.60         2.50 o                         
  -4   7  11         89.51         97.15         8.25 o                         
  -3   7  11         28.67         31.81         2.95 o                         
  -2   7  11        153.34        160.32         4.18 o                         
  -1   7  11         21.98         23.70         2.26 o                         
   0   7  11          4.57          3.80         1.84 o                         
   1   7  11        207.89        196.47         4.86 o                         
   2   7  11         65.67         73.56         3.91 o                         
   3   7  11        244.24        268.07         7.19 o                         
  -4   8  11          0.54         -0.11         2.65 o                         
  -3   8  11         25.98         27.72         4.57 o                         
  -2   8  11         50.89         55.02         4.08 o                         
  -1   8  11        105.48        105.51         4.54 o                         
   0   8  11        170.78        169.95         4.64 o                         
   1   8  11          3.80          6.28         2.01 o                         
   2   8  11          0.86          2.53         2.12 o                         
   3   8  11          2.48          0.57         2.44 o                         
  -4   9  11          0.01          0.92         2.60 o                         
  -3   9  11         46.05         43.41         4.44 o                         
  -2   9  11         43.49         49.34         3.53 o                         
  -1   9  11        290.83        306.88        11.76 o                         
   0   9  11          9.33          9.02         2.07 o                         
   1   9  11          3.59          2.96         2.27 o                         
   2   9  11        107.15        113.35         5.17 o                         
   3   9  11         35.00         23.62         3.09 o                         
  -4  10  11         54.07         48.24         3.70 o                         
  -3  10  11        190.11        204.48         6.45 o                         
  -2  10  11        155.20        161.16         4.61 o                         
  -1  10  11        167.19        180.48         4.86 o                         
   0  10  11         15.19         13.55         2.52 o                         
   1  10  11          8.45          5.76         2.58 o                         
   2  10  11         25.75         23.48         3.38 o                         
  -3  11  11          4.17          5.54         2.45 o                         
  -2  11  11         63.49         64.00         3.51 o                         
  -1  11  11         15.31         17.67         2.68 o                         
   0  11  11         19.32         13.27         2.56 o                         
   1  11  11         13.58         14.73         2.83 o                         
   2  11  11          0.58          0.30         2.57 o                         
  -3  12  11        219.66        230.15        11.43 o                         
  -2  12  11        113.26        116.68         5.70 o                         
  -1  12  11         18.01         19.25         2.82 o                         
   0  12  11          9.39          9.22         2.58 o                         
   1  12  11          0.37         -0.80         2.46 o                         
  -2  13  11          0.94         -0.44         2.53 o                         
  -1  13  11         34.53         34.49         3.76 o                         
   0  13  11         12.10          8.07         2.58 o                         
   1  13  11         14.36         18.53         3.20 o                         
  -5   0  12         98.02        102.17         7.18 o                         
  -4   0  12         52.43         51.11         6.89 o                         
  -3   0  12         17.40         16.19         4.13 o                         
  -2   0  12         37.62         38.36         4.72 o                         
  -1   0  12        156.98        140.07         5.42 o                         
   0   0  12          8.15          9.27         2.47 o                         
   1   0  12         49.17         44.23         3.64 o                         
   2   0  12         76.24         83.67         5.27 o                         
   3   0  12          1.17         -2.69         3.29 o                         
   4   0  12          8.35          3.98         5.40 o                         
  -5   1  12         50.83         46.47         3.90 o                         
  -4   1  12        138.28        129.34         5.45 o                         
  -3   1  12         61.12         67.63         4.54 o                         
  -2   1  12         32.98         35.98         2.65 o                         
  -1   1  12          2.82          3.59         1.63 o                         
   0   1  12         52.53         43.41         2.58 o                         
   1   1  12         14.59         14.07         2.18 o                         
   2   1  12         15.04         13.30         2.14 o                         
   3   1  12         87.02         93.25         4.86 o                         
   4   1  12         39.55         44.69         3.55 o                         
  -5   2  12         28.15         20.67         3.17 o                         
  -4   2  12         50.38         48.86         5.38 o                         
  -3   2  12          1.52          1.95         2.55 o                         
  -2   2  12          2.13          1.18         1.91 o                         
  -1   2  12          9.74          6.62         1.82 o                         
   0   2  12        235.69        219.71         4.75 o                         
   1   2  12         31.52         36.28         2.81 o                         
   2   2  12         63.45         65.12         4.45 o                         
   3   2  12        156.01        151.53         5.60 o                         
   4   2  12          6.51          8.31         5.30 o                         
  -5   3  12         11.13          6.81         2.86 o                         
  -4   3  12         99.72         83.63         6.46 o                         
  -3   3  12         72.33         65.13         5.84 o                         
  -2   3  12          0.01         -1.74         1.74 o                         
  -1   3  12         97.76         99.23         3.55 o                         
   0   3  12         13.77          5.56         1.87 o                         
   1   3  12        143.31        153.32         4.24 o                         
   2   3  12         17.19         15.51         2.36 o                         
   3   3  12         32.69         30.90         3.26 o                         
  -5   4  12          0.95          0.53         2.73 o                         
  -4   4  12          5.92          7.28         2.76 o                         
  -3   4  12         29.92         27.77         3.15 o                         
  -2   4  12          0.00          0.38         1.87 o                         
  -1   4  12          7.23          9.86         1.95 o                         
   0   4  12         67.44         78.95         3.51 o                         
   1   4  12        136.71        129.76         4.25 o                         
   2   4  12        139.57        150.35         5.40 o                         
   3   4  12        342.50        354.62         8.14 o                         
  -4   5  12         27.07         24.71         3.08 o                         
  -3   5  12         19.65         22.49         3.19 o                         
  -2   5  12        103.99        111.53         4.51 o                         
  -1   5  12        127.64        122.57         3.93 o                         
   0   5  12          2.77         -1.84         1.84 o                         
   1   5  12         16.10         21.25         2.34 o                         
   2   5  12         58.42         66.91         3.57 o                         
   3   5  12         73.75         78.24         4.51 o                         
  -4   6  12          8.20         10.13         2.93 o                         
  -3   6  12         10.27          9.16         3.08 o                         
  -2   6  12         27.64         32.92         3.79 o                         
  -1   6  12        104.57        106.85         3.76 o                         
   0   6  12         28.53         33.24         2.50 o                         
   1   6  12         24.77         30.81         2.56 o                         
   2   6  12        326.96        327.16         7.11 o                         
   3   6  12        105.00         98.57         4.58 o                         
  -4   7  12         95.48        110.63         6.06 o                         
  -3   7  12         37.85         45.51         4.88 o                         
  -2   7  12        102.23        102.61         4.15 o                         
  -1   7  12        117.19        115.32         4.03 o                         
   0   7  12          0.66          0.92         2.44 o                         
   1   7  12         11.20         12.89         2.25 o                         
   2   7  12         27.80         24.67         4.09 o                         
   3   7  12          5.22          7.08         2.49 o                         
  -4   8  12         30.32         33.41         3.47 o                         
  -3   8  12         41.39         40.25         4.63 o                         
  -2   8  12         41.57         47.05         3.13 o                         
  -1   8  12         16.26         11.46         2.10 o                         
   0   8  12        119.95        135.47         5.76 o                         
   1   8  12         23.48         25.91         2.65 o                         
   2   8  12         11.61         10.65         2.38 o                         
  -3   9  12        131.65        135.23         5.90 o                         
  -2   9  12          0.83         -1.72         2.08 o                         
  -1   9  12         40.55         44.52         3.78 o                         
   0   9  12          7.18          8.26         2.09 o                         
   1   9  12         74.68         64.96         4.17 o                         
   2   9  12          5.06          4.67         2.63 o                         
  -3  10  12          0.65          0.24         2.70 o                         
  -2  10  12          0.43         -1.16         2.33 o                         
  -1  10  12          4.75          1.93         2.25 o                         
   0  10  12         41.44         38.99         3.46 o                         
   1  10  12         34.39         36.37         3.32 o                         
   2  10  12         25.47         21.35         5.26 o                         
  -2  11  12         23.77         20.90         3.29 o                         
  -1  11  12          0.01         -0.50         2.56 o                         
   0  11  12          8.39          9.02         2.60 o                         
   1  11  12          2.99          2.07         2.71 o                         
  -2  12  12         31.87         30.06         6.60 o                         
  -1  12  12          0.50         -2.01         2.33 o                         
   0  12  12         16.17         12.14         2.81 o                         
  -4   0  13        157.21        166.39         9.64 o                         
  -3   0  13         50.46         47.27         5.15 o                         
  -2   0  13        120.71        119.95         7.64 o                         
  -1   0  13         41.67         35.21         5.78 o                         
   0   0  13         13.62         11.26         3.30 o                         
   1   0  13        104.50        102.73         9.15 o                         
   2   0  13          3.11          1.89         3.14 o                         
   3   0  13         21.98         19.35         4.40 o                         
  -4   1  13          5.64          3.26         2.76 o                         
  -3   1  13          0.50         -0.68         2.47 o                         
  -2   1  13          0.09          1.01         2.57 o                         
  -1   1  13         33.71         45.57         2.73 o                         
   0   1  13        170.63        179.46         4.69 o                         
   1   1  13          7.02          4.51         1.98 o                         
   2   1  13         19.94         31.45         2.78 o                         
   3   1  13         16.59         17.01         3.12 o                         
  -4   2  13        104.11        104.68         5.17 o                         
  -3   2  13          0.24          0.48         2.47 o                         
  -2   2  13          0.11          1.81         2.64 o                         
  -1   2  13         51.43         51.38         2.93 o                         
   0   2  13        184.65        174.26         4.87 o                         
   1   2  13          0.75         -0.33         2.10 o                         
   2   2  13         37.20         42.64         4.30 o                         
   3   2  13         89.01         85.11         5.21 o                         
  -4   3  13         81.95         83.48         5.22 o                         
  -3   3  13          0.23         -2.31         2.50 o                         
  -2   3  13          3.18          2.94         2.13 o                         
  -1   3  13        258.69        256.87         7.29 o                         
   0   3  13         13.30         14.56         2.20 o                         
   1   3  13         29.41         29.90         3.62 o                         
   2   3  13        159.00        156.89         5.27 o                         
   3   3  13         50.41         52.61         5.48 o                         
  -4   4  13         57.70         55.82         4.38 o                         
  -3   4  13          0.03          2.46         2.72 o                         
  -2   4  13          5.80          3.19         2.09 o                         
  -1   4  13         33.24         34.67         2.51 o                         
   0   4  13        214.88        210.36         5.06 o                         
   1   4  13         50.51         53.45         3.86 o                         
   2   4  13         70.77         65.86         3.91 o                         
   3   4  13         63.80         62.36         4.32 o                         
  -4   5  13         14.80         11.61         3.13 o                         
  -3   5  13         84.58         89.37         8.57 o                         
  -2   5  13         48.12         42.49         3.16 o                         
  -1   5  13         10.71          9.66         2.03 o                         
   0   5  13        177.00        173.78         5.68 o                         
   1   5  13        118.17        125.57         4.72 o                         
   2   5  13         57.52         67.36         5.85 o                         
   3   5  13         91.68         81.29         6.67 o                         
  -4   6  13         13.38         10.32         2.98 o                         
  -3   6  13         44.62         39.92         3.65 o                         
  -2   6  13         45.17         41.94         3.09 o                         
  -1   6  13         17.98         20.32         3.19 o                         
   0   6  13         91.80         98.90         3.90 o                         
   1   6  13        304.53        297.02         6.78 o                         
   2   6  13          5.19          3.26         2.44 o                         
  -3   7  13         43.21         39.22         4.02 o                         
  -2   7  13         20.34         25.79         2.85 o                         
  -1   7  13         63.29         67.38         3.41 o                         
   0   7  13        131.05        141.91         8.69 o                         
   1   7  13         86.79         76.57         6.60 o                         
   2   7  13         92.45        102.07         6.54 o                         
  -3   8  13         18.00         11.82         3.08 o                         
  -2   8  13          0.91          0.59         2.22 o                         
  -1   8  13         72.74         70.42         5.11 o                         
   0   8  13        219.81        233.18         5.71 o                         
   1   8  13          5.14          5.89         2.42 o                         
   2   8  13         22.27         14.68         3.01 o                         
  -3   9  13          3.72         -2.53         2.58 o                         
  -2   9  13          1.87          2.88         2.46 o                         
  -1   9  13        174.58        202.85         5.35 o                         
   0   9  13         34.89         33.07         2.86 o                         
   1   9  13         29.23         38.40         3.55 o                         
  -2  10  13         16.46         16.82         3.70 o                         
  -1  10  13         31.63         30.58         3.23 o                         
   0  10  13         58.25         63.37         6.09 o                         
   1  10  13          3.03          3.44         2.59 o                         
  -1  11  13          2.66          0.84         2.81 o                         
  -4   0  14         83.36         80.39        10.17 o                         
  -3   0  14          0.45         -1.12         3.46 o                         
  -2   0  14          0.11          0.02         3.86 o                         
  -1   0  14         42.56         26.72         3.78 o                         
   0   0  14         32.74         33.93         4.59 o                         
   1   0  14         21.01         16.05         3.70 o                         
   2   0  14         62.14         66.26        11.91 o                         
  -4   1  14         14.04         15.36         5.49 o                         
  -3   1  14        151.41        144.97         5.75 o                         
  -2   1  14         39.10         43.52         3.68 o                         
  -1   1  14         99.74        106.67         4.10 o                         
   0   1  14        112.36        107.09         4.29 o                         
   1   1  14         13.33         11.99         2.49 o                         
   2   1  14        122.74        126.07         6.02 o                         
  -4   2  14          5.03          3.57         2.90 o                         
  -3   2  14         35.50         35.81         3.68 o                         
  -2   2  14         23.01         16.29         3.09 o                         
  -1   2  14          3.75          8.38         2.16 o                         
   0   2  14          8.18          6.79         2.15 o                         
   1   2  14          3.39          1.64         2.25 o                         
   2   2  14         38.03         40.07         7.05 o                         
  -4   3  14         12.66         11.76         5.22 o                         
  -3   3  14          2.07         -2.20         2.61 o                         
  -2   3  14         34.94         32.27         3.39 o                         
  -1   3  14         46.06         51.14         4.05 o                         
   0   3  14         52.72         63.17         5.43 o                         
   1   3  14        156.84        167.01         5.38 o                         
   2   3  14          2.30          0.40         2.59 o                         
  -3   4  14         49.08         41.97         3.49 o                         
  -2   4  14         56.72         61.93         5.52 o                         
  -1   4  14          1.62          2.22         2.09 o                         
   0   4  14          0.43          0.09         2.05 o                         
   1   4  14         44.22         45.43         4.59 o                         
   2   4  14         31.32         27.21         3.02 o                         
  -3   5  14         11.93          7.20         2.95 o                         
  -2   5  14         25.32         25.99         3.41 o                         
  -1   5  14         24.95         27.94         2.54 o                         
   0   5  14        172.79        187.12         5.26 o                         
   1   5  14          2.59          1.94         2.21 o                         
   2   5  14         13.73         13.59         3.48 o                         
  -3   6  14         30.74         33.05         4.15 o                         
  -2   6  14          0.35         -1.14         2.60 o                         
  -1   6  14         28.12         32.90         3.43 o                         
   0   6  14         59.77         61.57         4.53 o                         
   1   6  14          2.79          1.92         2.48 o                         
  -3   7  14         11.46          5.74         5.23 o                         
  -2   7  14          0.06         -2.61         2.61 o                         
  -1   7  14         33.13         28.45         3.91 o                         
   0   7  14         51.73         49.35         3.10 o                         
   1   7  14         10.58         11.54         2.55 o                         
  -2   8  14          2.54          1.45         2.87 o                         
  -1   8  14         27.88         32.23         3.24 o                         
   0   8  14          3.82          5.81         2.29 o                         
   1   8  14          0.16         -1.38         2.90 o                         
  -1   9  14         46.36         47.16         3.50 o                         
   0   9  14         31.90         33.37         8.63 o                         
  -3   0  15          0.77          3.88         3.77 o                         
  -2   0  15          4.20          1.56         5.16 o                         
  -1   0  15         43.07         37.99         5.07 o                         
   0   0  15         69.29         69.99         9.72 o                         
   1   0  15        221.07        248.70         8.88 o                         
  -3   1  15         32.59         28.44         3.45 o                         
  -2   1  15         13.47         12.10         2.98 o                         
  -1   1  15         73.35         66.77         5.04 o                         
   0   1  15        290.83        303.83         6.65 o                         
   1   1  15        249.13        261.65         6.91 o                         
  -3   2  15         48.34         51.90         4.21 o                         
  -2   2  15         12.31          4.87         2.80 o                         
  -1   2  15         27.40         30.33         4.15 o                         
   0   2  15         14.92         20.26         2.80 o                         
   1   2  15          4.00          5.56         2.52 o                         
  -3   3  15          7.44          7.99         2.89 o                         
  -2   3  15          6.89          4.59         2.85 o                         
  -1   3  15         49.10         49.10         5.20 o                         
   0   3  15         65.88         64.69         3.70 o                         
   1   3  15         26.38         20.30         3.40 o                         
  -2   4  15         58.42         65.96         4.48 o                         
  -1   4  15         26.70         23.61         3.35 o                         
   0   4  15         32.88         37.80         3.07 o                         
   1   4  15         84.94         91.53         7.23 o                         
  -2   5  15          0.36         -2.67         2.67 o                         
  -1   5  15          2.49          1.08         2.75 o                         
   0   5  15          6.48          4.76         3.01 o                         
  -2   6  15         30.22         21.80         6.50 o                         
  -1   6  15         25.10         25.91         4.11 o                         
   0   6  15          7.83          6.07         2.45 o                         
  -1   0  16        678.23        772.33        23.63 o                         
  -1   1  16         20.21         17.83         4.03 o                         
  -1   2  16         66.19         47.47        23.40 o                         
                                                                                
