# Supplementary material for: 5-Cyclo­hexyl-1,3-diphenyl-1,3,5-di­aza­phosphinane, its phosphine oxide, and its [NiCl2L2] complex
Source: Acta Crystallogr E Crystallogr Commun. 2025 Dec 14;81(Pt 12):1144–8. doi: 10.1107/S2056989025010011 (PMC12810304; doi:10.1107/S2056989025010011)
Supplement: Supplementary file 4 [file e-81-01144-IIIsup4.hkl]

data_III                                                                        
_shelx_title ' swosu242a_a.res in C2/c'                                         
_shelx_refln_list_code          4                                               
_shelx_F_calc_maximum      474.56                                               
_exptl_crystal_F_000      1704.00                                               
_reflns_d_resolution_high  0.7790                                               
                                                                                
loop_                                                                           
 _space_group_symop_operation_xyz                                               
 'x, y, z'                                                                      
 '-x, y, -z+1/2'                                                                
 'x+1/2, y+1/2, z'                                                              
 '-x+1/2, y+1/2, -z+1/2'                                                        
 '-x, -y, -z'                                                                   
 'x, -y, z-1/2'                                                                 
 '-x+1/2, -y+1/2, -z'                                                           
 'x+1/2, -y+1/2, z-1/2'                                                         
                                                                                
_cell_length_a    23.5711                                                       
_cell_length_b    10.0062                                                       
_cell_length_c    17.8428                                                       
_cell_angle_alpha  90.000                                                       
_cell_angle_beta  109.371                                                       
_cell_angle_gamma  90.000                                                       
                                                                                
_shelx_F_squared_multiplier     1.000                                           
                                                                                
loop_                                                                           
 _refln_index_h                                                                 
 _refln_index_k                                                                 
 _refln_index_l                                                                 
 _refln_F_squared_calc                                                          
 _refln_F_squared_meas                                                          
 _refln_F_squared_sigma                                                         
 _refln_observed_status                                                         
   2   0   0     113171.05      85943.27     11474.60 o                         
   4   0   0        397.19        420.34        35.90 o                         
   6   0   0      25353.19      25942.28       548.00 o                         
   8   0   0      18150.56      18570.05       431.14 o                         
  10   0   0        251.16        271.06        39.09 o                         
  12   0   0         41.71         85.79        28.51 o                         
  14   0   0       8636.83       8114.09       266.32 o                         
  16   0   0        572.44        477.60        65.98 o                         
  18   0   0       1225.41       1376.60       139.21 o                         
  20   0   0       5730.63       5891.56       324.83 o                         
  22   0   0      12707.77      12946.47       569.30 o                         
  24   0   0       1116.32        686.63       575.90 o                         
  26   0   0         53.79        163.20       154.59 o                         
  28   0   0        775.12        830.98       291.89 o                         
   1   1   0       6312.32       6059.91        99.66 o                         
   3   1   0       8935.66       8662.25       140.59 o                         
   5   1   0      38090.04      37472.27       553.17 o                         
   7   1   0        101.25         73.81        17.29 o                         
   9   1   0       1723.06       1662.61        62.78 o                         
  11   1   0        335.09        271.47        30.29 o                         
  13   1   0       9804.89       9525.69       204.30 o                         
  15   1   0       4666.89       4642.27       137.84 o                         
  17   1   0       3512.75       3735.18       125.89 o                         
  19   1   0       3794.77       3937.81       162.21 o                         
  21   1   0       1033.20       1077.24       111.91 o                         
  23   1   0          6.79        -25.05        46.86 o                         
  25   1   0        312.49        195.13       124.17 o                         
  27   1   0         54.96        -36.89        64.17 o                         
   0   2   0      46971.47      44599.31       834.87 o                         
   2   2   0        200.35        228.25        26.01 o                         
   4   2   0       4472.34       4565.03       100.40 o                         
   6   2   0      23865.20      22827.81       452.14 o                         
   8   2   0        456.12        466.77        31.66 o                         
  10   2   0       8311.49       8187.37       197.17 o                         
  12   2   0       9463.45       9921.13       236.82 o                         
  14   2   0        472.01        364.17        53.20 o                         
  16   2   0       1839.92       1732.59        96.37 o                         
  18   2   0       5960.93       6017.78       209.24 o                         
  20   2   0       2457.09       2950.25       217.28 o                         
  22   2   0       8632.33       9396.37       401.74 o                         
  24   2   0       2410.29       2589.93       374.44 o                         
  26   2   0       2340.39       2862.30       361.44 o                         
   1   3   0         76.48         57.55        13.14 o                         
   3   3   0       4905.26       5027.98       114.33 o                         
   5   3   0      20136.78      20194.20       337.45 o                         
   7   3   0        200.86         58.46        15.01 o                         
   9   3   0        294.79        320.50        36.34 o                         
  11   3   0       2076.41       2106.52        93.80 o                         
  13   3   0        366.98        339.69        46.34 o                         
  15   3   0        131.41        140.23        33.06 o                         
  17   3   0        392.96        371.01        55.40 o                         
  19   3   0          9.19         74.66        44.13 o                         
  21   3   0         12.49        -68.72        74.06 o                         
  23   3   0        747.07        616.86       120.19 o                         
  25   3   0        327.60        201.60        77.55 o                         
  27   3   0       1096.61        697.53       179.91 o                         
   0   4   0      25239.51      24878.71       577.56 o                         
   2   4   0      16112.35      16189.73       277.81 o                         
   4   4   0      37631.41      37082.80       546.29 o                         
   6   4   0       5046.95       4865.86       126.16 o                         
   8   4   0        990.90        600.48        44.06 o                         
  10   4   0      24515.35      23558.69       470.45 o                         
  12   4   0      12560.43      12580.96       295.71 o                         
  14   4   0        862.47        866.42        75.83 o                         
  16   4   0         50.76         94.19        49.00 o                         
  18   4   0       1926.48       1794.27       138.57 o                         
  20   4   0       1358.71       1196.90       144.54 o                         
  22   4   0         30.03        204.09       197.35 o                         
  24   4   0        165.47        172.10       103.62 o                         
  26   4   0        656.21       1244.09       441.99 o                         
   1   5   0       1184.17       1411.07        70.59 o                         
   3   5   0        307.28        445.64        41.82 o                         
   5   5   0       5199.26       5449.65       147.36 o                         
   7   5   0       1344.08       1284.42        73.91 o                         
   9   5   0         21.05         52.61        22.70 o                         
  11   5   0        117.50        159.77        27.68 o                         
  13   5   0        275.02        267.94        45.01 o                         
  15   5   0        106.32         40.64        34.85 o                         
  17   5   0        270.47        204.36        78.81 o                         
  19   5   0         22.86         61.35        88.01 o                         
  21   5   0          3.12         24.58        82.74 o                         
  23   5   0         68.27        456.41       162.31 o                         
  25   5   0         79.38        -42.28        95.40 o                         
   0   6   0       2600.35       2753.06       143.51 o                         
   2   6   0       2361.47       2391.68        95.37 o                         
   4   6   0       1701.89       1936.74        88.08 o                         
   6   6   0       7220.68       7516.82       191.83 o                         
   8   6   0       9616.11       9592.85       231.94 o                         
  10   6   0      10529.18      11061.31       284.16 o                         
  12   6   0      10099.06       9878.71       304.49 o                         
  14   6   0       2738.51       3099.89       155.10 o                         
  16   6   0         65.86         -9.88        39.88 o                         
  18   6   0        391.06        244.70        76.66 o                         
  20   6   0       1140.65        849.09       133.31 o                         
  22   6   0        160.62        123.74        81.27 o                         
  24   6   0        255.94        441.68       141.24 o                         
   1   7   0       1233.33       1221.17        79.20 o                         
   3   7   0       2217.39       2261.37       102.78 o                         
   5   7   0        750.89        716.73        64.36 o                         
   7   7   0        968.67        842.00        69.26 o                         
   9   7   0       3815.90       3884.02       156.46 o                         
  11   7   0        329.59        250.72        52.58 o                         
  13   7   0        225.11        198.55        50.08 o                         
  15   7   0        876.75        817.97        97.61 o                         
  17   7   0        489.16        502.52       107.27 o                         
  19   7   0        204.40        246.11       101.61 o                         
  21   7   0       1846.60       1836.12       238.19 o                         
  23   7   0        493.63        573.32       239.24 o                         
   0   8   0        953.56        953.47       124.07 o                         
   2   8   0         43.60         85.72        33.96 o                         
   4   8   0        155.25        224.25        37.04 o                         
   6   8   0         63.79         89.54        29.78 o                         
   8   8   0       2860.39       2811.51       171.50 o                         
  10   8   0       3286.81       3505.24       160.59 o                         
  12   8   0       1289.45       1446.74       150.45 o                         
  14   8   0        830.56        956.57       169.84 o                         
  16   8   0        282.45        358.60       120.04 o                         
  18   8   0        156.86         21.50        72.36 o                         
  20   8   0        652.62        480.26       144.66 o                         
  22   8   0       1870.14       1439.23       243.95 o                         
   1   9   0        229.79        360.88        51.67 o                         
   3   9   0       1209.03       1225.50       143.83 o                         
   5   9   0       1701.86       1878.59       205.06 o                         
   7   9   0          0.74         92.74        53.23 o                         
   9   9   0         26.02        -15.51        45.65 o                         
  11   9   0       1360.63       1549.64       239.16 o                         
  13   9   0       5983.60       5379.76       395.34 o                         
  15   9   0       4125.92       3937.58       394.68 o                         
  17   9   0       5115.43       4493.21       351.42 o                         
  19   9   0        878.96        747.27       204.28 o                         
   0  10   0      24461.25      25102.43      1204.47 o                         
   2  10   0       9830.23      10375.40       436.04 o                         
   4  10   0       3693.31       4284.57       325.74 o                         
   6  10   0       2026.09       2628.65       283.81 o                         
   8  10   0        733.65        903.97       209.54 o                         
  10  10   0         53.32        197.64        60.09 o                         
  12  10   0         15.92         49.48       122.22 o                         
  14  10   0        153.37        242.14       135.82 o                         
  16  10   0        246.62        125.34        91.08 o                         
   1  11   0         57.77        -24.54        98.56 o                         
   3  11   0          6.99          3.53       236.67 o                         
   5  11   0        566.48        438.48        89.09 o                         
   7  11   0        282.00        253.12       189.02 o                         
   9  11   0        577.91        548.47       148.46 o                         
  11  11   0        290.59        204.79       161.73 o                         
  13  11   0        792.38        710.33       145.44 o                         
   4  12   0       1069.14        639.01       352.38 o                         
   6  12   0         13.48        241.93       173.56 o                         
   8  12   0        235.75        249.23       101.79 o                         
 -27   1   1       2534.78       2747.70       298.24 o                         
 -25   1   1       2133.22       2379.66       249.39 o                         
 -23   1   1       1705.37       2405.82       274.77 o                         
 -21   1   1       3780.79       3931.58       195.06 o                         
 -19   1   1       4828.96       4910.16       193.79 o                         
 -17   1   1       1596.51       1698.83        96.22 o                         
 -15   1   1       2751.50       2891.99       124.35 o                         
 -13   1   1         49.92         87.15        14.21 o                         
 -11   1   1       2695.75       3372.50       105.47 o                         
  -9   1   1      15887.85      16423.72       290.68 o                         
  -7   1   1       8275.67       7993.90       177.59 o                         
  -5   1   1     225205.84     249381.22      8236.99 o                         
  -3   1   1      59272.89      57869.49       891.60 o                         
  -1   1   1      41666.45      40941.84       608.83 o                         
   1   1   1       4267.13       4388.32        89.56 o                         
   3   1   1       1804.93       1930.26        54.82 o                         
   5   1   1      21948.14      21751.25       337.96 o                         
   7   1   1       4478.34       4508.59       108.64 o                         
   9   1   1        957.14       1181.68        57.08 o                         
  11   1   1        269.82        276.55        31.07 o                         
  13   1   1      11084.58      10911.36       228.64 o                         
  15   1   1       3622.50       3669.88       119.83 o                         
  17   1   1      16028.19      16137.73       348.73 o                         
  19   1   1       2329.00       2447.37       147.82 o                         
  21   1   1       2477.64       2730.58       177.89 o                         
  23   1   1       1874.48       1806.80       246.34 o                         
  25   1   1         65.36        277.90       131.82 o                         
  27   1   1         44.16         71.51       152.36 o                         
 -28   2   1         13.64         65.72       113.87 o                         
 -26   2   1         34.05        210.10       124.50 o                         
 -24   2   1         98.16        199.38        82.24 o                         
 -22   2   1        572.72        603.53        87.25 o                         
 -20   2   1        862.43        869.31       100.74 o                         
 -18   2   1       2599.90       2707.34       135.58 o                         
 -16   2   1       6629.60       6299.27       198.43 o                         
 -14   2   1       4641.46       4353.33       142.05 o                         
 -12   2   1       2175.68       2342.20       114.64 o                         
 -10   2   1       6507.06       6760.97       167.22 o                         
  -8   2   1      10751.94      10837.88       212.57 o                         
  -6   2   1       1560.41       1483.35        61.38 o                         
  -4   2   1       9129.94       9284.04       171.77 o                         
  -2   2   1      22882.10      23472.03       332.75 o                         
   0   2   1       3610.01       3424.00        83.63 o                         
   2   2   1      33156.34      33131.60       488.14 o                         
   4   2   1        134.08        168.05        20.42 o                         
   6   2   1      12132.45      12338.88       235.22 o                         
   8   2   1       1239.43       1290.83        67.25 o                         
  10   2   1          3.67          3.67        11.13 o                         
  12   2   1      17996.74      17874.81       333.54 o                         
  14   2   1       7989.88       8529.86       200.65 o                         
  16   2   1         60.95         86.14        25.71 o                         
  18   2   1        448.65        386.86        60.16 o                         
  20   2   1       1387.20       1515.89       136.41 o                         
  22   2   1        569.67        419.68       130.57 o                         
  24   2   1        744.83        885.47       200.03 o                         
  26   2   1        302.66        356.43       407.60 o                         
 -27   3   1       2455.45       2699.40       339.34 o                         
 -25   3   1       1693.28       1872.23       192.49 o                         
 -23   3   1       1363.92       1459.24       186.45 o                         
 -21   3   1       1485.01       1592.08       135.57 o                         
 -19   3   1       2392.13       2653.00       188.62 o                         
 -17   3   1        102.97        152.90        33.05 o                         
 -15   3   1       2012.11       2114.78       107.00 o                         
 -13   3   1       5427.74       5193.18       191.66 o                         
 -11   3   1       1080.00       1158.81        71.05 o                         
  -9   3   1        839.99        908.95        56.15 o                         
  -7   3   1       2058.38       2251.90        84.32 o                         
  -5   3   1      26937.74      27642.51       410.36 o                         
  -3   3   1         71.30         78.22        15.17 o                         
  -1   3   1        206.77        137.34        20.57 o                         
   1   3   1        580.06        749.68        42.30 o                         
   3   3   1       1317.02       1485.96        58.68 o                         
   5   3   1       5958.32       6175.72       141.00 o                         
   7   3   1       9563.97       9460.97       190.17 o                         
   9   3   1         20.02         58.04        17.79 o                         
  11   3   1       1079.61        984.59        66.89 o                         
  13   3   1       5740.71       5675.70       166.97 o                         
  15   3   1       1270.55       1230.68        87.53 o                         
  17   3   1       9919.54      10198.15       322.57 o                         
  19   3   1       4476.97       4640.34       267.29 o                         
  21   3   1       1602.37       1734.01       155.99 o                         
  23   3   1        671.31        404.52       115.79 o                         
  25   3   1       1821.38       1784.11       231.08 o                         
  27   3   1       2199.22       2360.38       428.15 o                         
 -26   4   1        567.71        508.83       208.38 o                         
 -24   4   1        633.11        778.95       134.74 o                         
 -22   4   1         43.64         73.81        49.98 o                         
 -20   4   1        502.68        543.86        83.25 o                         
 -18   4   1       1033.32        729.31        93.36 o                         
 -16   4   1       2696.99       2785.92       129.75 o                         
 -14   4   1         46.89         93.32        29.64 o                         
 -12   4   1       4602.23       4897.25       162.66 o                         
 -10   4   1      14970.88      15362.37       330.90 o                         
  -8   4   1       3851.99       3716.22       120.98 o                         
  -6   4   1      15554.09      15690.30       276.65 o                         
  -4   4   1       8541.86       9166.82       185.85 o                         
  -2   4   1       7884.77       7999.18       167.43 o                         
   0   4   1      10585.42      10967.93       212.48 o                         
   2   4   1       3325.86       3135.30        95.65 o                         
   4   4   1      13575.64      13922.22       255.42 o                         
   6   4   1       6549.13       6278.50       156.96 o                         
   8   4   1         58.95         23.55        16.51 o                         
  10   4   1       1542.56       1610.02        88.76 o                         
  12   4   1       2724.71       2751.52       149.42 o                         
  14   4   1          5.37         60.03        24.98 o                         
  16   4   1         30.06         -6.16        33.38 o                         
  18   4   1       1823.82       1868.96       145.99 o                         
  20   4   1        268.37        444.91       129.88 o                         
  22   4   1       1336.19       1017.46       182.18 o                         
  24   4   1        974.49       1310.82       282.37 o                         
  26   4   1        375.82        178.47       333.55 o                         
 -25   5   1         59.64        266.39       110.45 o                         
 -23   5   1        131.62         82.77        80.08 o                         
 -21   5   1          7.29        104.31        74.29 o                         
 -19   5   1          8.96         -4.05        57.27 o                         
 -17   5   1        837.70        832.60       103.37 o                         
 -15   5   1      19997.91      19282.97       448.50 o                         
 -13   5   1      16102.27      15135.34       391.07 o                         
 -11   5   1      16334.94      15746.51       354.57 o                         
  -9   5   1      23685.84      22782.64       448.40 o                         
  -7   5   1      17402.74      18136.03       338.73 o                         
  -5   5   1      12196.32      12162.89       247.70 o                         
  -3   5   1       7414.52       7343.45       167.26 o                         
  -1   5   1      11796.93      11378.71       238.68 o                         
   1   5   1       2184.42       2030.99        82.32 o                         
   3   5   1      15627.15      14856.99       286.27 o                         
   5   5   1      49292.70      50356.00       754.17 o                         
   7   5   1      19030.40      18746.25       355.95 o                         
   9   5   1      12508.61      12203.28       293.18 o                         
  11   5   1       5706.41       5933.55       159.52 o                         
  13   5   1        766.27        654.41        74.39 o                         
  15   5   1        618.36        637.51        82.18 o                         
  17   5   1        683.30        672.25        91.36 o                         
  19   5   1         51.81         68.31        87.31 o                         
  21   5   1        498.33        461.10       104.55 o                         
  23   5   1         53.28        336.86       121.92 o                         
  25   5   1        155.75         64.84       178.10 o                         
 -24   6   1        695.76        893.46       284.29 o                         
 -22   6   1        106.16         97.63        48.77 o                         
 -20   6   1         51.93         56.91        93.10 o                         
 -18   6   1         21.26         -9.42        46.75 o                         
 -16   6   1        679.01        681.53        99.52 o                         
 -14   6   1       2794.41       2679.08       156.24 o                         
 -12   6   1        821.62        892.66        87.19 o                         
 -10   6   1       2486.78       2607.19       121.13 o                         
  -8   6   1       3136.89       3098.69       110.78 o                         
  -6   6   1        151.15        149.42        33.14 o                         
  -4   6   1        248.97        207.03        28.18 o                         
  -2   6   1        162.66        234.33        31.07 o                         
   0   6   1        270.24        155.99        26.66 o                         
   2   6   1       1035.42        929.37        60.77 o                         
   4   6   1       7901.47       8361.34       209.00 o                         
   6   6   1       4996.17       4842.88       152.20 o                         
   8   6   1       2317.91       2385.83       116.56 o                         
  10   6   1        754.19        777.90        66.40 o                         
  12   6   1         99.18        105.58        35.54 o                         
  14   6   1        376.83        434.14        70.38 o                         
  16   6   1       1278.22       1396.57       141.49 o                         
  18   6   1       2528.18       2486.84       217.77 o                         
  20   6   1        125.49         82.25       111.00 o                         
  22   6   1          1.82        -65.40        73.07 o                         
  24   6   1        342.51        318.54       148.06 o                         
 -23   7   1        347.54        878.55       243.65 o                         
 -21   7   1         10.59         55.48        72.48 o                         
 -19   7   1       1064.83        785.98       126.83 o                         
 -17   7   1        722.74       1074.16       180.23 o                         
 -15   7   1         87.86        184.59        65.51 o                         
 -13   7   1       2102.23       1760.55       144.34 o                         
 -11   7   1       3610.49       4042.23       178.68 o                         
  -9   7   1       1752.76       1665.69       104.33 o                         
  -7   7   1        596.35        611.34        69.18 o                         
  -5   7   1         60.79         99.07        25.97 o                         
  -3   7   1        123.82         98.64        30.17 o                         
  -1   7   1        999.31       1009.83        72.60 o                         
   1   7   1        176.65        179.05        37.03 o                         
   3   7   1       2128.30       2048.37        97.53 o                         
   5   7   1       3776.33       4048.32       140.40 o                         
   7   7   1       2385.66       2591.62       119.40 o                         
   9   7   1        452.22        600.54        78.72 o                         
  11   7   1       1400.08       1451.88       112.91 o                         
  13   7   1       1514.85       1329.34       124.76 o                         
  15   7   1       2572.13       2964.69       229.80 o                         
  17   7   1       2878.78       2622.94       231.86 o                         
  19   7   1        571.74        367.13        81.04 o                         
  21   7   1        338.43        528.81       122.39 o                         
  23   7   1        456.85        445.48       299.01 o                         
 -22   8   1        728.28        200.04       152.96 o                         
 -20   8   1        513.01        472.58       115.84 o                         
 -18   8   1       1422.07       1426.15       254.61 o                         
 -16   8   1       1594.05       1197.78       190.36 o                         
 -14   8   1        552.77        607.60       104.04 o                         
 -12   8   1        243.96        348.11        63.94 o                         
 -10   8   1        305.36        328.03        57.29 o                         
  -8   8   1        599.82        525.45        63.58 o                         
  -6   8   1        182.95        242.22        41.63 o                         
  -4   8   1        568.41        427.00        59.92 o                         
  -2   8   1        778.23        905.20        79.88 o                         
   0   8   1       3774.44       3856.26       159.96 o                         
   2   8   1        145.48        127.37        42.40 o                         
   4   8   1          5.55         -6.17        25.38 o                         
   6   8   1        772.17        852.57        91.50 o                         
   8   8   1        634.33        624.98        74.10 o                         
  10   8   1       1245.96       1632.73       139.30 o                         
  12   8   1       5206.09       4791.91       245.36 o                         
  14   8   1        954.61        683.75       153.95 o                         
  16   8   1         32.60        168.58        87.03 o                         
  18   8   1        411.29        272.49        75.93 o                         
  20   8   1        139.93        473.07       161.72 o                         
 -19   9   1       1118.66       1428.81       281.40 o                         
 -17   9   1        439.67        242.24       135.66 o                         
 -15   9   1        398.68        451.12       123.15 o                         
 -13   9   1        239.32        109.51        91.42 o                         
 -11   9   1       1134.27       1281.68       181.03 o                         
  -9   9   1       3396.87       3358.20       218.71 o                         
  -7   9   1       3916.86       4207.20       235.09 o                         
  -5   9   1       3688.28       3798.58       224.51 o                         
  -3   9   1        720.57        601.20        86.61 o                         
  -1   9   1       4845.71       4784.21       241.19 o                         
   1   9   1       5090.06       5254.22       236.42 o                         
   3   9   1       2658.81       2718.72       190.18 o                         
   5   9   1       2715.55       3148.94       211.26 o                         
   7   9   1       1793.59       1774.91       161.10 o                         
   9   9   1        127.96        362.94        95.39 o                         
  11   9   1          9.30        -20.82        42.82 o                         
  13   9   1       1749.80       1672.76       207.79 o                         
  15   9   1       2598.30       3192.28       298.58 o                         
  17   9   1        946.29        842.43       162.99 o                         
  19   9   1        319.12        375.15       197.51 o                         
 -18  10   1        340.99        375.98       140.43 o                         
 -16  10   1        329.23        492.39       109.45 o                         
 -14  10   1        162.06        189.77       109.70 o                         
 -12  10   1         65.82        -80.18        85.60 o                         
 -10  10   1        147.53        167.13        68.78 o                         
  -8  10   1       1114.70       1658.15       235.31 o                         
  -6  10   1        987.78       1264.03       237.98 o                         
  -4  10   1        922.21        875.16       145.99 o                         
  -2  10   1        146.19        120.34        65.37 o                         
   0  10   1       4710.08       4770.84       321.80 o                         
   2  10   1        393.10        226.14        78.68 o                         
   4  10   1         55.80        281.70       101.74 o                         
   6  10   1        256.37        198.95        81.23 o                         
   8  10   1        149.78        341.86       199.86 o                         
  10  10   1        803.66       1177.98       200.66 o                         
  12  10   1        728.08        743.30       153.69 o                         
  14  10   1          1.09        148.62        77.82 o                         
  16  10   1        309.88        267.56       173.65 o                         
 -15  11   1         26.83        373.41       376.04 o                         
 -13  11   1         11.27          0.14        63.67 o                         
 -11  11   1          5.90        110.04       121.84 o                         
  -9  11   1       1578.36       1893.48       253.78 o                         
  -7  11   1       2860.29       3454.60       316.90 o                         
  -5  11   1       5727.43       6362.11       545.43 o                         
  -3  11   1       5830.18       7388.37       718.05 o                         
  -1  11   1       4866.71       5438.18       775.76 o                         
   1  11   1       3630.21       4172.14       688.98 o                         
   3  11   1       1062.67        736.50       255.63 o                         
   5  11   1         36.28         96.15        50.20 o                         
   7  11   1         17.83        244.65       113.37 o                         
   9  11   1          8.24         58.53        96.03 o                         
  11  11   1         50.81        141.41       168.73 o                         
  13  11   1        344.95        290.93       156.38 o                         
 -10  12   1         51.48         49.96       184.08 o                         
  -8  12   1         73.46        228.14       106.32 o                         
  -6  12   1         53.66        241.93       168.30 o                         
  -4  12   1          7.71        -60.48        60.48 o                         
   0  12   1        230.71        255.08       244.56 o                         
   2  12   1         28.02        186.71       136.74 o                         
   4  12   1          0.08        -55.22        55.22 o                         
   6  12   1        104.78        249.82       181.45 o                         
   8  12   1          3.56         30.06       209.06 o                         
 -28   0   2       1071.97        980.03       233.18 o                         
 -26   0   2       5183.44       5245.07       463.16 o                         
 -24   0   2       2331.94       2566.31       431.96 o                         
 -22   0   2         29.79        -10.26        57.19 o                         
 -20   0   2       3593.74       3323.96       202.14 o                         
 -18   0   2       4530.69       4187.34       198.64 o                         
 -16   0   2        305.73        215.06        39.40 o                         
 -14   0   2       8708.09       9075.17       274.60 o                         
 -12   0   2       2207.16       1816.37        96.62 o                         
 -10   0   2     106701.91     106771.36      1952.35 o                         
  -8   0   2     133625.42     132232.22      2835.40 o                         
  -6   0   2     168101.39     167931.30      9369.55 o                         
  -4   0   2      74694.62      73710.76      1589.67 o                         
  -2   0   2      15326.98      15636.53       344.80 o                         
   0   0   2        125.78         47.29        11.64 o                         
   2   0   2       3819.04       3208.17        98.41 o                         
   4   0   2       6946.77       6987.94       208.90 o                         
   6   0   2        193.37        220.37        32.27 o                         
   8   0   2      15961.42      15529.72       396.19 o                         
  10   0   2        666.10        722.44        72.18 o                         
  12   0   2      13880.39      13249.93       422.61 o                         
  14   0   2      10597.14      10735.07       333.12 o                         
  16   0   2       3646.09       3822.56       183.12 o                         
  18   0   2       3248.33       3081.19       250.64 o                         
  20   0   2         54.04        127.19        58.97 o                         
  22   0   2       1141.36       1452.60       349.63 o                         
  24   0   2       1452.41       1258.75       250.55 o                         
  26   0   2        662.92        628.02       204.30 o                         
 -29   1   2         66.94        562.75       331.34 o                         
 -27   1   2         10.57         32.80        69.69 o                         
 -25   1   2        271.63        254.85       114.94 o                         
 -23   1   2       1422.16       1330.69       166.98 o                         
 -21   1   2       3106.41       3368.12       180.19 o                         
 -19   1   2        402.09        375.83        50.67 o                         
 -17   1   2         10.32         12.13        21.06 o                         
 -15   1   2       2899.94       2916.34       112.86 o                         
 -13   1   2        223.09        230.05        32.03 o                         
 -11   1   2       7764.53       8226.30       184.27 o                         
  -9   1   2       4210.00       4514.07       114.85 o                         
  -7   1   2       8577.28       8868.01       216.54 o                         
  -5   1   2       7882.81       7766.74       170.68 o                         
  -3   1   2       4078.35       3996.30        91.14 o                         
  -1   1   2      12855.39      12227.63       191.89 o                         
   1   1   2       4333.90       3950.57        82.02 o                         
   3   1   2      56178.87      57356.21       822.39 o                         
   5   1   2       5807.65       5551.97       161.47 o                         
   7   1   2      10796.40      10225.89       209.15 o                         
   9   1   2       9260.88       9473.47       211.44 o                         
  11   1   2       7301.10       7107.41       169.06 o                         
  13   1   2       8072.41       7587.02       181.57 o                         
  15   1   2       1524.77       1693.22        87.59 o                         
  17   1   2          0.38         59.29        24.65 o                         
  19   1   2         66.03         27.70        62.42 o                         
  21   1   2         30.35         61.49        51.94 o                         
  23   1   2         21.97        100.10        63.00 o                         
  25   1   2          9.10        -49.99        91.06 o                         
  27   1   2        574.82        362.12       203.12 o                         
 -28   2   2       2607.87       2944.52       312.33 o                         
 -26   2   2       2601.46       2914.51       269.05 o                         
 -24   2   2       1402.29       1570.80       222.24 o                         
 -22   2   2        663.55        583.36        93.07 o                         
 -20   2   2       1652.89       1775.72       132.02 o                         
 -18   2   2       1205.57       1266.38        98.30 o                         
 -16   2   2       1318.00       1307.13        89.14 o                         
 -14   2   2         45.17        100.11        19.82 o                         
 -12   2   2      12981.82      13802.22       283.40 o                         
 -10   2   2        444.26        354.07        42.77 o                         
  -8   2   2      15374.88      16472.25       393.76 o                         
  -6   2   2         14.76          2.62        11.67 o                         
  -4   2   2       7918.45       7451.46       150.04 o                         
  -2   2   2       8144.13       7836.80       143.91 o                         
   0   2   2       4569.10       4740.65       112.88 o                         
   2   2   2       9093.75       9411.88       170.90 o                         
   4   2   2       9958.96      10398.17       213.30 o                         
   6   2   2         55.62         26.47        19.21 o                         
   8   2   2       1391.12       1492.34        60.06 o                         
  10   2   2       2520.58       2381.72        84.27 o                         
  12   2   2      15860.47      15654.56       299.72 o                         
  14   2   2       2842.03       3166.30       118.38 o                         
  16   2   2      15245.39      14967.94       328.11 o                         
  18   2   2      13443.82      12955.86       354.85 o                         
  20   2   2       2687.90       3092.62       181.08 o                         
  22   2   2       2689.12       2398.50       336.50 o                         
  24   2   2       2241.06       2007.34       287.61 o                         
  26   2   2        767.25        778.01       234.04 o                         
 -27   3   2        975.08        979.40       351.47 o                         
 -25   3   2         54.07         20.41        38.95 o                         
 -23   3   2        201.78        159.09        62.36 o                         
 -21   3   2       1715.17       1766.76       163.48 o                         
 -19   3   2          0.80         51.62        29.70 o                         
 -17   3   2       3649.87       3431.06       139.57 o                         
 -15   3   2          5.98        -16.03        21.72 o                         
 -13   3   2       6230.89       6059.80       170.96 o                         
 -11   3   2       7139.73       7377.01       178.64 o                         
  -9   3   2       9315.07      10075.10       213.83 o                         
  -7   3   2      15293.50      15731.89       284.85 o                         
  -5   3   2       5877.73       6290.45       127.43 o                         
  -3   3   2      13586.18      13897.90       232.98 o                         
  -1   3   2        264.15        194.63        25.63 o                         
   1   3   2       2382.78       2497.43        81.02 o                         
   3   3   2       4847.26       4530.84       114.44 o                         
   5   3   2       1313.84       1288.31        59.62 o                         
   7   3   2       4778.67       5150.58       136.60 o                         
   9   3   2       1934.88       2282.03        84.05 o                         
  11   3   2       1266.17       1243.64        66.27 o                         
  13   3   2       1675.24       1616.33        95.07 o                         
  15   3   2        596.25        710.48        61.36 o                         
  17   3   2       2563.65       2966.07       208.00 o                         
  19   3   2       1253.08        913.82       174.30 o                         
  21   3   2        829.72       1065.74       192.54 o                         
  23   3   2       2595.25       2562.59       318.45 o                         
  25   3   2        355.87        700.33       238.72 o                         
 -26   4   2         11.75         74.27        58.32 o                         
 -24   4   2        106.11        183.78       116.06 o                         
 -22   4   2        268.38        206.54        62.87 o                         
 -20   4   2       2301.06       2538.86       172.12 o                         
 -18   4   2       1805.69       1639.30       115.01 o                         
 -16   4   2      11823.00      11588.02       303.17 o                         
 -14   4   2      15485.47      14808.35       338.84 o                         
 -12   4   2       4349.87       4119.74       138.93 o                         
 -10   4   2      23475.60      23136.15       416.04 o                         
  -8   4   2      22745.95      24572.59       436.64 o                         
  -6   4   2      11473.83      11666.08       215.42 o                         
  -4   4   2       1643.03       2111.06        72.01 o                         
  -2   4   2       3921.26       3941.57       102.37 o                         
   0   4   2      13880.75      13363.51       270.27 o                         
   2   4   2       3207.90       2926.78        92.38 o                         
   4   4   2       4254.97       3904.45       111.50 o                         
   6   4   2       7848.49       7317.72       172.14 o                         
   8   4   2       8490.86       8163.95       200.00 o                         
  10   4   2       4302.75       4112.02       136.60 o                         
  12   4   2       5042.59       5214.74       154.53 o                         
  14   4   2        837.41        728.20        57.13 o                         
  16   4   2         51.58        108.33        58.69 o                         
  18   4   2         30.07        129.53        66.94 o                         
  20   4   2         44.42        319.62       113.90 o                         
  22   4   2        483.44        739.87       169.84 o                         
  24   4   2        957.36        959.83       222.90 o                         
  26   4   2        433.08        483.89       159.03 o                         
 -27   5   2         32.39        -32.58        97.72 o                         
 -25   5   2        154.79         85.69       234.04 o                         
 -23   5   2        434.92        299.68        79.60 o                         
 -21   5   2        309.78        430.41       101.95 o                         
 -19   5   2       1406.70       1385.06       140.05 o                         
 -17   5   2        254.72        173.38        62.42 o                         
 -15   5   2       1097.02       1003.24        81.47 o                         
 -13   5   2        506.75        488.31        59.49 o                         
 -11   5   2          7.59        -17.19        25.90 o                         
  -9   5   2        182.12        208.17        31.80 o                         
  -7   5   2        337.19        334.87        35.71 o                         
  -5   5   2       4481.22       4824.70       133.86 o                         
  -3   5   2       6706.39       7078.63       173.86 o                         
  -1   5   2         98.84        149.63        24.57 o                         
   1   5   2        927.95        914.06        55.59 o                         
   3   5   2       1609.79       1827.59        81.12 o                         
   5   5   2         75.48         87.38        20.93 o                         
   7   5   2         21.38         22.01        19.79 o                         
   9   5   2        223.31        222.29        32.88 o                         
  11   5   2        847.21        794.04        83.41 o                         
  13   5   2        538.71        461.75        63.19 o                         
  15   5   2        143.13         61.77        47.88 o                         
  17   5   2          9.44         31.97        39.98 o                         
  19   5   2         84.56        114.34       122.81 o                         
  21   5   2         88.00        -52.58        85.87 o                         
  23   5   2         59.33         -5.83       119.49 o                         
  25   5   2         25.57        -99.60        99.60 o                         
 -24   6   2        142.33        250.66        65.57 o                         
 -22   6   2         72.82         22.24        53.77 o                         
 -20   6   2       1080.81       1316.13       155.78 o                         
 -18   6   2       2129.59       2313.95       190.20 o                         
 -16   6   2       7383.56       6441.99       391.25 o                         
 -14   6   2      12814.89      12736.21       357.38 o                         
 -12   6   2       7641.92       7853.38       258.39 o                         
 -10   6   2       1595.92       1720.97       109.36 o                         
  -8   6   2       2849.50       2976.15       106.61 o                         
  -6   6   2       4341.95       4423.36       135.74 o                         
  -4   6   2        181.46        315.21        34.16 o                         
  -2   6   2        647.87        514.50        48.41 o                         
   0   6   2       9503.30      10119.73       226.44 o                         
   2   6   2      13608.13      13289.23       277.02 o                         
   4   6   2       4209.21       4317.68       136.65 o                         
   6   6   2      14686.44      14747.33       324.27 o                         
   8   6   2       9706.11       9744.56       251.81 o                         
  10   6   2       5635.55       5289.30       180.71 o                         
  12   6   2       3356.15       3324.44       137.52 o                         
  14   6   2        735.60        893.20       169.97 o                         
  16   6   2        318.22        329.27        77.02 o                         
  18   6   2         44.44         -2.86        38.28 o                         
  20   6   2          6.45        192.85       114.75 o                         
  22   6   2        710.10        844.89       327.45 o                         
  24   6   2        927.64       1554.74       375.81 o                         
 -23   7   2        211.62         87.88        55.64 o                         
 -21   7   2          5.26        -18.89        67.03 o                         
 -19   7   2        576.47        305.05        81.55 o                         
 -17   7   2          3.28        307.42        95.56 o                         
 -15   7   2         45.55         41.79        54.76 o                         
 -13   7   2        619.70        502.32        87.59 o                         
 -11   7   2       1441.16       1383.84       125.21 o                         
  -9   7   2       1654.03       1747.02       107.45 o                         
  -7   7   2       1826.32       2017.84       102.30 o                         
  -5   7   2       1022.70        889.51        72.96 o                         
  -3   7   2        762.72        672.60        54.55 o                         
  -1   7   2       4230.64       4091.30       133.88 o                         
   1   7   2      12949.03      12913.70       275.85 o                         
   3   7   2       2131.78       2238.19       102.76 o                         
   5   7   2       1678.52       1525.19        90.34 o                         
   7   7   2       1071.04        963.54        90.44 o                         
   9   7   2       1100.16       1094.89       101.76 o                         
  11   7   2         16.29        202.54        44.68 o                         
  13   7   2        182.13        237.01        53.39 o                         
  15   7   2         88.46        172.19        89.13 o                         
  17   7   2        632.58        526.16       106.63 o                         
  19   7   2        299.38        320.06        84.19 o                         
  21   7   2        223.28        605.46       122.10 o                         
 -22   8   2          6.83         52.22        89.45 o                         
 -20   8   2        492.35        686.77       142.18 o                         
 -18   8   2       1013.08       1467.16       186.85 o                         
 -16   8   2       1636.74       1604.07       212.90 o                         
 -14   8   2       1483.57       1324.61       135.75 o                         
 -12   8   2        262.95        431.29        66.60 o                         
 -10   8   2         26.00        146.32        47.75 o                         
  -8   8   2        241.49        166.91        39.87 o                         
  -6   8   2        509.19        402.62        52.68 o                         
  -4   8   2       1423.40       1445.63       102.68 o                         
  -2   8   2        357.22        339.51        43.05 o                         
   0   8   2        412.57        482.01        58.53 o                         
   2   8   2       1087.08        785.83        83.18 o                         
   4   8   2       3108.07       3170.44       154.69 o                         
   6   8   2        423.15        370.55        62.39 o                         
   8   8   2         80.02        147.59        43.65 o                         
  10   8   2       1224.92       1502.21       135.46 o                         
  12   8   2       1239.49       1042.38       134.99 o                         
  14   8   2        364.03        363.86        95.31 o                         
  16   8   2       2590.71       2419.33       238.59 o                         
  18   8   2       1484.36       1174.27       214.47 o                         
  20   8   2        302.71        353.59       124.10 o                         
 -21   9   2       2573.19       2434.82       477.94 o                         
 -19   9   2       1956.66       2250.59       370.84 o                         
 -17   9   2        122.97        344.13        79.18 o                         
 -15   9   2        103.22        128.78        85.47 o                         
 -13   9   2        143.19        145.64        67.66 o                         
 -11   9   2       1234.04       1525.16       202.50 o                         
  -9   9   2       2377.26       2159.21       162.42 o                         
  -7   9   2        230.85        336.22        54.72 o                         
  -5   9   2       1649.16       1889.30       150.30 o                         
  -3   9   2        100.89        194.23        69.50 o                         
  -1   9   2          8.77        -33.45        33.45 o                         
   1   9   2        928.09        663.16       228.73 o                         
   3   9   2       3100.52       2810.50       224.61 o                         
   5   9   2       3254.78       2862.01       196.56 o                         
   7   9   2       4786.77       4671.16       233.34 o                         
   9   9   2       5342.01       5863.25       335.97 o                         
  11   9   2       2892.39       2403.52       332.38 o                         
  13   9   2       1170.74       1265.99       228.41 o                         
  15   9   2       1080.54        661.49       222.35 o                         
  17   9   2         36.05        -62.64        62.64 o                         
  19   9   2        310.90        108.83       235.36 o                         
 -18  10   2        576.40        408.86       291.51 o                         
 -16  10   2        680.38        928.57       172.01 o                         
 -14  10   2        779.30        480.03       131.89 o                         
 -12  10   2       1546.20       1049.29       141.84 o                         
 -10  10   2       5433.17       5242.38       353.99 o                         
  -8  10   2       5456.08       6036.75       977.22 o                         
  -6  10   2      10192.62      11130.64       626.56 o                         
  -4  10   2      13195.79      13371.26       525.82 o                         
  -2  10   2       5923.64       5611.41       368.48 o                         
   0  10   2        336.03        327.53       109.69 o                         
   2  10   2        234.50        328.41        76.13 o                         
   4  10   2       1677.45       1628.63       284.30 o                         
   6  10   2       1095.22       1314.01       273.34 o                         
   8  10   2       1055.16        805.14       157.12 o                         
  10  10   2        536.39        590.52       119.83 o                         
  12  10   2       2846.02       3385.10       382.29 o                         
  14  10   2       3869.65       4946.75       483.40 o                         
  16  10   2       1390.09       1533.34       326.04 o                         
 -15  11   2        232.81        393.33       184.59 o                         
 -13  11   2        282.69        421.83       102.30 o                         
 -11  11   2        124.21        211.99       127.30 o                         
  -9  11   2        353.12        456.66       158.27 o                         
  -7  11   2        338.41        461.31       170.42 o                         
  -5  11   2        413.53        455.98       126.65 o                         
  -3  11   2        397.75        454.93       305.04 o                         
  -1  11   2        299.17        741.57       278.75 o                         
   1  11   2        865.94       1142.57       271.65 o                         
   3  11   2       1333.78       2333.97       334.24 o                         
   5  11   2       3168.79       3347.80       338.26 o                         
   7  11   2        854.34        800.26       161.62 o                         
   9  11   2        294.55        191.74       167.39 o                         
  11  11   2       1265.38        909.73       227.98 o                         
  13  11   2        911.98        794.52       341.70 o                         
 -10  12   2          5.38         31.84        81.18 o                         
  -8  12   2        647.28        398.17       113.17 o                         
  -6  12   2       1092.73       1247.10       284.33 o                         
  -2  12   2        889.37        504.90       391.82 o                         
   2  12   2         81.36        265.60       205.11 o                         
   4  12   2         11.04        202.49       184.08 o                         
   6  12   2          5.01          9.92        77.58 o                         
   8  12   2          7.95        -51.35       105.19 o                         
 -29   1   3       1095.42       1278.12       320.82 o                         
 -27   1   3        900.64        820.00       170.56 o                         
 -25   1   3       2905.29       3690.38       267.06 o                         
 -23   1   3       6480.30       6209.34       256.00 o                         
 -21   1   3         58.69         43.26        31.12 o                         
 -19   1   3         70.37        122.29        32.25 o                         
 -17   1   3        114.87        182.33        24.39 o                         
 -15   1   3       7659.73       7339.47       188.46 o                         
 -13   1   3      11410.34      11326.17       238.43 o                         
 -11   1   3      32033.27      33641.23       529.20 o                         
  -9   1   3      43428.70      44213.91       690.44 o                         
  -7   1   3       2664.43       2481.03        81.89 o                         
  -5   1   3       1608.13       1585.22        63.87 o                         
  -3   1   3      86281.50      81221.14      1762.19 o                         
  -1   1   3      90102.07      84336.98      1680.36 o                         
   1   1   3      32842.82      32259.36       457.34 o                         
   3   1   3      12810.48      12294.57       229.55 o                         
   5   1   3         17.87         13.91        10.39 o                         
   7   1   3       4641.69       4815.55       155.93 o                         
   9   1   3      11575.40      11601.52       255.64 o                         
  11   1   3      15287.61      14540.84       310.77 o                         
  13   1   3       8428.23       7929.69       198.40 o                         
  15   1   3       2835.17       2855.75       107.11 o                         
  17   1   3       1389.74       1378.02       128.63 o                         
  19   1   3        567.32        737.49       128.05 o                         
  21   1   3        575.97        368.39       128.04 o                         
  23   1   3        175.97        105.59       100.09 o                         
  25   1   3         77.94        228.14       166.98 o                         
 -28   2   3        342.59        361.81        86.96 o                         
 -26   2   3        561.82        567.28       102.01 o                         
 -24   2   3       3087.44       3157.98       370.85 o                         
 -22   2   3       3407.34       3337.79       209.52 o                         
 -20   2   3       1380.22       1268.33       106.31 o                         
 -18   2   3       1955.44       1863.87       134.27 o                         
 -16   2   3         27.18         33.85        23.14 o                         
 -14   2   3       4835.90       4939.25       141.77 o                         
 -12   2   3       5072.03       5084.88       136.53 o                         
 -10   2   3       1031.35       1409.64        83.63 o                         
  -8   2   3        373.06        348.14        41.61 o                         
  -6   2   3      29178.58      30291.19       685.99 o                         
  -4   2   3         74.94         52.23        12.62 o                         
  -2   2   3       2391.66       2456.19        71.16 o                         
   0   2   3        438.71        417.02        32.20 o                         
   2   2   3       2741.43       2678.54        79.84 o                         
   4   2   3       1247.04       1269.21        57.73 o                         
   6   2   3       6833.77       6122.27       155.47 o                         
   8   2   3      10569.46      10513.67       232.34 o                         
  10   2   3      11910.14      11025.47       249.57 o                         
  12   2   3       2553.47       2334.98       108.07 o                         
  14   2   3        326.24        271.76        47.00 o                         
  16   2   3        294.54        219.03        51.74 o                         
  18   2   3         21.80         51.89        54.18 o                         
  20   2   3       1966.71       2105.95       217.50 o                         
  22   2   3       1438.59       2116.36       388.50 o                         
  24   2   3        139.06        408.19       188.32 o                         
  26   2   3        616.98        694.46       157.18 o                         
 -27   3   3        269.51        311.96       102.85 o                         
 -25   3   3         30.15         -9.14        38.26 o                         
 -23   3   3        265.28        250.24        78.50 o                         
 -21   3   3        702.30        905.81        96.93 o                         
 -19   3   3       1388.82       1477.79       124.98 o                         
 -17   3   3        746.08        800.27        83.67 o                         
 -15   3   3       1766.27       1841.97        97.06 o                         
 -13   3   3      15757.16      16196.47       341.53 o                         
 -11   3   3       4340.17       4453.09       132.69 o                         
  -9   3   3       1026.35       1208.18        76.44 o                         
  -7   3   3         18.90         51.08        12.60 o                         
  -5   3   3        640.82        757.79        37.78 o                         
  -3   3   3         71.49         74.65        18.13 o                         
  -1   3   3        674.91        640.43        49.12 o                         
   1   3   3       4115.51       4394.17       117.90 o                         
   3   3   3       6654.15       6942.16       154.92 o                         
   5   3   3         86.37        221.35        25.96 o                         
   7   3   3      12894.74      13006.39       248.63 o                         
   9   3   3      15867.65      16400.10       349.04 o                         
  11   3   3      11240.06      10732.28       262.35 o                         
  13   3   3       5935.40       5730.76       177.65 o                         
  15   3   3       4387.14       4092.82       165.30 o                         
  17   3   3       1808.95       1820.88       161.48 o                         
  19   3   3       2340.08       2190.24       173.76 o                         
  21   3   3       4716.27       4784.52       405.38 o                         
  23   3   3       1937.62       1826.89       317.53 o                         
  25   3   3       1226.62       1002.35       180.49 o                         
 -28   4   3       1031.97       1143.79       156.53 o                         
 -26   4   3        136.58         91.15        65.04 o                         
 -24   4   3        111.68         14.71        44.22 o                         
 -22   4   3        135.84         98.47        73.70 o                         
 -20   4   3        278.03        302.19        79.58 o                         
 -18   4   3        464.55        369.54        69.64 o                         
 -16   4   3       5058.73       5181.01       173.87 o                         
 -14   4   3       8652.28       8729.60       232.49 o                         
 -12   4   3       1373.25       1412.02        77.68 o                         
 -10   4   3        247.15        199.58        30.54 o                         
  -8   4   3       5567.35       6476.91       165.19 o                         
  -6   4   3       1868.98       1758.50        65.55 o                         
  -4   4   3      14831.42      14750.87       261.59 o                         
  -2   4   3      17936.97      18991.37       342.49 o                         
   0   4   3       7818.03       7297.32       188.47 o                         
   2   4   3       8776.82       8554.88       185.33 o                         
   4   4   3       6461.59       6766.38       168.68 o                         
   6   4   3        102.75         81.97        18.26 o                         
   8   4   3          0.25         26.82        22.46 o                         
  10   4   3         29.71         29.81        20.02 o                         
  12   4   3       2077.43       2422.37       150.45 o                         
  14   4   3       1797.63       1933.54       123.36 o                         
  16   4   3        174.97        124.16        53.34 o                         
  18   4   3       3257.90       3623.31       254.39 o                         
  20   4   3       2536.11       3682.15       412.45 o                         
  22   4   3        102.73        236.10        82.09 o                         
  24   4   3        250.10        302.06        93.49 o                         
 -27   5   3         70.39         23.43        50.92 o                         
 -25   5   3         11.08        -40.98        68.48 o                         
 -23   5   3        860.85        802.19       120.62 o                         
 -21   5   3      10993.12      10682.09       457.25 o                         
 -19   5   3       7393.43       7368.85       306.93 o                         
 -17   5   3       7423.61       7443.01       304.12 o                         
 -15   5   3      22620.27      22006.27       490.86 o                         
 -13   5   3       8475.34       8181.32       226.44 o                         
 -11   5   3       6575.99       6653.10       196.93 o                         
  -9   5   3       1418.87       1625.93        91.80 o                         
  -7   5   3       4923.57       4873.33       146.61 o                         
  -5   5   3       1919.18       1809.12        78.49 o                         
  -3   5   3      20693.71      20636.35       359.05 o                         
  -1   5   3      25511.34      24811.82       453.86 o                         
   1   5   3      28938.06      27868.89       531.33 o                         
   3   5   3      26190.17      26440.89       465.88 o                         
   5   5   3       8116.91       7742.55       191.81 o                         
   7   5   3       3822.02       3518.88       131.96 o                         
   9   5   3       2796.26       2881.85       119.03 o                         
  11   5   3        925.27        983.97        76.97 o                         
  13   5   3        586.75        362.89        63.87 o                         
  15   5   3       3610.40       3370.17       199.75 o                         
  17   5   3        388.07        212.21        75.34 o                         
  19   5   3        272.20        196.00       132.31 o                         
  21   5   3        253.24        301.03       106.66 o                         
  23   5   3       1766.63       1662.92       314.46 o                         
 -26   6   3         50.93         54.23        81.99 o                         
 -24   6   3        345.40        155.54        83.30 o                         
 -22   6   3       1691.44       1489.44       161.66 o                         
 -20   6   3        422.81        426.29        90.64 o                         
 -18   6   3         95.70         20.96        49.18 o                         
 -16   6   3       1765.54       1643.55       140.32 o                         
 -14   6   3       2443.32       2274.43       144.62 o                         
 -12   6   3        610.95        510.03        59.72 o                         
 -10   6   3        526.85        478.21        55.59 o                         
  -8   6   3       1729.12       2017.60        95.01 o                         
  -6   6   3         11.62         13.80        20.29 o                         
  -4   6   3       1573.37       1426.25        76.98 o                         
  -2   6   3      15454.65      15117.30       321.32 o                         
   0   6   3       4446.37       4437.01       156.65 o                         
   2   6   3         51.90         16.03        21.92 o                         
   4   6   3        353.93        225.94        30.72 o                         
   6   6   3       5358.25       5637.99       174.00 o                         
   8   6   3        665.87        573.17        68.26 o                         
  10   6   3        150.58         74.51        45.48 o                         
  12   6   3       5252.95       5036.46       210.82 o                         
  14   6   3       2120.02       2199.56       149.66 o                         
  16   6   3         59.87         54.99        53.23 o                         
  18   6   3        507.32        533.90       130.39 o                         
  20   6   3        133.42        152.94        65.20 o                         
  22   6   3         32.15        121.86        73.51 o                         
 -23   7   3        106.74        117.29        69.00 o                         
 -21   7   3        422.84        399.66        80.19 o                         
 -19   7   3       1922.90       2406.56       213.03 o                         
 -17   7   3       2193.49       1774.13       188.14 o                         
 -15   7   3       2038.21       2164.94       148.15 o                         
 -13   7   3       1373.33       1318.42       117.42 o                         
 -11   7   3       1472.12       1387.95       129.14 o                         
  -9   7   3        335.66        427.05        67.58 o                         
  -7   7   3       2980.69       2988.76       122.99 o                         
  -5   7   3       1001.42       1117.91        78.09 o                         
  -3   7   3       1499.93       1491.18       109.63 o                         
  -1   7   3         29.37         18.34        33.52 o                         
   1   7   3       3805.76       3717.05       147.02 o                         
   3   7   3       3356.07       3124.23       115.02 o                         
   5   7   3       1627.17       1763.63       101.25 o                         
   7   7   3       7219.77       7277.80       273.70 o                         
   9   7   3      10535.27      10044.14       314.86 o                         
  11   7   3       7552.63       6549.77       298.12 o                         
  13   7   3         33.07        144.44        46.40 o                         
  15   7   3         47.49         51.93        60.42 o                         
  17   7   3        857.91       1003.36       183.51 o                         
  19   7   3       1462.51       1368.48       235.48 o                         
  21   7   3       2720.01       2504.50       480.52 o                         
 -22   8   3        587.69        577.53       104.66 o                         
 -20   8   3       2376.93       2965.85       270.75 o                         
 -18   8   3        499.26        418.26       121.91 o                         
 -16   8   3         35.50        -25.25        41.21 o                         
 -14   8   3        237.96        212.04        79.11 o                         
 -12   8   3       5121.33       5494.50       252.28 o                         
 -10   8   3        153.24        312.20        52.66 o                         
  -8   8   3         46.80        154.14        68.68 o                         
  -6   8   3        739.85        819.43        88.76 o                         
  -4   8   3        483.77        523.83        92.92 o                         
  -2   8   3       1175.93       1149.43       102.65 o                         
   0   8   3        898.82        728.37       100.17 o                         
   2   8   3       1653.27       1448.37       156.35 o                         
   4   8   3        231.84        364.19        58.10 o                         
   6   8   3        213.26        197.80        67.19 o                         
   8   8   3       3488.13       3253.88       189.47 o                         
  10   8   3       6395.87       6147.29       288.97 o                         
  12   8   3        694.33        673.44       156.59 o                         
  14   8   3         22.05         96.74        50.87 o                         
  16   8   3         30.12        226.96        88.34 o                         
  18   8   3       1100.03        921.97       246.34 o                         
  20   8   3        416.69          5.59       133.80 o                         
 -21   9   3        463.38        287.90        77.06 o                         
 -19   9   3        226.28         69.01        81.54 o                         
 -17   9   3        504.58        654.38       142.95 o                         
 -15   9   3       1088.25       1200.55       181.27 o                         
 -13   9   3        832.93       1211.82       201.48 o                         
 -11   9   3       4341.18       4596.57       285.63 o                         
  -9   9   3       3795.88       3670.44       192.27 o                         
  -7   9   3       2134.47       2037.11       141.21 o                         
  -5   9   3        712.09        577.93        93.87 o                         
  -3   9   3       4675.65       4110.27       350.31 o                         
  -1   9   3       7550.41       7403.92       395.76 o                         
   1   9   3        428.29        319.66       131.32 o                         
   3   9   3         10.67        195.59        77.21 o                         
   5   9   3         56.49        185.39        67.09 o                         
   7   9   3       1742.36       2043.76       194.55 o                         
   9   9   3       2377.47       2109.12       353.55 o                         
  11   9   3       2167.24       1958.44       274.98 o                         
  13   9   3       1144.01       1383.14       170.98 o                         
  15   9   3        121.52         10.28        48.86 o                         
  17   9   3         29.47        -80.28        80.28 o                         
 -18  10   3         30.85         35.07        59.97 o                         
 -16  10   3        443.91        426.61       115.77 o                         
 -14  10   3        178.89        451.01       203.54 o                         
 -12  10   3        791.78       1100.09       168.76 o                         
 -10  10   3        494.89        421.43       121.23 o                         
  -8  10   3         69.62        144.93       104.68 o                         
  -6  10   3        533.99        771.80       169.60 o                         
  -4  10   3       1568.95       1856.41       251.01 o                         
  -2  10   3        216.41        115.02        46.33 o                         
   0  10   3        584.00        583.22       200.57 o                         
   2  10   3         35.78        195.74        88.37 o                         
   4  10   3          6.89        217.79       102.24 o                         
   6  10   3        376.22        401.48       177.09 o                         
   8  10   3         27.77        408.03        94.93 o                         
  10  10   3        435.38        198.35       347.30 o                         
  12  10   3        157.27        660.63       713.96 o                         
  14  10   3         95.17         -9.59        65.84 o                         
  16  10   3        477.24        704.42       198.13 o                         
 -15  11   3        180.32        183.96       148.58 o                         
 -13  11   3       1679.95       1398.60       290.17 o                         
 -11  11   3       2915.58       3265.89       348.66 o                         
  -9  11   3       5434.52       5101.19       481.37 o                         
  -7  11   3       4075.67       3922.08       345.97 o                         
  -5  11   3        587.47        719.17       150.52 o                         
  -3  11   3        628.75       1572.55       494.38 o                         
  -1  11   3       2214.71       2270.57      1309.58 o                         
   1  11   3        478.11        435.88       191.97 o                         
   3  11   3         10.39        -28.18        55.22 o                         
   5  11   3          5.67        460.19       249.82 o                         
   7  11   3        712.88        372.83       214.07 o                         
   9  11   3       1748.65       1457.17       398.40 o                         
  11  11   3       2511.13       2509.13       439.15 o                         
  -8  12   3         85.94         55.16        73.74 o                         
  -6  12   3       1002.13        728.42       328.71 o                         
  -4  12   3        185.06         60.56        91.09 o                         
  -2  12   3        283.05        142.02       379.99 o                         
   0  12   3         49.51        105.21       119.92 o                         
   2  12   3        346.35        343.20       139.29 o                         
   4  12   3        529.63        159.72       479.92 o                         
   6  12   3        953.02        510.16       452.30 o                         
   8  12   3        687.45        686.35       431.27 o                         
 -28   0   4       3657.60       4183.24       408.62 o                         
 -26   0   4        994.95       1690.41       428.94 o                         
 -24   0   4       1243.76       1375.87       193.05 o                         
 -22   0   4       2197.05       2171.55       238.60 o                         
 -20   0   4       2021.27       1984.47       228.35 o                         
 -18   0   4       7931.81       8155.10       353.01 o                         
 -16   0   4      18041.22      18100.29       611.51 o                         
 -14   0   4       3290.10       3135.47       173.73 o                         
 -12   0   4      35457.35      34889.04       718.06 o                         
 -10   0   4      60487.71      57500.68      1251.81 o                         
  -8   0   4      10796.08      10064.40       258.41 o                         
  -6   0   4      34524.38      33429.10       688.10 o                         
  -4   0   4       2186.69       2278.26        89.58 o                         
  -2   0   4      48641.07      51748.37      1167.51 o                         
   0   0   4         53.66         80.98        20.35 o                         
   2   0   4      10871.40      10719.80       301.10 o                         
   4   0   4      17784.60      18356.23       436.91 o                         
   6   0   4         16.24         60.29        16.49 o                         
   8   0   4       1220.70       1047.19        78.49 o                         
  10   0   4       3300.88       3429.35       163.87 o                         
  12   0   4       3895.55       4017.69       172.75 o                         
  14   0   4       1584.73       1640.93       114.72 o                         
  16   0   4         57.61         98.14        36.08 o                         
  18   0   4       1675.50       1638.02       197.42 o                         
  20   0   4         43.54        -26.16        40.48 o                         
  22   0   4        436.60        732.86       219.54 o                         
  24   0   4          4.80        178.82       218.26 o                         
  26   0   4       1426.46        907.24       660.05 o                         
 -29   1   4        722.56        575.37       117.21 o                         
 -27   1   4        755.39        984.08       155.12 o                         
 -25   1   4       1401.39       1647.32       174.99 o                         
 -23   1   4       1049.79       1206.20       115.45 o                         
 -21   1   4       1901.59       1797.38       134.67 o                         
 -19   1   4       1198.28       1197.34        91.00 o                         
 -17   1   4         59.22         86.95        20.22 o                         
 -15   1   4        746.82        977.78        66.83 o                         
 -13   1   4         13.04         45.79        13.72 o                         
 -11   1   4       2538.39       2313.46        80.83 o                         
  -9   1   4          0.75         18.71        10.23 o                         
  -7   1   4        202.39        239.56        29.16 o                         
  -5   1   4       6741.57       7001.81       142.00 o                         
  -3   1   4      48591.39      48797.40       728.28 o                         
  -1   1   4        321.49        229.63        22.38 o                         
   1   1   4       5866.48       6005.03       127.88 o                         
   3   1   4      31643.24      31948.27       506.28 o                         
   5   1   4       2781.96       2845.92        94.72 o                         
   7   1   4       4908.34       4471.96       132.40 o                         
   9   1   4       9246.60       9480.93       236.95 o                         
  11   1   4       9319.68       9676.74       247.13 o                         
  13   1   4        125.69         98.03        29.81 o                         
  15   1   4         71.12         77.87        35.47 o                         
  17   1   4       1132.23        980.13       110.80 o                         
  19   1   4          0.11        -46.16        47.24 o                         
  21   1   4         93.37        -34.19       128.85 o                         
  23   1   4        163.52        142.62       120.10 o                         
  25   1   4          3.37         27.18       159.10 o                         
 -28   2   4       2059.50       2465.29       244.22 o                         
 -26   2   4          7.78         50.27        43.05 o                         
 -24   2   4          8.41         38.80       100.13 o                         
 -22   2   4         11.68        170.07        46.83 o                         
 -20   2   4         10.85        186.04        36.64 o                         
 -18   2   4        152.61        137.33        35.63 o                         
 -16   2   4        831.28        975.94        69.34 o                         
 -14   2   4       2107.87       2173.62        86.91 o                         
 -12   2   4       3032.57       2942.37       102.83 o                         
 -10   2   4       3543.23       3708.17       122.77 o                         
  -8   2   4      11381.55      11260.47       237.19 o                         
  -6   2   4       7754.01       7906.24       175.48 o                         
  -4   2   4        883.39        899.35        46.39 o                         
  -2   2   4        562.65        480.38        33.29 o                         
   0   2   4        111.54         84.75        15.65 o                         
   2   2   4      17196.36      17295.60       303.13 o                         
   4   2   4      16522.13      16354.02       285.08 o                         
   6   2   4      12441.28      11731.42       255.35 o                         
   8   2   4      13633.65      13454.98       283.45 o                         
  10   2   4      29401.59      29724.58       536.05 o                         
  12   2   4      10301.86      10536.49       258.49 o                         
  14   2   4       7788.39       8031.21       233.93 o                         
  16   2   4      12450.18      12929.32       497.33 o                         
  18   2   4        539.33        452.67        77.03 o                         
  20   2   4        426.01        244.85       151.82 o                         
  22   2   4          9.14        -28.41        81.56 o                         
  24   2   4       1190.50        992.71       340.54 o                         
  26   2   4       1441.10        620.60       278.75 o                         
 -29   3   4         12.01        -33.69       337.91 o                         
 -27   3   4        781.51        731.80       119.31 o                         
 -25   3   4        348.24        294.11        82.25 o                         
 -23   3   4        102.55         40.58        41.02 o                         
 -21   3   4        544.16        637.21        88.58 o                         
 -19   3   4       1557.54       1614.57       107.20 o                         
 -17   3   4       1422.97       1392.49        86.49 o                         
 -15   3   4      15874.67      15983.13       329.84 o                         
 -13   3   4       1961.47       1786.84       116.57 o                         
 -11   3   4       1209.26       1296.42        77.53 o                         
  -9   3   4       2978.61       2968.14        91.63 o                         
  -7   3   4       9974.62       9660.11       200.74 o                         
  -5   3   4       7412.85       7162.78       146.43 o                         
  -3   3   4      23939.61      23791.12       374.57 o                         
  -1   3   4      12108.29      12568.58       252.70 o                         
   1   3   4       1483.71       1505.43        61.81 o                         
   3   3   4       1026.34       1247.67        62.56 o                         
   5   3   4         14.07         80.29        20.79 o                         
   7   3   4       1717.25       1789.01        82.28 o                         
   9   3   4        666.90        771.64        73.08 o                         
  11   3   4         33.11         43.62        26.13 o                         
  13   3   4       6059.63       5977.08       188.50 o                         
  15   3   4       8180.30       7751.85       311.17 o                         
  17   3   4       3683.96       3832.44       271.84 o                         
  19   3   4        333.35        386.64       171.16 o                         
  21   3   4        169.31        282.77        97.64 o                         
  23   3   4        841.14       1370.49       519.36 o                         
  25   3   4        808.23        499.64       186.71 o                         
 -28   4   4          5.31        -13.51        86.83 o                         
 -26   4   4        470.08        474.85        91.42 o                         
 -24   4   4       3752.26       3864.97       245.22 o                         
 -22   4   4       4244.46       4529.87       245.30 o                         
 -20   4   4       5022.92       5084.20       227.09 o                         
 -18   4   4       7711.71       7767.32       247.84 o                         
 -16   4   4      18757.47      18939.12       404.42 o                         
 -14   4   4        308.66        270.76        37.28 o                         
 -12   4   4         44.73         40.25        17.29 o                         
 -10   4   4         21.61         -1.41        11.70 o                         
  -8   4   4       3615.99       3752.21       119.23 o                         
  -6   4   4       2161.21       1959.31        70.64 o                         
  -4   4   4       2177.80       2067.26        72.42 o                         
  -2   4   4      12354.61      11697.17       252.29 o                         
   0   4   4       1446.40       1271.22        73.65 o                         
   2   4   4      25939.07      26912.14       440.31 o                         
   4   4   4      17557.91      17484.40       352.47 o                         
   6   4   4       3790.22       3764.18       133.48 o                         
   8   4   4       3653.29       3533.84       120.12 o                         
  10   4   4         38.96          7.66        24.41 o                         
  12   4   4       3028.70       3176.52       138.41 o                         
  14   4   4        676.17        605.17        73.13 o                         
  16   4   4       4154.61       3876.79       259.86 o                         
  18   4   4       1697.50       1368.62       168.84 o                         
  20   4   4        592.83        586.24       153.23 o                         
  22   4   4       1154.56       1326.37       209.76 o                         
  24   4   4       2704.97       2942.94       374.16 o                         
 -27   5   4         92.34        137.98        66.02 o                         
 -25   5   4        596.26        468.32        93.64 o                         
 -23   5   4        205.26        258.47        93.28 o                         
 -21   5   4         44.17         85.05        43.91 o                         
 -19   5   4          3.62         19.45        30.22 o                         
 -17   5   4        452.29        355.73        64.70 o                         
 -15   5   4        235.29        284.22        40.86 o                         
 -13   5   4         52.84         35.06        24.60 o                         
 -11   5   4       1177.14       1135.36        75.98 o                         
  -9   5   4         56.97         38.71        29.62 o                         
  -7   5   4        536.86        488.72        40.35 o                         
  -5   5   4       1984.61       1898.44        78.95 o                         
  -3   5   4        209.70        343.00        41.07 o                         
  -1   5   4        251.22        266.83        37.56 o                         
   1   5   4         40.85        107.45        23.51 o                         
   3   5   4       1329.25       1195.58        74.21 o                         
   5   5   4        243.25        257.16        41.24 o                         
   7   5   4        609.84        563.54        55.40 o                         
   9   5   4          0.07         19.53        30.34 o                         
  11   5   4       1788.83       1799.64       115.71 o                         
  13   5   4        232.69        328.49        61.86 o                         
  15   5   4       1272.48        984.36       135.67 o                         
  17   5   4        201.42        161.85        50.85 o                         
  19   5   4          2.98        -41.38       113.87 o                         
  21   5   4          9.80        -28.58        88.06 o                         
  23   5   4        144.72        131.48       239.30 o                         
 -26   6   4        132.61        423.54       100.20 o                         
 -24   6   4       2515.20       2600.61       280.66 o                         
 -22   6   4       3009.15       3312.08       203.16 o                         
 -20   6   4       6954.62       7379.55       349.74 o                         
 -18   6   4       5935.97       5892.83       269.63 o                         
 -16   6   4       7107.53       7112.15       272.27 o                         
 -14   6   4        849.22       1032.42        93.54 o                         
 -12   6   4        529.85        577.46        88.44 o                         
 -10   6   4        524.63        594.01        62.09 o                         
  -8   6   4       5390.86       5297.36       178.88 o                         
  -6   6   4       3299.56       3158.11       114.87 o                         
  -4   6   4      10194.25      10107.40       257.74 o                         
  -2   6   4      12537.49      12437.04       285.43 o                         
   0   6   4      12211.97      11073.06       289.22 o                         
   2   6   4      23206.64      22680.43       451.72 o                         
   4   6   4      13937.76      14374.47       333.75 o                         
   6   6   4       9086.49       9102.45       247.22 o                         
   8   6   4        862.21        917.45        82.91 o                         
  10   6   4       1874.57       2004.83       137.28 o                         
  12   6   4       3023.78       2844.20       184.66 o                         
  14   6   4        585.48        571.96       110.35 o                         
  16   6   4        483.09        423.48       135.41 o                         
  18   6   4        565.80        531.46       118.62 o                         
  20   6   4       1714.50       2200.31       273.12 o                         
  22   6   4        978.73        962.14       175.95 o                         
 -25   7   4         45.25         74.25        54.10 o                         
 -23   7   4          8.14         20.21        61.08 o                         
 -21   7   4          3.01         12.57        63.20 o                         
 -19   7   4         27.27         40.55        57.28 o                         
 -17   7   4       1191.40       1270.90       130.49 o                         
 -15   7   4        596.20        623.56        78.89 o                         
 -13   7   4        255.18        295.96        54.66 o                         
 -11   7   4         27.72         10.40        40.24 o                         
  -9   7   4       3264.11       3130.80       162.28 o                         
  -7   7   4       4301.43       4105.29       144.14 o                         
  -5   7   4       1552.44       1747.11       101.71 o                         
  -3   7   4       2745.40       2582.90       126.34 o                         
  -1   7   4       2157.71       1900.91       110.71 o                         
   1   7   4         48.94         60.82        25.94 o                         
   3   7   4        669.68        735.39        77.93 o                         
   5   7   4        616.90        627.01        68.76 o                         
   7   7   4       2044.09       2268.98       155.10 o                         
   9   7   4        153.24         97.00        50.15 o                         
  11   7   4        384.97        389.56       127.68 o                         
  13   7   4       2459.76       2667.48       209.57 o                         
  15   7   4        492.52        829.27       351.06 o                         
  17   7   4        184.70         39.01        58.83 o                         
  19   7   4          2.36        -64.30        64.30 o                         
  21   7   4          8.28        262.93       436.53 o                         
 -22   8   4        850.50        865.06       116.60 o                         
 -20   8   4       2197.55       2305.09       227.37 o                         
 -18   8   4        122.19        100.61        83.00 o                         
 -16   8   4         14.52        206.77       105.04 o                         
 -14   8   4          7.65        192.23       113.84 o                         
 -12   8   4        203.81        206.49        52.96 o                         
 -10   8   4         10.52         79.29        55.25 o                         
  -8   8   4         33.57        -10.02        41.41 o                         
  -6   8   4        366.68        205.80        49.70 o                         
  -4   8   4         28.86         51.18        35.80 o                         
  -2   8   4        268.20        276.16        57.40 o                         
   0   8   4         46.27         66.66        54.61 o                         
   2   8   4       1963.39       1690.30       189.66 o                         
   4   8   4       6821.95       7272.68       340.61 o                         
   6   8   4       7086.39       7173.21       369.74 o                         
   8   8   4        909.78       1099.86       129.23 o                         
  10   8   4       1938.95       1708.32       203.36 o                         
  12   8   4       3866.96       3963.66       464.03 o                         
  14   8   4       2559.94       2927.50       235.97 o                         
  16   8   4       1213.88       1029.54       209.59 o                         
  18   8   4       2790.47       2524.03       432.57 o                         
  20   8   4       2744.38       1598.84       539.08 o                         
 -21   9   4         47.33         75.15        57.57 o                         
 -19   9   4          1.72        -19.77        66.66 o                         
 -17   9   4       1170.58       1253.85       186.79 o                         
 -15   9   4        725.18        901.16       132.40 o                         
 -13   9   4        111.94        349.92       226.19 o                         
 -11   9   4       1333.41       1674.49       171.70 o                         
  -9   9   4          2.20        224.81        59.78 o                         
  -7   9   4         34.61         10.24        49.72 o                         
  -5   9   4       1386.97       1334.62       173.94 o                         
  -3   9   4        767.45        500.41       138.14 o                         
  -1   9   4         21.55        130.35        71.94 o                         
   1   9   4        482.88        567.92       157.01 o                         
   3   9   4       1952.05       1575.72       294.09 o                         
   5   9   4       4535.52       4240.59       264.21 o                         
   7   9   4       2595.90       2898.82       239.98 o                         
   9   9   4        838.06       1089.48       222.80 o                         
  11   9   4        562.77        643.64       117.75 o                         
  13   9   4        569.31        348.21       108.03 o                         
  15   9   4        242.08         25.74       220.53 o                         
  17   9   4         66.15        145.99       191.30 o                         
 -18  10   4        843.31        465.23       121.88 o                         
 -16  10   4       2142.51       2521.17       244.60 o                         
 -14  10   4       2194.64       2066.88       232.36 o                         
 -12  10   4       6872.87       7500.86       466.14 o                         
 -10  10   4       7447.24       6960.46       612.56 o                         
  -8  10   4       3446.55       3895.07       436.21 o                         
  -6  10   4       5164.30       5594.86       452.10 o                         
  -4  10   4       4741.85       5166.03       434.59 o                         
  -2  10   4       2435.67       2380.33       282.74 o                         
   0  10   4        338.89        255.86       150.31 o                         
   2  10   4       1665.39       1717.59       467.11 o                         
   4  10   4       2713.35       3089.87       615.34 o                         
   6  10   4        877.55        834.31       251.85 o                         
   8  10   4        224.49        232.67        96.39 o                         
  10  10   4        544.94        956.42       186.90 o                         
  12  10   4         95.64         70.81        94.08 o                         
  14  10   4         18.28       -122.22       144.61 o                         
 -15  11   4         12.82        -31.56       120.97 o                         
 -13  11   4        129.42        107.03       108.26 o                         
 -11  11   4        167.18        310.35       106.62 o                         
  -9  11   4       1159.52       1032.90       232.06 o                         
  -7  11   4        146.12        150.75       137.02 o                         
  -5  11   4          7.93         80.02        56.99 o                         
  -3  11   4       2586.80       2250.59       484.80 o                         
  -1  11   4       2022.54       2447.76       493.47 o                         
   1  11   4        254.24        643.10       303.73 o                         
   3  11   4        985.72        857.91       268.68 o                         
   5  11   4          0.33         68.37        78.10 o                         
   7  11   4        121.12         72.56       356.32 o                         
   9  11   4         96.84        -71.57       109.13 o                         
  11  11   4        459.42        701.62       309.72 o                         
 -10  12   4          5.65        163.04       165.67 o                         
  -8  12   4        121.96        281.91        90.56 o                         
  -6  12   4       1223.36       1979.32       486.75 o                         
  -4  12   4          6.53         80.75        89.41 o                         
  -2  12   4        642.14        278.75       302.41 o                         
   0  12   4         59.10        -56.81        56.81 o                         
   2  12   4         37.64        -92.04       215.63 o                         
   4  12   4         29.16         67.92        78.89 o                         
   6  12   4       1283.09       1276.72       570.64 o                         
 -29   1   5       2405.45       2949.73       332.62 o                         
 -27   1   5       1442.13       1332.49       186.91 o                         
 -25   1   5        101.93        131.70       100.42 o                         
 -23   1   5         13.48        125.83        55.00 o                         
 -21   1   5       1913.30       2106.47       160.44 o                         
 -19   1   5       2236.74       2630.91       132.00 o                         
 -17   1   5       9429.91       9091.27       227.13 o                         
 -15   1   5      12570.68      11728.21       252.50 o                         
 -13   1   5       7625.76       7455.82       176.29 o                         
 -11   1   5      27647.17      28193.64       455.34 o                         
  -9   1   5       1195.18       1121.49        54.44 o                         
  -7   1   5      19322.76      19418.83       358.24 o                         
  -5   1   5      51934.87      52048.82      1004.09 o                         
  -3   1   5       3566.61       3627.17        97.66 o                         
  -1   1   5       3933.93       4044.77       110.85 o                         
   1   1   5        279.26        271.49        27.52 o                         
   3   1   5      14620.88      15027.79       263.07 o                         
   5   1   5      14576.14      14807.66       288.25 o                         
   7   1   5       6065.73       5833.19       166.87 o                         
   9   1   5       5315.98       4836.01       154.52 o                         
  11   1   5      14398.69      14289.94       314.97 o                         
  13   1   5        809.40        775.15        71.25 o                         
  15   1   5        276.38        213.98        64.58 o                         
  17   1   5        117.55         41.36        38.09 o                         
  19   1   5         17.84        115.71        87.03 o                         
  21   1   5        134.24        348.26        99.54 o                         
  23   1   5        336.81         27.72       265.60 o                         
  25   1   5       1340.70       1794.65       339.95 o                         
 -28   2   5       1725.80       1797.71       179.90 o                         
 -26   2   5       2407.93       2569.87       210.91 o                         
 -24   2   5        266.19        148.96       105.00 o                         
 -22   2   5          3.24         92.65        60.41 o                         
 -20   2   5       2058.05       2209.34       149.92 o                         
 -18   2   5       1583.11       1755.95       104.75 o                         
 -16   2   5       2909.27       2565.35       103.47 o                         
 -14   2   5        383.26        200.82        34.93 o                         
 -12   2   5         42.35         61.86        24.51 o                         
 -10   2   5       1454.29       1643.37        75.10 o                         
  -8   2   5        235.32        199.67        27.41 o                         
  -6   2   5      21463.57      21297.50       372.33 o                         
  -4   2   5       3222.19       3419.92        91.32 o                         
  -2   2   5      16695.05      17473.18       300.36 o                         
   0   2   5        367.41        344.25        33.28 o                         
   2   2   5      18596.94      17999.11       309.39 o                         
   4   2   5      16638.73      18078.39       330.38 o                         
   6   2   5      22255.61      22723.11       424.03 o                         
   8   2   5        475.13        458.80        50.78 o                         
  10   2   5        480.92        475.07        52.19 o                         
  12   2   5        316.34        195.00        33.81 o                         
  14   2   5       2318.32       2474.46       150.03 o                         
  16   2   5       3385.35       3564.64       226.24 o                         
  18   2   5          4.59         -3.55        38.83 o                         
  20   2   5        254.00        451.92       155.47 o                         
  22   2   5          0.03         42.61        65.07 o                         
  24   2   5        279.44        867.79       444.42 o                         
 -29   3   5        588.74        498.20       200.70 o                         
 -27   3   5        369.24        290.56        68.32 o                         
 -25   3   5       1535.11       1483.81       154.93 o                         
 -23   3   5       1708.43       1778.68       154.04 o                         
 -21   3   5        983.56        886.89        87.58 o                         
 -19   3   5        415.04        403.84        53.19 o                         
 -17   3   5       2598.94       2503.61       102.95 o                         
 -15   3   5         59.34         64.56        26.71 o                         
 -13   3   5       1415.69       1531.02       118.78 o                         
 -11   3   5         11.99         -0.45        17.92 o                         
  -9   3   5       2346.10       2589.87        86.98 o                         
  -7   3   5        483.87        511.21        39.03 o                         
  -5   3   5      16151.37      16568.09       333.09 o                         
  -3   3   5      22663.01      22873.97       370.14 o                         
  -1   3   5      12793.07      12449.58       233.53 o                         
   1   3   5      24990.04      25395.13       403.82 o                         
   3   3   5      11871.81      12037.90       236.07 o                         
   5   3   5      12325.14      11701.55       242.07 o                         
   7   3   5       8475.77       8338.41       233.57 o                         
   9   3   5       8299.11       7734.18       217.10 o                         
  11   3   5       2782.69       2999.37       134.47 o                         
  13   3   5       2208.16       2504.27       147.06 o                         
  15   3   5      12927.50      12582.47       453.23 o                         
  17   3   5       2112.33       2066.22       242.45 o                         
  19   3   5       2408.78       3357.18       401.42 o                         
  21   3   5       6606.24       7000.46       706.54 o                         
  23   3   5       2989.94       3081.57       535.14 o                         
 -28   4   5          4.93        -64.07       176.62 o                         
 -26   4   5         74.16        123.21        53.50 o                         
 -24   4   5        270.92        111.32        65.07 o                         
 -22   4   5        227.96        166.97        54.80 o                         
 -20   4   5       1581.73       1619.22       111.59 o                         
 -18   4   5        129.48         50.22        68.28 o                         
 -16   4   5       1194.89       1267.63       109.03 o                         
 -14   4   5        331.64        418.77        55.30 o                         
 -12   4   5       4375.87       3910.59       123.85 o                         
 -10   4   5        284.10        155.06        26.26 o                         
  -8   4   5       1423.12       1243.91        70.66 o                         
  -6   4   5      10221.19      10313.18       222.59 o                         
  -4   4   5      11177.69      11305.96       228.87 o                         
  -2   4   5        161.93        107.93        21.87 o                         
   0   4   5      11139.86      11731.97       258.16 o                         
   2   4   5       2086.15       2184.99        96.72 o                         
   4   4   5        195.34        257.90        34.47 o                         
   6   4   5         75.70         54.39        16.88 o                         
   8   4   5        496.40        593.52        75.34 o                         
  10   4   5       3162.63       3075.61       134.92 o                         
  12   4   5       5233.84       5098.29       219.83 o                         
  14   4   5        956.41        833.61       107.69 o                         
  16   4   5         48.93        174.44        96.30 o                         
  18   4   5        427.55        220.80       160.51 o                         
  20   4   5        478.27        464.99       117.30 o                         
  22   4   5        686.79        680.16       233.89 o                         
  24   4   5       1287.74       1299.06       378.67 o                         
 -27   5   5        684.31        655.04       171.17 o                         
 -25   5   5       6925.47       6971.58       315.92 o                         
 -23   5   5       5151.93       5563.67       261.84 o                         
 -21   5   5       4536.82       4866.82       257.73 o                         
 -19   5   5       2306.00       2138.82       182.76 o                         
 -17   5   5      15634.95      15851.83       501.37 o                         
 -15   5   5       2987.46       3209.64       133.62 o                         
 -13   5   5       1893.20       2158.85       103.94 o                         
 -11   5   5       6683.62       6983.62       203.79 o                         
  -9   5   5      10737.17      10529.89       250.12 o                         
  -7   5   5      15108.57      14970.16       284.23 o                         
  -5   5   5       2418.27       2176.80        89.12 o                         
  -3   5   5      29888.47      30329.08       537.80 o                         
  -1   5   5      22900.55      22420.88       433.22 o                         
   1   5   5       2641.20       2340.22       105.60 o                         
   3   5   5        352.32        267.69        36.45 o                         
   5   5   5       1543.53       1826.50       103.15 o                         
   7   5   5        409.47        404.87        50.04 o                         
   9   5   5       1351.82       1440.34        97.97 o                         
  11   5   5       1781.76       1691.43       136.85 o                         
  13   5   5        164.02        169.58        59.56 o                         
  15   5   5       1130.89       1077.34       122.49 o                         
  17   5   5        157.05        299.33       151.26 o                         
  19   5   5       1207.98       1033.32       159.54 o                         
  21   5   5       1122.40       1568.49       381.30 o                         
  23   5   5        274.23        229.52       120.87 o                         
 -26   6   5         19.56         75.46        89.75 o                         
 -24   6   5        213.03        216.92        61.77 o                         
 -22   6   5       1034.38        860.60       128.56 o                         
 -20   6   5         41.94        132.57        55.89 o                         
 -18   6   5        534.89        415.49        66.14 o                         
 -16   6   5          0.48         69.50        66.65 o                         
 -14   6   5        271.25        272.80        48.36 o                         
 -12   6   5       2205.73       2115.60       146.96 o                         
 -10   6   5          9.84         63.75        28.21 o                         
  -8   6   5         90.67         72.54        33.80 o                         
  -6   6   5       2087.22       2053.00        91.73 o                         
  -4   6   5       4395.53       4309.42       155.97 o                         
  -2   6   5       2004.43       1972.72       103.87 o                         
   0   6   5         56.79         17.29        30.15 o                         
   2   6   5       5396.79       5878.82       182.62 o                         
   4   6   5       2966.79       2965.52       130.66 o                         
   6   6   5       3952.64       4060.76       155.11 o                         
   8   6   5       7191.87       7275.88       254.57 o                         
  10   6   5        169.08        201.81        63.43 o                         
  12   6   5        813.92        579.07       136.90 o                         
  14   6   5         16.90         43.60        38.68 o                         
  16   6   5        710.06        168.76        89.45 o                         
  18   6   5         73.68         17.56        46.37 o                         
  20   6   5        272.78        126.22       187.19 o                         
  22   6   5        133.67        241.99       293.21 o                         
 -25   7   5       1230.44        974.86       199.13 o                         
 -23   7   5       1961.59       1912.65       180.61 o                         
 -21   7   5       2268.59       2734.38       195.98 o                         
 -19   7   5        501.88        579.97        92.40 o                         
 -17   7   5        371.57        475.79        78.99 o                         
 -15   7   5        268.84        388.35        71.46 o                         
 -13   7   5       1389.02       1605.85       128.81 o                         
 -11   7   5       3176.83       3304.62       164.46 o                         
  -9   7   5        117.77        164.92        54.66 o                         
  -7   7   5       1586.73       1353.52        84.71 o                         
  -5   7   5       3674.81       3595.24       154.62 o                         
  -3   7   5       7593.38       7729.67       222.16 o                         
  -1   7   5       8440.45       9011.76       253.81 o                         
   1   7   5      21867.24      22041.50       463.40 o                         
   3   7   5       9506.24       9910.56       297.19 o                         
   5   7   5       3193.97       3228.10       149.98 o                         
   7   7   5         39.57         42.24        35.34 o                         
   9   7   5        676.55        750.57        92.87 o                         
  11   7   5        138.36        228.11        73.43 o                         
  13   7   5       1089.31        684.79       170.80 o                         
  15   7   5       8668.44       8494.37       606.26 o                         
  17   7   5       4457.22       4566.93       542.77 o                         
  19   7   5       3512.32       4206.07       372.09 o                         
 -22   8   5          3.15        105.42       131.51 o                         
 -20   8   5        836.39       1041.07       154.07 o                         
 -18   8   5       1968.83       2006.53       192.94 o                         
 -16   8   5        359.70        317.03        83.29 o                         
 -14   8   5        146.01        244.38        57.56 o                         
 -12   8   5        305.45        302.14        87.53 o                         
 -10   8   5          0.32         -3.25        44.21 o                         
  -8   8   5        732.58        742.18        78.82 o                         
  -6   8   5       1214.00       1433.38       152.11 o                         
  -4   8   5         12.58         -4.85        62.37 o                         
  -2   8   5        372.28        465.21        96.81 o                         
   0   8   5       3720.05       3789.25       206.99 o                         
   2   8   5      15354.04      15213.48       587.51 o                         
   4   8   5       2680.35       3053.83       222.55 o                         
   6   8   5       2148.84       2401.37       214.97 o                         
   8   8   5        268.59        351.93        69.58 o                         
  10   8   5          0.96        -42.52        82.33 o                         
  12   8   5        410.42        428.68       486.49 o                         
  14   8   5        887.77        998.90       181.40 o                         
  16   8   5        939.63        821.77       243.59 o                         
  18   8   5        192.32        104.04       115.77 o                         
 -21   9   5        974.39       1156.93       152.30 o                         
 -19   9   5        936.76        988.40       192.34 o                         
 -17   9   5       1931.05       1928.97       221.88 o                         
 -15   9   5       1746.30       1706.32       204.83 o                         
 -13   9   5       2246.83       2639.25       279.89 o                         
 -11   9   5       1367.81       1476.30       221.33 o                         
  -9   9   5       1128.35       1143.22       120.27 o                         
  -7   9   5       5987.84       5830.79       279.57 o                         
  -5   9   5       1786.14       2313.18       190.26 o                         
  -3   9   5         12.67         25.08        72.77 o                         
  -1   9   5          9.68         53.58        46.85 o                         
   1   9   5       3363.50       2309.61       317.33 o                         
   3   9   5       4188.38       4379.10       284.53 o                         
   5   9   5       1410.04       1403.35       173.61 o                         
   7   9   5        679.26        431.52       168.53 o                         
   9   9   5        459.38        582.93       131.04 o                         
  11   9   5        634.52        545.08       183.35 o                         
  13   9   5        776.96        957.66       162.48 o                         
  15   9   5        349.19        303.25       120.15 o                         
  17   9   5        190.66        349.53       345.80 o                         
 -18  10   5        128.25         72.11        94.03 o                         
 -16  10   5        170.23        540.33       132.87 o                         
 -14  10   5          3.29         65.22        67.62 o                         
 -12  10   5          3.29        -28.04        55.47 o                         
 -10  10   5         29.83        102.15        84.11 o                         
  -8  10   5         62.92        105.37        82.74 o                         
  -6  10   5         17.42        -84.15        84.15 o                         
  -4  10   5        270.04        419.72       137.68 o                         
  -2  10   5        912.92       1213.08       224.50 o                         
   0  10   5        311.17        731.05       333.97 o                         
   2  10   5        594.00        588.25       208.43 o                         
   6  10   5        864.12        507.90       419.43 o                         
   8  10   5         13.58        179.39        58.72 o                         
  10  10   5        459.77        518.64       176.49 o                         
  12  10   5        251.05        192.32       190.92 o                         
  14  10   5          3.82        108.89       112.26 o                         
 -15  11   5       1851.04       1381.19       411.62 o                         
 -13  11   5       1260.40       1551.69       209.04 o                         
 -11  11   5       2252.29       2306.42       330.98 o                         
  -9  11   5       2583.07       2729.90       442.14 o                         
  -7  11   5       2032.40       2182.68       414.87 o                         
  -5  11   5       1183.91       1149.56       205.60 o                         
  -3  11   5          7.70        126.22        92.04 o                         
  -1  11   5         28.71        124.77        40.95 o                         
   1  11   5        189.47        144.23       357.64 o                         
   3  11   5        331.70        407.73       239.30 o                         
   5  11   5       1699.00       1742.75       521.99 o                         
   7  11   5       1213.12       1239.00       329.08 o                         
   9  11   5        369.30        277.97       146.95 o                         
  11  11   5        877.70        942.29       365.53 o                         
 -10  12   5          7.20       -228.78       228.78 o                         
  -8  12   5         48.97        348.29        92.21 o                         
  -6  12   5          5.22        144.36        67.62 o                         
  -4  12   5         30.22        155.27       114.63 o                         
  -2  12   5        428.81        317.81       228.78 o                         
   0  12   5        198.79         43.63       130.69 o                         
   2  12   5        669.99        678.98       290.00 o                         
   4  12   5        572.25       -142.00       294.52 o                         
 -30   0   6        752.24       1362.17       578.53 o                         
 -28   0   6         14.75         94.67        71.00 o                         
 -26   0   6        959.03       1330.28       276.40 o                         
 -24   0   6       1437.36       1314.66       252.61 o                         
 -22   0   6       1831.15       1771.15       181.64 o                         
 -20   0   6       1556.46       1769.62       201.94 o                         
 -18   0   6       7050.94       6955.73       315.27 o                         
 -16   0   6      24174.85      25482.34       837.27 o                         
 -14   0   6      13723.62      12497.84       393.83 o                         
 -12   0   6      23342.62      24206.15       532.56 o                         
 -10   0   6      25600.59      23970.89       518.91 o                         
  -8   0   6      15500.98      15136.89       437.34 o                         
  -6   0   6       3853.40       4172.42       141.78 o                         
  -4   0   6        235.32        162.13        37.32 o                         
  -2   0   6        268.30        282.36        49.34 o                         
   0   0   6        714.04        775.18        71.28 o                         
   2   0   6       6087.15       5844.94       197.90 o                         
   4   0   6       2283.48       2704.45       125.77 o                         
   6   0   6      16442.65      16812.76       428.64 o                         
   8   0   6      19487.86      20538.01       508.59 o                         
  10   0   6        719.81        731.18        68.22 o                         
  12   0   6        921.32        959.34        86.58 o                         
  14   0   6        292.38        630.99       130.20 o                         
  16   0   6         17.79        -84.15       105.19 o                         
  18   0   6          4.30        107.41        84.90 o                         
  22   0   6        167.41        213.40        84.15 o                         
  24   0   6         82.34        -67.03        75.62 o                         
 -29   1   6        267.83        392.83        79.08 o                         
 -27   1   6        787.95        688.95       121.80 o                         
 -25   1   6        609.01        647.48       120.95 o                         
 -23   1   6         14.06         16.29        49.79 o                         
 -21   1   6        221.52        147.44        52.37 o                         
 -19   1   6        508.11        402.45        48.08 o                         
 -17   1   6        791.71        794.71        69.30 o                         
 -15   1   6       2530.70       2458.88        94.99 o                         
 -13   1   6       4189.26       4354.77       124.24 o                         
 -11   1   6        366.04        382.15        37.08 o                         
  -9   1   6       2417.15       2509.28        92.90 o                         
  -7   1   6      20750.88      21603.34       377.28 o                         
  -5   1   6        640.36        518.49        35.67 o                         
  -3   1   6       9257.11       9401.29       190.57 o                         
  -1   1   6      13377.30      13514.04       259.78 o                         
   1   1   6      49430.34      49735.66       701.72 o                         
   3   1   6      26635.86      27135.04       438.92 o                         
   5   1   6       5862.53       6182.93       148.14 o                         
   7   1   6       1043.72        950.05        71.05 o                         
   9   1   6         91.65         49.56        18.67 o                         
  11   1   6        294.08        236.29        36.36 o                         
  13   1   6       2320.09       2518.52       130.96 o                         
  15   1   6         42.74        134.84        83.29 o                         
  17   1   6        316.84        250.69        96.11 o                         
  19   1   6       1355.61       1256.92       281.16 o                         
  21   1   6        578.61        640.47       177.69 o                         
  23   1   6          1.73        202.49       107.82 o                         
 -28   2   6         13.48         64.33        52.98 o                         
 -26   2   6        245.01        123.19        85.14 o                         
 -24   2   6        532.03        293.83       147.65 o                         
 -22   2   6        400.47        302.90        59.93 o                         
 -20   2   6        977.92       1079.82        95.62 o                         
 -18   2   6        321.38        258.72        44.36 o                         
 -16   2   6       1632.18       1713.54        85.44 o                         
 -14   2   6       2361.40       2287.18        92.68 o                         
 -12   2   6       2740.99       2523.77       114.87 o                         
 -10   2   6       8094.14       7763.16       211.67 o                         
  -8   2   6        764.61        820.09        61.48 o                         
  -6   2   6       4695.50       4627.60       108.82 o                         
  -4   2   6       6110.85       6040.29       135.86 o                         
  -2   2   6        738.30        608.42        43.80 o                         
   0   2   6      43845.28      44652.43       656.25 o                         
   2   2   6      14054.52      13131.36       248.77 o                         
   4   2   6       3013.23       2698.57        90.76 o                         
   6   2   6      25908.95      25957.30       480.16 o                         
   8   2   6      14789.40      14703.32       336.92 o                         
  10   2   6       8875.77       8775.36       240.58 o                         
  12   2   6       1533.61       1815.06       111.50 o                         
  14   2   6       1578.08       1794.70       146.18 o                         
  16   2   6       1670.38       2018.39       274.45 o                         
  18   2   6       2927.81       2997.70       293.64 o                         
  20   2   6       4461.16       4018.97       415.47 o                         
  22   2   6       1361.65       1685.67       456.25 o                         
  24   2   6        736.46        715.27       303.73 o                         
 -29   3   6         73.87          3.22        42.41 o                         
 -27   3   6        839.21        710.81       109.25 o                         
 -25   3   6        497.28        849.48       136.60 o                         
 -23   3   6       1706.57       2186.30       173.79 o                         
 -21   3   6       1937.42       1946.98       129.51 o                         
 -19   3   6         17.94          4.73        37.97 o                         
 -17   3   6       1121.07       1028.53        90.35 o                         
 -15   3   6        670.08        728.89        66.41 o                         
 -13   3   6       7178.20       7183.19       220.50 o                         
 -11   3   6      13311.31      13785.77       306.79 o                         
  -9   3   6      12844.85      12138.59       277.08 o                         
  -7   3   6         17.70         61.09        13.71 o                         
  -5   3   6      33342.00      35255.51       521.69 o                         
  -3   3   6      10008.85      10927.00       213.10 o                         
  -1   3   6        710.15        668.04        49.68 o                         
   1   3   6       7405.40       8402.39       186.07 o                         
   3   3   6       1493.21       1588.87        81.09 o                         
   5   3   6       2416.37       2751.03       107.28 o                         
   7   3   6       4527.41       4695.91       165.10 o                         
   9   3   6       4401.74       4280.90       158.18 o                         
  11   3   6       9101.35       9207.39       261.56 o                         
  13   3   6        165.53        131.44        36.81 o                         
  15   3   6       2565.95       2090.31       232.04 o                         
  17   3   6         49.63         11.63       127.43 o                         
  19   3   6       1052.98        597.15       200.45 o                         
  21   3   6       1691.70       2275.33       979.56 o                         
  23   3   6       2000.60       1353.31       301.10 o                         
 -28   4   6        681.46        939.17       112.48 o                         
 -26   4   6       2784.97       3173.15       222.56 o                         
 -24   4   6       2161.89       2284.78       212.54 o                         
 -22   4   6       4128.88       3976.94       186.81 o                         
 -20   4   6        323.70        381.52        82.52 o                         
 -18   4   6       1141.68       1009.30       138.79 o                         
 -16   4   6         64.13         60.48        38.00 o                         
 -14   4   6       1225.46       1101.05        76.64 o                         
 -12   4   6       9252.56       9308.72       231.99 o                         
 -10   4   6      12077.01      12195.90       268.64 o                         
  -8   4   6       4326.88       4243.02       132.25 o                         
  -6   4   6       3565.30       2993.84        95.26 o                         
  -4   4   6      37646.84      39704.62       611.75 o                         
  -2   4   6      21181.79      21741.93       411.81 o                         
   0   4   6      10145.46      10230.14       248.17 o                         
   2   4   6       1217.56       1034.72        72.66 o                         
   4   4   6        639.59        504.36        51.00 o                         
   6   4   6        730.16        511.11        51.72 o                         
   8   4   6        134.16        217.44        43.40 o                         
  10   4   6       7765.50       8060.13       255.80 o                         
  12   4   6       5717.81       5839.51       271.72 o                         
  14   4   6       1077.94       1078.46       145.45 o                         
  16   4   6       1728.24       1800.48       199.86 o                         
  18   4   6       4784.99       4849.65       573.60 o                         
  20   4   6       2298.49       1706.10       255.86 o                         
  22   4   6        621.66        516.23       131.19 o                         
 -27   5   6        259.29        226.47       140.24 o                         
 -25   5   6         10.67        108.78        59.86 o                         
 -23   5   6         13.40        -54.06        79.80 o                         
 -21   5   6          1.58         45.35        49.69 o                         
 -19   5   6          7.63         47.32        36.30 o                         
 -17   5   6        146.14        287.81        68.21 o                         
 -15   5   6         22.53         36.74        24.07 o                         
 -13   5   6         54.95         51.46        41.01 o                         
 -11   5   6         61.10         61.42        20.21 o                         
  -9   5   6         30.42         30.31        26.45 o                         
  -7   5   6         10.99         65.29        18.63 o                         
  -5   5   6       1023.02       1062.97        79.05 o                         
  -3   5   6        706.86        616.08        61.17 o                         
  -1   5   6        412.10        452.86        48.66 o                         
   1   5   6       1459.99       1423.37        92.81 o                         
   3   5   6       3932.25       3748.64       140.60 o                         
   5   5   6        252.40        250.69        37.08 o                         
   7   5   6       1599.47       1606.47       102.67 o                         
   9   5   6        748.82        703.69        79.56 o                         
  11   5   6          0.88        -31.81        31.81 o                         
  13   5   6         28.74        257.04        73.81 o                         
  15   5   6          8.70         67.06        72.47 o                         
  17   5   6        244.43        151.52        80.01 o                         
  19   5   6         23.31        217.63        97.80 o                         
  21   5   6         38.12        139.77       220.56 o                         
 -26   6   6       3683.29       4011.64       405.00 o                         
 -24   6   6       3264.39       3110.15       441.97 o                         
 -22   6   6       6070.95       5593.48       390.66 o                         
 -20   6   6       1924.30       1829.08       254.96 o                         
 -18   6   6       1055.61       1118.70        97.85 o                         
 -16   6   6        321.23        302.03        54.29 o                         
 -14   6   6        234.44        243.09        39.55 o                         
 -12   6   6       5027.50       4981.53       180.85 o                         
 -10   6   6       1949.77       1813.49       116.75 o                         
  -8   6   6       3315.94       2941.43       131.24 o                         
  -6   6   6       8418.51       7807.81       248.54 o                         
  -4   6   6      17656.28      17921.47       396.77 o                         
  -2   6   6       8382.22       8309.23       231.39 o                         
   0   6   6      14527.17      14163.41       340.28 o                         
   2   6   6        231.71        173.23        32.93 o                         
   4   6   6       2933.07       3056.54       132.21 o                         
   6   6   6       2213.01       2595.98       126.59 o                         
   8   6   6        113.44        188.75        45.03 o                         
  10   6   6       1800.08       2004.71       145.41 o                         
  12   6   6        567.54        489.87        94.29 o                         
  14   6   6       1874.30       1538.92       239.14 o                         
  16   6   6       1330.83       1135.88       214.37 o                         
  18   6   6       1334.99        865.06       284.67 o                         
  20   6   6       1347.90       1157.62       215.17 o                         
 -25   7   6         15.09         32.24       180.67 o                         
 -23   7   6        181.62        119.94       164.27 o                         
 -21   7   6         48.89        193.71       111.06 o                         
 -19   7   6        178.08        299.17        64.10 o                         
 -17   7   6         24.08         98.38        51.31 o                         
 -15   7   6        348.36        365.10       151.24 o                         
 -13   7   6        220.91        169.42        43.33 o                         
 -11   7   6       5664.60       5321.58       209.96 o                         
  -9   7   6        653.36        692.52        80.07 o                         
  -7   7   6         62.37         51.72        30.79 o                         
  -5   7   6       1628.55       1664.17       119.96 o                         
  -3   7   6       1012.75       1037.97        89.49 o                         
  -1   7   6        941.64        865.74        84.43 o                         
   1   7   6       1106.47       1004.63       105.78 o                         
   3   7   6       3334.49       3366.84       183.50 o                         
   5   7   6        304.04        274.41        58.75 o                         
   7   7   6        416.91        289.69        86.05 o                         
   9   7   6        683.82        749.40       102.65 o                         
  11   7   6       3919.46       4797.08       361.43 o                         
  13   7   6         64.20        103.54        87.48 o                         
  15   7   6         98.28          7.07       102.46 o                         
  17   7   6          7.11        -55.22       126.22 o                         
  19   7   6         99.85        308.64       135.12 o                         
 -22   8   6        214.37        245.25        67.06 o                         
 -20   8   6         67.86         32.59       121.86 o                         
 -18   8   6        524.90        329.18        68.32 o                         
 -16   8   6        340.53        362.83        72.05 o                         
 -14   8   6        272.87        311.97        69.95 o                         
 -12   8   6        367.29        311.26        69.66 o                         
 -10   8   6        832.60        682.15       108.57 o                         
  -8   8   6        502.76        530.96        81.82 o                         
  -6   8   6       4104.98       4627.49       235.25 o                         
  -4   8   6       6973.37       7115.00       309.43 o                         
  -2   8   6       6582.30       6682.98       298.46 o                         
   0   8   6      15794.14      14872.22       537.23 o                         
   2   8   6       2494.22       2716.76       211.93 o                         
   4   8   6         59.88         40.39        49.65 o                         
   6   8   6       3105.88       3709.69       269.55 o                         
   8   8   6       6088.43       6352.01       332.72 o                         
  10   8   6       4557.21       4537.78       428.17 o                         
  12   8   6       2280.32       2552.95       360.06 o                         
  14   8   6       4594.93       5660.82       410.55 o                         
  16   8   6       2923.77       2700.38       341.33 o                         
  18   8   6       2058.16       1801.94       405.22 o                         
 -21   9   6        283.62        514.95       176.88 o                         
 -19   9   6        831.94       1093.99       144.65 o                         
 -17   9   6        111.33         95.66        45.78 o                         
 -15   9   6        527.72        489.73        94.28 o                         
 -13   9   6        866.25        739.53       129.09 o                         
 -11   9   6        346.44        443.60       117.66 o                         
  -9   9   6        229.80        199.56        76.05 o                         
  -7   9   6        235.35        193.04        87.97 o                         
  -5   9   6         95.61        121.11        57.20 o                         
  -3   9   6       3834.05       3954.06       281.65 o                         
  -1   9   6       5449.73       5802.53       351.63 o                         
   1   9   6       4117.89       4133.32       352.35 o                         
   3   9   6       1402.97       1094.79       246.05 o                         
   5   9   6       1744.60       1663.99       225.86 o                         
   7   9   6        282.18        583.42       245.74 o                         
   9   9   6        235.24        104.29        98.14 o                         
  11   9   6        569.87        625.06       153.49 o                         
  13   9   6        413.59        542.91       154.79 o                         
  15   9   6        607.36        425.26       142.68 o                         
 -18  10   6       1737.66       1570.36       488.93 o                         
 -16  10   6       5205.53       5840.29       421.97 o                         
 -14  10   6       5209.74       6776.38       543.96 o                         
 -12  10   6       6490.58       7021.50       438.62 o                         
 -10  10   6       5233.66       4876.18      1188.64 o                         
  -8  10   6        582.53        849.12       283.33 o                         
  -6  10   6         55.24         95.32        99.64 o                         
  -4  10   6       1196.87       1241.83       700.81 o                         
  -2  10   6       1176.08       1138.65       415.49 o                         
   0  10   6         82.81         57.18        87.16 o                         
   2  10   6         13.44       -120.97       120.97 o                         
   4  10   6         60.23        -56.51        56.51 o                         
   6  10   6         31.29         77.36       173.29 o                         
   8  10   6        124.66        130.99        73.11 o                         
  10  10   6        313.00        643.99       158.36 o                         
  12  10   6          6.74        166.98        74.10 o                         
 -15  11   6        225.78        145.54       423.38 o                         
 -13  11   6         56.03         28.66        86.24 o                         
 -11  11   6         59.24        156.57        67.97 o                         
  -9  11   6       1074.29       1047.18       245.03 o                         
  -7  11   6       2893.23       2475.21       303.40 o                         
  -5  11   6         86.58        113.77       158.84 o                         
  -3  11   6         32.00         31.89        54.36 o                         
  -1  11   6        244.60        307.69       117.80 o                         
   1  11   6        189.48        106.56        50.12 o                         
   3  11   6        373.57        297.17       130.23 o                         
   5  11   6        647.42        465.45       512.79 o                         
   7  11   6        325.11        597.97       195.24 o                         
   9  11   6        108.77        210.23       195.28 o                         
  -8  12   6         29.08         11.94       113.08 o                         
  -6  12   6        516.20        299.06       177.10 o                         
  -4  12   6         18.46         18.73       147.26 o                         
  -2  12   6        768.01       1253.42       346.25 o                         
   0  12   6       1730.63       3297.16       485.11 o                         
   2  12   6       1903.40        915.13       515.42 o                         
   4  12   6       2232.12       2072.19       683.72 o                         
 -29   1   7         20.94        -20.04        50.85 o                         
 -27   1   7          6.19          9.01        67.03 o                         
 -25   1   7       1464.76       1381.28       200.96 o                         
 -23   1   7       2877.82       3277.78       195.67 o                         
 -21   1   7       2311.50       2757.68       171.36 o                         
 -19   1   7       6651.68       6084.58       188.42 o                         
 -17   1   7       3959.59       3782.93       134.75 o                         
 -15   1   7       9017.25       8255.26       195.83 o                         
 -13   1   7      26056.04      25375.86       427.88 o                         
 -11   1   7      10904.34      10289.53       237.42 o                         
  -9   1   7       1118.86       1209.01        59.95 o                         
  -7   1   7        982.76       1126.50        52.77 o                         
  -5   1   7        268.75        253.21        27.26 o                         
  -3   1   7       2492.34       2207.19        80.34 o                         
  -1   1   7       3664.99       4107.11       115.37 o                         
   1   1   7      25833.65      25879.80       416.50 o                         
   3   1   7      13553.00      13481.07       260.11 o                         
   5   1   7       3999.50       3466.04       111.61 o                         
   7   1   7       3145.71       3260.18       134.53 o                         
   9   1   7        350.50        250.15        39.51 o                         
  11   1   7         89.81        113.54        27.88 o                         
  13   1   7        649.33        742.31        87.66 o                         
  15   1   7        441.51        484.60        81.48 o                         
  17   1   7        112.74         24.77        60.98 o                         
  21   1   7        180.33        209.18       106.66 o                         
  23   1   7       2078.25       1780.96       363.72 o                         
 -28   2   7         13.42         45.40        73.08 o                         
 -26   2   7        435.30        306.91       104.93 o                         
 -24   2   7       1254.96       1361.91       143.54 o                         
 -22   2   7        342.13        285.84        53.42 o                         
 -20   2   7        189.96        129.66        46.32 o                         
 -18   2   7        792.55        730.61        64.58 o                         
 -16   2   7        455.35        306.93        37.55 o                         
 -14   2   7       1468.57       1432.84        86.46 o                         
 -12   2   7         12.57         29.18        13.87 o                         
 -10   2   7       2911.91       2828.73       112.40 o                         
  -8   2   7        209.79        147.70        19.62 o                         
  -6   2   7       9782.60      10044.72       200.31 o                         
  -4   2   7      23998.90      25117.01       418.58 o                         
  -2   2   7      34737.56      35252.29       543.02 o                         
   0   2   7      16239.10      16304.28       295.10 o                         
   2   2   7        586.61        803.21        55.52 o                         
   4   2   7       4439.01       5269.73       145.40 o                         
   6   2   7         27.22         58.86        22.38 o                         
   8   2   7       1290.25       1204.76        86.14 o                         
  10   2   7       2010.43       2296.67       134.10 o                         
  12   2   7       3561.13       3549.73       168.28 o                         
  14   2   7        394.02        232.99       120.71 o                         
  16   2   7        479.63        638.71       103.85 o                         
  18   2   7         12.65         92.04       120.97 o                         
  20   2   7        226.76        324.31       108.93 o                         
  22   2   7        325.30         71.00       107.82 o                         
 -29   3   7        406.64        473.18        87.91 o                         
 -27   3   7        116.50        216.64        70.30 o                         
 -25   3   7          8.93        142.70        55.78 o                         
 -23   3   7          6.86         75.37        74.69 o                         
 -21   3   7         21.47         31.83        57.76 o                         
 -19   3   7        122.38        148.87        29.27 o                         
 -17   3   7        226.20        212.83        53.08 o                         
 -15   3   7       2067.22       2044.56       123.66 o                         
 -13   3   7       6407.79       6604.44       193.30 o                         
 -11   3   7       4872.70       4935.63       159.98 o                         
  -9   3   7      18858.46      18576.59       390.98 o                         
  -7   3   7       7343.63       7684.46       164.48 o                         
  -5   3   7      13383.02      12976.40       245.32 o                         
  -3   3   7         24.54         54.55        16.06 o                         
  -1   3   7       2379.25       1975.96        80.30 o                         
   1   3   7      10113.60       9429.86       211.86 o                         
   3   3   7       3281.47       2952.43       111.19 o                         
   5   3   7      15071.50      15184.94       327.01 o                         
   7   3   7      11923.52      11685.66       298.78 o                         
   9   3   7       6782.50       7250.66       241.49 o                         
  11   3   7       8431.62       8771.11       308.55 o                         
  13   3   7      18459.67      17869.62       604.23 o                         
  15   3   7       9106.09       9959.43       476.40 o                         
  17   3   7       1982.80       2260.84       287.33 o                         
  19   3   7        380.44        392.22        95.82 o                         
  21   3   7        196.76        599.57       249.82 o                         
  23   3   7        453.52       1204.39       733.68 o                         
 -28   4   7         78.61        134.95        89.97 o                         
 -26   4   7         99.87        -17.76        64.78 o                         
 -24   4   7        247.44        235.49        87.44 o                         
 -22   4   7        451.26        229.58        98.63 o                         
 -20   4   7        169.16        203.88        52.91 o                         
 -18   4   7         39.10         35.27        26.36 o                         
 -16   4   7        380.32        318.04        61.72 o                         
 -14   4   7       6050.01       6022.36       188.72 o                         
 -12   4   7       3039.37       2978.96       120.04 o                         
 -10   4   7      19355.14      18247.21       355.78 o                         
  -8   4   7      20880.88      20683.90       391.40 o                         
  -6   4   7       8621.54       9410.22       212.76 o                         
  -4   4   7       2863.30       3097.86       108.75 o                         
  -2   4   7       2719.50       3203.19       125.65 o                         
   0   4   7        425.62        545.16        53.14 o                         
   2   4   7       2628.42       2865.12       115.50 o                         
   4   4   7       1553.80       1919.98       103.04 o                         
   6   4   7        268.71        246.27        38.05 o                         
   8   4   7        494.37        322.33        57.84 o                         
  10   4   7         63.86        119.01        65.91 o                         
  12   4   7        346.20        302.47        62.98 o                         
  14   4   7         90.28        159.85        83.29 o                         
  16   4   7        456.72        679.92       155.69 o                         
  18   4   7        930.79        599.53       172.32 o                         
  20   4   7       1209.47       1052.11       240.26 o                         
  22   4   7       1170.12       1080.01       246.18 o                         
 -27   5   7       6039.91       6743.42       539.78 o                         
 -25   5   7       5507.08       6025.48       395.00 o                         
 -23   5   7       2808.78       3166.16       281.72 o                         
 -21   5   7       2845.28       2792.98       266.96 o                         
 -19   5   7       2819.15       2973.70       211.61 o                         
 -17   5   7       3008.72       3253.10       225.79 o                         
 -15   5   7        376.55        472.10        57.07 o                         
 -13   5   7       2349.48       2444.24       104.77 o                         
 -11   5   7       5207.49       5297.90       184.31 o                         
  -9   5   7      13628.10      13468.49       298.89 o                         
  -7   5   7      11228.16      11027.11       252.79 o                         
  -5   5   7      24454.81      25218.30       500.19 o                         
  -3   5   7       4048.09       4036.17       148.49 o                         
  -1   5   7         11.23         -1.92        23.40 o                         
   1   5   7         18.76        -13.86        19.68 o                         
   3   5   7       1785.11       1983.43       102.49 o                         
   5   5   7         35.95         39.22        28.82 o                         
   7   5   7        562.23        674.82        77.88 o                         
   9   5   7       2915.36       3088.45       200.88 o                         
  11   5   7        272.63        304.03        83.54 o                         
  13   5   7       5440.63       5309.24       266.29 o                         
  15   5   7        380.58        398.10       110.61 o                         
  17   5   7       1025.28        501.38       214.45 o                         
  19   5   7        284.45        156.73       104.75 o                         
  21   5   7         10.66        -66.46        66.46 o                         
 -26   6   7        114.50        140.50       125.31 o                         
 -24   6   7         17.41          6.13        72.67 o                         
 -22   6   7         13.10        167.71        98.69 o                         
 -20   6   7          9.55          0.74        32.02 o                         
 -18   6   7          0.64         36.17        58.70 o                         
 -16   6   7        117.73         58.15        28.67 o                         
 -14   6   7        106.35        116.33        38.16 o                         
 -12   6   7       6739.98       6968.61       227.25 o                         
 -10   6   7       5450.24       5361.35       192.47 o                         
  -8   6   7        463.95        430.09        41.33 o                         
  -6   6   7       3362.39       3241.92       141.08 o                         
  -4   6   7      13057.69      12836.53       318.83 o                         
  -2   6   7       2334.50       2332.73       122.13 o                         
   0   6   7        893.64        856.51        76.21 o                         
   2   6   7       1626.09       1553.52       116.85 o                         
   4   6   7        860.43        850.31        76.28 o                         
   6   6   7       1497.68       1429.92       130.67 o                         
   8   6   7         18.08         77.54        86.88 o                         
  10   6   7       2537.27       2542.06       194.88 o                         
  12   6   7        165.83        147.09        48.95 o                         
  14   6   7        667.16        605.11       188.26 o                         
  16   6   7          0.42        114.04        58.45 o                         
  18   6   7        380.96        321.75       156.49 o                         
  20   6   7        232.14        438.01       204.19 o                         
 -25   7   7        257.60        275.87       122.78 o                         
 -23   7   7          7.01        -17.54        86.16 o                         
 -21   7   7         54.41         11.14        91.67 o                         
 -19   7   7        648.54        518.19        86.99 o                         
 -17   7   7         27.30         17.84        41.11 o                         
 -15   7   7          8.38         -1.90        53.26 o                         
 -13   7   7        288.16        203.75        85.99 o                         
 -11   7   7       4019.95       4000.58       176.11 o                         
  -9   7   7      12513.98      12206.18       342.67 o                         
  -7   7   7       5233.78       5022.65       263.49 o                         
  -5   7   7      14481.02      14879.78       442.30 o                         
  -3   7   7       3242.60       3780.44       187.11 o                         
  -1   7   7        247.96        109.87        50.05 o                         
   1   7   7         30.85         57.49        47.49 o                         
   3   7   7        265.04        328.58        62.37 o                         
   5   7   7       5050.43       5057.34       322.86 o                         
   7   7   7       2584.18       3228.72       212.24 o                         
   9   7   7       8122.98       8255.61       342.74 o                         
  11   7   7       9880.99       9267.71       806.95 o                         
  13   7   7       7277.42       7487.02       464.93 o                         
  15   7   7       3308.21       3547.00       365.79 o                         
  17   7   7       3610.03       2254.66       402.80 o                         
  19   7   7        531.25        552.45       325.97 o                         
 -22   8   7         55.23        133.62        43.24 o                         
 -20   8   7        608.07        925.45       142.43 o                         
 -18   8   7        660.60        984.73       117.16 o                         
 -16   8   7        446.58        530.40       152.34 o                         
 -14   8   7         90.74        321.88        88.59 o                         
 -12   8   7        385.61        233.27        78.44 o                         
 -10   8   7       1271.71       1158.48       121.59 o                         
  -8   8   7        702.13        561.13       105.02 o                         
  -6   8   7       4744.27       4584.69       265.97 o                         
  -4   8   7       5806.04       5454.59       284.85 o                         
  -2   8   7       1132.33        845.91       108.22 o                         
   0   8   7       2013.45       2158.81       224.90 o                         
   2   8   7       1609.03       1560.18       161.32 o                         
   4   8   7         22.65         82.74       145.37 o                         
   6   8   7       1211.91       1264.21       169.77 o                         
   8   8   7       1766.14       1596.80       275.90 o                         
  10   8   7        904.91       1278.18       273.18 o                         
  12   8   7        657.14        448.25       110.33 o                         
  14   8   7         51.61        177.33       189.78 o                         
  16   8   7        241.48         43.82        72.04 o                         
 -21   9   7        700.36        917.76       129.53 o                         
 -19   9   7       1237.50       1133.31       155.06 o                         
 -17   9   7       1716.02       2120.18       189.43 o                         
 -15   9   7        765.09        845.89       126.97 o                         
 -13   9   7       2428.94       2702.14       262.97 o                         
 -11   9   7        525.18        277.80       120.65 o                         
  -9   9   7        820.58        816.96       147.20 o                         
  -7   9   7       1826.98       1978.37       208.48 o                         
  -5   9   7       2064.33       1854.30       289.95 o                         
  -3   9   7        899.70        580.37       136.14 o                         
  -1   9   7        516.72        519.22       127.18 o                         
   1   9   7       2058.75       1937.01       353.75 o                         
   3   9   7        678.76        836.84       171.56 o                         
   5   9   7        284.36        276.07       197.11 o                         
   7   9   7       1330.70       1143.81       236.49 o                         
   9   9   7       1439.85       1821.88       229.94 o                         
  11   9   7         49.09         78.57       113.90 o                         
  13   9   7         10.31          0.55       126.22 o                         
  15   9   7        213.59        391.76       255.08 o                         
 -18  10   7        202.78        713.43       176.19 o                         
 -16  10   7          7.39        -50.38       147.26 o                         
 -14  10   7         65.63         52.72       157.90 o                         
 -12  10   7        182.42        216.16        71.17 o                         
 -10  10   7       1128.95        810.51       268.57 o                         
  -8  10   7         14.50         14.65        76.29 o                         
  -6  10   7        192.04        125.28        85.97 o                         
  -4  10   7        180.02        231.13       127.01 o                         
  -2  10   7        357.95        320.82       213.00 o                         
   0  10   7        121.49        191.24       240.62 o                         
   2  10   7        714.21        499.46       171.70 o                         
   4  10   7        400.71        424.43       224.84 o                         
   6  10   7       1228.18       1003.34       211.81 o                         
   8  10   7        987.11        494.15       198.58 o                         
  10  10   7         15.99        -93.63       153.84 o                         
  12  10   7         26.22         34.32       128.27 o                         
 -13  11   7       1186.26        762.35       190.42 o                         
 -11  11   7         14.28        141.72       121.55 o                         
  -9  11   7        246.73        224.35        98.72 o                         
  -7  11   7        584.39        695.64       144.63 o                         
  -5  11   7        100.80        293.94       106.49 o                         
  -3  11   7        195.21         73.94        76.29 o                         
  -1  11   7        817.13        950.97       217.57 o                         
   1  11   7       1502.85       1733.32       339.58 o                         
   3  11   7        881.98       1131.16       315.29 o                         
   5  11   7       1133.72        906.22       308.94 o                         
   7  11   7       1348.07        683.65       191.35 o                         
  -8  12   7         18.08        144.63       289.26 o                         
  -6  12   7        592.90        427.61       189.42 o                         
  -4  12   7       1495.32       1451.32       371.83 o                         
  -2  12   7        435.13        964.18       280.42 o                         
   0  12   7        332.67        444.28       149.52 o                         
 -30   0   8         42.40        371.31       126.77 o                         
 -28   0   8       1111.97        983.16       228.73 o                         
 -26   0   8        179.42        236.08       103.90 o                         
 -24   0   8       1396.93       1957.84       317.67 o                         
 -22   0   8       2589.18       3233.61       258.58 o                         
 -20   0   8      14631.48      15034.97       674.89 o                         
 -18   0   8      34753.32      33732.72       874.46 o                         
 -16   0   8      13064.99      12737.90       414.51 o                         
 -14   0   8      11716.87      10584.18       288.74 o                         
 -12   0   8        917.88        928.89        76.87 o                         
 -10   0   8       1345.67       1362.30        86.44 o                         
  -8   0   8       2107.86       2293.49       110.98 o                         
  -6   0   8       2924.11       3342.22       165.39 o                         
  -4   0   8        361.79        173.59        34.40 o                         
  -2   0   8       3050.72       3228.35       144.27 o                         
   0   0   8       3802.96       3734.60       198.09 o                         
   2   0   8      16118.04      16716.06       534.88 o                         
   4   0   8       3318.27       2924.16       150.79 o                         
   6   0   8        309.12        351.41        57.01 o                         
   8   0   8         11.68         -5.94        43.42 o                         
  10   0   8        202.88        186.40        40.39 o                         
  12   0   8       1299.78       1897.54       302.73 o                         
  14   0   8       3133.67       2884.28       520.68 o                         
  16   0   8         35.70         -3.05       110.43 o                         
  20   0   8        382.21        592.96       215.63 o                         
  22   0   8       1909.77       1940.70       899.35 o                         
 -29   1   8         37.62         75.03        83.04 o                         
 -27   1   8        430.70        528.60        95.52 o                         
 -25   1   8       1090.51        955.31       148.66 o                         
 -23   1   8        181.80        311.53        87.71 o                         
 -21   1   8       1995.14       1976.29       149.44 o                         
 -19   1   8       4094.85       4136.59       159.23 o                         
 -17   1   8         91.25         74.85        23.02 o                         
 -15   1   8        101.65        128.51        25.25 o                         
 -13   1   8       3292.50       3620.71       128.68 o                         
 -11   1   8       4466.23       4704.77       134.25 o                         
  -9   1   8        644.18        505.03        44.24 o                         
  -7   1   8       4295.98       4243.58       115.89 o                         
  -5   1   8      28806.14      30554.68       512.34 o                         
  -3   1   8       7427.16       7525.03       172.13 o                         
  -1   1   8        306.86        224.36        32.47 o                         
   1   1   8       2126.16       2130.53        84.25 o                         
   3   1   8       2247.31       2527.13       106.27 o                         
   5   1   8        437.58        426.44        45.33 o                         
   7   1   8       3913.83       3947.88       146.79 o                         
   9   1   8       2732.51       2664.78       127.88 o                         
  11   1   8       1028.97        902.36        93.87 o                         
  13   1   8       1435.38       1363.99       141.87 o                         
  15   1   8        407.47        317.13        96.74 o                         
  17   1   8         75.25         63.63        92.85 o                         
  19   1   8         30.02         35.58       247.19 o                         
  21   1   8         74.44        466.27       131.80 o                         
  23   1   8        329.93        439.16       260.34 o                         
 -28   2   8        138.63        136.57        59.00 o                         
 -26   2   8         55.85          5.79        60.55 o                         
 -24   2   8        111.42         17.45        85.03 o                         
 -22   2   8         62.12        139.17        32.76 o                         
 -20   2   8       2428.04       2896.49       162.96 o                         
 -18   2   8       7051.57       6948.36       226.95 o                         
 -16   2   8       4163.79       3953.17       143.30 o                         
 -14   2   8       3197.03       3190.76       122.59 o                         
 -12   2   8        643.79        832.67        65.98 o                         
 -10   2   8         16.17         25.28        16.65 o                         
  -8   2   8       3327.95       3174.24       107.06 o                         
  -6   2   8      16060.62      16957.05       304.95 o                         
  -4   2   8       3390.33       3003.06       100.01 o                         
  -2   2   8       5422.61       4691.12       131.81 o                         
   0   2   8      20685.77      19962.01       353.79 o                         
   2   2   8      11675.37      11261.76       261.52 o                         
   4   2   8      10298.08       9829.80       251.43 o                         
   6   2   8      12722.71      12681.16       303.94 o                         
   8   2   8      13898.74      14256.42       339.58 o                         
  10   2   8       5392.76       5751.95       212.09 o                         
  12   2   8       4343.78       4386.22       224.11 o                         
  14   2   8       4480.77       4600.83       354.03 o                         
  16   2   8        984.68        526.29       236.90 o                         
  18   2   8       2710.86       2901.42       460.12 o                         
  20   2   8       1549.25       1818.84       450.70 o                         
  22   2   8        884.96        410.96       358.43 o                         
 -29   3   8        126.71        187.64        55.32 o                         
 -27   3   8        209.22        172.04        55.30 o                         
 -25   3   8       1453.05       1314.23       147.05 o                         
 -23   3   8         13.24         16.55        50.90 o                         
 -21   3   8         40.84         16.38        37.53 o                         
 -19   3   8       1387.06       1325.96       101.13 o                         
 -17   3   8        339.81        346.57        46.29 o                         
 -15   3   8      20369.44      18760.71       395.68 o                         
 -13   3   8      15078.54      14724.67       364.78 o                         
 -11   3   8          4.28         61.19        18.31 o                         
  -9   3   8       2385.91       2372.75       105.86 o                         
  -7   3   8        519.12        584.14        41.54 o                         
  -5   3   8       8221.75       8726.66       202.72 o                         
  -3   3   8       8166.55       8269.91       197.61 o                         
  -1   3   8       5690.54       7021.38       177.29 o                         
   1   3   8       1722.64       2115.67        98.65 o                         
   3   3   8        869.99        770.11        68.53 o                         
   5   3   8         77.85         46.62        31.81 o                         
   7   3   8       1481.15       1437.78       106.39 o                         
   9   3   8         35.14         70.36        28.49 o                         
  11   3   8        838.53        883.30       109.19 o                         
  13   3   8       1512.51       1434.73       174.10 o                         
  15   3   8        944.90        819.85       150.30 o                         
  17   3   8       2180.12       1581.67      1037.41 o                         
  19   3   8       1807.87       1480.05       269.59 o                         
  21   3   8        821.72        454.39       229.49 o                         
 -28   4   8       1746.93       1874.02       317.69 o                         
 -26   4   8       2291.74       1973.93       277.33 o                         
 -24   4   8         26.64        -58.03        72.12 o                         
 -22   4   8         95.29         83.33        72.41 o                         
 -20   4   8        300.72        431.96        79.03 o                         
 -18   4   8       6750.46       6814.98       292.45 o                         
 -16   4   8       2138.07       2026.44       123.10 o                         
 -14   4   8      11270.78      11939.38       385.17 o                         
 -12   4   8       3269.47       3255.41       133.01 o                         
 -10   4   8       9163.42       8780.29       245.95 o                         
  -8   4   8      16619.76      16607.12       330.46 o                         
  -6   4   8       5900.87       5857.32       166.96 o                         
  -4   4   8       6990.77       7426.97       196.37 o                         
  -2   4   8         81.86         73.82        18.44 o                         
   0   4   8         68.93        104.35        20.84 o                         
   2   4   8         60.62         99.08        30.01 o                         
   4   4   8       4005.65       4237.35       147.43 o                         
   6   4   8       6462.94       6120.41       209.46 o                         
   8   4   8       4429.10       4508.04       204.81 o                         
  10   4   8        547.46        868.45       119.70 o                         
  12   4   8       4251.12       4747.30       281.53 o                         
  14   4   8       1337.48       1110.56       175.71 o                         
  16   4   8         81.71        166.50       193.81 o                         
  18   4   8        512.26        326.16       117.85 o                         
  20   4   8          5.19        -38.92       138.53 o                         
 -27   5   8         14.20        109.66        54.88 o                         
 -25   5   8        103.34        135.83        59.96 o                         
 -23   5   8        471.86        501.64       114.96 o                         
 -21   5   8        683.90        927.45       154.96 o                         
 -19   5   8         36.59        177.40        83.97 o                         
 -17   5   8        307.87        202.59        45.63 o                         
 -15   5   8          0.34         30.91        24.35 o                         
 -13   5   8       3131.21       3195.18       139.31 o                         
 -11   5   8       2246.11       2429.28       119.41 o                         
  -9   5   8        230.28        183.11        30.22 o                         
  -7   5   8       3435.49       3116.36       115.56 o                         
  -5   5   8       1623.44       1824.52       117.01 o                         
  -3   5   8        283.65        280.13        39.23 o                         
  -1   5   8        626.72        816.00        77.42 o                         
   1   5   8         25.89         28.01        20.60 o                         
   3   5   8       1241.67       1300.46        87.35 o                         
   5   5   8        324.96        314.43        40.81 o                         
   7   5   8        311.42        245.13        56.69 o                         
   9   5   8       2156.62       2257.27       179.95 o                         
  11   5   8        222.11        120.92        84.77 o                         
  13   5   8          5.33         14.84        44.38 o                         
  15   5   8         74.96        157.07        84.47 o                         
  17   5   8         18.83         99.64        56.93 o                         
  19   5   8         96.99         42.95       134.92 o                         
 -26   6   8       3038.22       2833.74       556.82 o                         
 -24   6   8         77.69        194.24        68.48 o                         
 -22   6   8         22.74         12.39        74.61 o                         
 -20   6   8         66.68         65.85        78.57 o                         
 -18   6   8        488.83        580.34       101.85 o                         
 -16   6   8        153.19        163.60        55.30 o                         
 -14   6   8       3543.04       3627.37       185.92 o                         
 -12   6   8       2079.60       2132.78       127.87 o                         
 -10   6   8      10483.63       9465.46       294.59 o                         
  -8   6   8      11172.55      11201.95       261.08 o                         
  -6   6   8       3678.78       3771.67       157.70 o                         
  -4   6   8        615.35        594.16        62.12 o                         
  -2   6   8       1484.78       1274.69       103.15 o                         
   0   6   8        937.00        846.34        85.58 o                         
   2   6   8        784.27        736.22        76.22 o                         
   4   6   8        510.11        679.08        73.65 o                         
   6   6   8       1587.72       1421.81       142.63 o                         
   8   6   8       2981.06       3402.71       201.24 o                         
  10   6   8        470.48        606.48       121.23 o                         
  12   6   8       5486.87       5407.77       558.93 o                         
  14   6   8       3722.28       3483.31       386.25 o                         
  16   6   8        728.67        973.73       214.10 o                         
  18   6   8        818.94       1162.84       326.70 o                         
 -25   7   8        953.73        963.32       268.14 o                         
 -23   7   8        308.17        208.44        73.83 o                         
 -21   7   8         81.42         -4.95        66.82 o                         
 -19   7   8          0.88        -55.79        55.79 o                         
 -17   7   8        912.42       1279.04       144.53 o                         
 -15   7   8       3287.13       2980.08       174.56 o                         
 -13   7   8       1571.43       1682.23       140.52 o                         
 -11   7   8         13.75        -10.19        43.56 o                         
  -9   7   8        682.04        859.54       125.75 o                         
  -7   7   8       4148.54       4353.19       220.02 o                         
  -5   7   8        267.04        263.64        59.74 o                         
  -3   7   8       2761.09       2920.13       178.37 o                         
  -1   7   8       1119.85        919.95       101.74 o                         
   1   7   8       1461.80       1895.31       150.72 o                         
   3   7   8       1268.70       1164.73       168.56 o                         
   5   7   8        918.46        947.89       171.58 o                         
   7   7   8       1210.90        937.58       128.91 o                         
   9   7   8         16.91          0.02        71.93 o                         
  11   7   8         28.95        -99.06        99.06 o                         
  13   7   8        116.14        323.00       112.71 o                         
  15   7   8         31.58        -81.44        87.20 o                         
  17   7   8        351.06        325.74       223.22 o                         
 -22   8   8        103.37        231.63        88.91 o                         
 -20   8   8        132.38         50.44       104.61 o                         
 -18   8   8        514.32        615.92       100.74 o                         
 -16   8   8         98.50        125.10       115.64 o                         
 -14   8   8       1530.01       1703.12       181.56 o                         
 -12   8   8       1468.40       1167.71       153.34 o                         
 -10   8   8       5675.60       5524.82       293.59 o                         
  -8   8   8       7740.29       7532.71       316.77 o                         
  -6   8   8       5067.32       5230.85       295.68 o                         
  -4   8   8       1735.01       1990.97       226.87 o                         
  -2   8   8        321.26        701.38       167.67 o                         
   0   8   8       5755.13       5651.40       331.12 o                         
   2   8   8       7248.49       6800.12       420.21 o                         
   4   8   8       6774.04       6874.87       385.77 o                         
   6   8   8       5303.09       5482.11       389.76 o                         
   8   8   8       5656.15       5711.51       473.11 o                         
  10   8   8       2295.66       2891.67       254.40 o                         
  12   8   8       3044.98       3777.42       300.24 o                         
  14   8   8       2298.10       2161.84       310.80 o                         
  16   8   8        811.44        585.77       228.77 o                         
 -21   9   8        846.15        289.92       119.37 o                         
 -19   9   8         97.71         21.50        74.74 o                         
 -17   9   8         68.09         66.62        43.14 o                         
 -15   9   8         97.20         90.80        73.83 o                         
 -13   9   8          0.74         14.04        54.79 o                         
 -11   9   8         13.10        203.96       196.76 o                         
  -9   9   8       1902.55       2147.14       280.19 o                         
  -7   9   8       4015.35       4024.62       360.24 o                         
  -5   9   8       1696.97       1889.95       356.41 o                         
  -3   9   8       4690.87       4009.30       396.92 o                         
  -1   9   8       6023.72       6366.74       812.03 o                         
   1   9   8         48.98        139.34        65.38 o                         
   3   9   8       1069.46        786.94       208.67 o                         
   5   9   8         39.88        121.44       104.44 o                         
   7   9   8        405.01        633.63       232.46 o                         
   9   9   8        571.15        574.17       148.54 o                         
  11   9   8         43.31        234.58       134.63 o                         
  13   9   8          2.55        250.41       136.59 o                         
 -18  10   8       3780.71       3887.27       513.35 o                         
 -16  10   8       1919.57       1304.46       279.02 o                         
 -14  10   8        426.86        219.65       141.09 o                         
 -12  10   8        194.08        140.46        86.67 o                         
 -10  10   8        178.93        162.34        63.04 o                         
  -8  10   8         34.68         73.63       142.34 o                         
  -6  10   8        207.02        253.73        59.69 o                         
  -4  10   8         77.80         42.06        76.85 o                         
  -2  10   8         22.06         63.99       123.55 o                         
   0  10   8         19.29        206.94       127.87 o                         
   2  10   8        672.44        345.06       188.29 o                         
   4  10   8       1749.61       1749.65       327.63 o                         
   6  10   8         48.56         23.40        97.03 o                         
   8  10   8        614.36        558.19       489.49 o                         
  10  10   8         32.00        -22.78       171.90 o                         
 -13  11   8       1217.71        917.20       368.31 o                         
 -11  11   8        655.71        632.47       141.69 o                         
  -9  11   8        203.26        105.43       112.13 o                         
  -7  11   8         67.74          5.75        48.06 o                         
  -5  11   8        668.73       1363.82       334.23 o                         
  -3  11   8        410.92        746.13       201.43 o                         
  -1  11   8        174.86        152.91       112.49 o                         
   1  11   8        790.03        835.33       185.53 o                         
   3  11   8         79.73        135.26       118.63 o                         
   5  11   8        134.97        -53.95        91.92 o                         
   7  11   8         23.47        111.54       114.63 o                         
  -4  12   8       1200.30       1242.40       343.17 o                         
  -2  12   8       2088.29       1228.06       870.42 o                         
 -29   1   9          8.29        124.06        94.67 o                         
 -27   1   9        235.22        252.13        63.99 o                         
 -25   1   9       2907.84       3102.85       223.75 o                         
 -23   1   9       7709.97       7847.49       327.23 o                         
 -21   1   9       5686.63       5806.59       238.03 o                         
 -19   1   9      10387.15       9686.73       284.71 o                         
 -17   1   9       5273.28       5016.47       175.46 o                         
 -15   1   9        657.43        533.98        56.11 o                         
 -13   1   9        122.76        174.60        33.49 o                         
 -11   1   9       2414.59       2706.84       101.65 o                         
  -9   1   9       2161.95       2325.26        81.19 o                         
  -7   1   9        283.45        245.63        31.40 o                         
  -5   1   9        132.63         36.36        20.81 o                         
  -3   1   9      17638.89      17212.76       331.06 o                         
  -1   1   9      16710.38      16615.55       314.02 o                         
   1   1   9        469.67        253.20        35.35 o                         
   3   1   9       2421.75       2155.13       103.03 o                         
   5   1   9       9656.35      10358.53       246.78 o                         
   7   1   9       1020.97       1077.31        75.93 o                         
   9   1   9        336.50        186.83        42.80 o                         
  11   1   9          8.92         78.66        66.85 o                         
  13   1   9        679.23        661.14       144.06 o                         
  15   1   9        486.18        538.60       270.91 o                         
  19   1   9       3217.26       2903.44       548.61 o                         
  21   1   9       2360.43       2220.89       445.40 o                         
 -28   2   9        112.04         87.07        53.05 o                         
 -26   2   9        617.66        913.38       118.28 o                         
 -24   2   9        409.03        526.68        72.04 o                         
 -22   2   9       1022.84        982.00       146.84 o                         
 -20   2   9        116.72         28.03        39.98 o                         
 -18   2   9        678.05        669.25        72.89 o                         
 -16   2   9        423.71        356.46        52.57 o                         
 -14   2   9         37.62         43.99        21.33 o                         
 -12   2   9        703.70        710.16        66.20 o                         
 -10   2   9      11351.56      11521.79       259.12 o                         
  -8   2   9       9896.29       9697.75       219.13 o                         
  -6   2   9        559.32        846.25        57.30 o                         
  -4   2   9       1855.90       1613.17        88.46 o                         
  -2   2   9        648.90        680.85        57.02 o                         
   0   2   9        779.27        789.50        62.64 o                         
   2   2   9        308.75        200.93        32.35 o                         
   4   2   9       1746.97       1885.79        95.99 o                         
   6   2   9       1746.51       1826.49       120.31 o                         
   8   2   9       1087.53       1025.07        92.33 o                         
  10   2   9         81.45         69.73        61.36 o                         
  12   2   9        163.23        189.45       119.11 o                         
  14   2   9        191.30        472.81       109.46 o                         
  16   2   9         43.94       -131.48       152.52 o                         
  18   2   9          3.85         90.77       103.21 o                         
  20   2   9        654.08       1343.77       350.72 o                         
 -29   3   9          7.94         16.94        64.68 o                         
 -27   3   9         58.47        174.57        47.01 o                         
 -25   3   9         20.08         66.58        34.24 o                         
 -23   3   9       1580.35       1579.77       176.41 o                         
 -21   3   9       4844.24       4945.07       240.00 o                         
 -19   3   9       2325.18       2478.06       152.43 o                         
 -17   3   9        767.80        780.92        74.38 o                         
 -15   3   9       4203.60       4238.40       153.46 o                         
 -13   3   9      11707.68      11452.50       294.74 o                         
 -11   3   9       1520.77       1516.81       100.77 o                         
  -9   3   9        276.09        232.55        31.00 o                         
  -7   3   9       7658.39       7436.96       176.46 o                         
  -5   3   9       8896.32       8755.46       205.64 o                         
  -3   3   9      14851.54      14250.56       303.15 o                         
  -1   3   9      40342.58      40240.47       658.06 o                         
   1   3   9      17739.79      17420.17       374.31 o                         
   3   3   9      18628.92      18477.26       389.34 o                         
   5   3   9      10326.45      10647.98       279.07 o                         
   7   3   9       9903.78      10335.13       297.69 o                         
   9   3   9       9664.58       9915.06       375.10 o                         
  11   3   9       2365.23       2416.99       173.19 o                         
  13   3   9       1034.62       1029.87       167.48 o                         
  15   3   9         95.24        191.12       257.71 o                         
  17   3   9        742.89        871.12       191.20 o                         
  19   3   9       1299.46       1813.76       917.76 o                         
  21   3   9        600.38        873.05       291.89 o                         
 -28   4   9          0.40         -3.58        72.94 o                         
 -26   4   9       2118.73       2325.25       306.79 o                         
 -24   4   9         30.12          2.15        51.63 o                         
 -22   4   9        470.47        343.74        96.34 o                         
 -20   4   9       2653.94       2633.07       256.17 o                         
 -18   4   9       6128.10       5579.26       219.61 o                         
 -16   4   9      12334.06      12512.02       401.66 o                         
 -14   4   9      13483.26      13060.43       352.03 o                         
 -12   4   9        597.28        634.44        63.99 o                         
 -10   4   9        670.76        702.80        68.35 o                         
  -8   4   9       2063.00       2255.90        91.23 o                         
  -6   4   9        502.95        640.25        57.99 o                         
  -4   4   9        367.84        402.93        45.46 o                         
  -2   4   9         65.68        106.37        26.87 o                         
   0   4   9         16.22         55.30        26.00 o                         
   2   4   9       1566.26       1571.60       111.16 o                         
   4   4   9       4265.01       4059.05       152.74 o                         
   6   4   9        464.73        259.57        46.63 o                         
   8   4   9          2.83         20.63        24.60 o                         
  10   4   9         35.60        -24.86        48.19 o                         
  12   4   9       4524.32       4429.37       259.90 o                         
  14   4   9       5088.20       5220.90       457.41 o                         
  16   4   9       1917.37       1872.71       374.28 o                         
  18   4   9       2974.57       3901.99       403.25 o                         
  20   4   9        296.62        367.46       145.47 o                         
 -27   5   9       1301.28       1333.04       194.69 o                         
 -25   5   9        129.51        235.20        94.25 o                         
 -23   5   9        762.94        992.27       170.02 o                         
 -21   5   9        143.81        162.34        99.21 o                         
 -19   5   9       2330.84       2555.29       279.10 o                         
 -17   5   9         21.53         86.58        26.55 o                         
 -15   5   9       5122.90       5533.06       243.69 o                         
 -13   5   9      41120.91      40223.20      1230.70 o                         
 -11   5   9      11708.56      11210.46       309.57 o                         
  -9   5   9        671.15        822.40        71.86 o                         
  -7   5   9         75.78         77.10        22.94 o                         
  -5   5   9          9.36         51.97        20.58 o                         
  -3   5   9       2894.06       3310.29       140.65 o                         
  -1   5   9       4051.86       3958.93       157.89 o                         
   1   5   9       1023.65       1034.91        89.83 o                         
   3   5   9          7.87         39.78        28.95 o                         
   5   5   9       2889.41       3079.21       148.99 o                         
   7   5   9       2143.11       2448.67       157.58 o                         
   9   5   9      12516.98      13278.42       464.84 o                         
  11   5   9       3130.13       3146.70       227.29 o                         
  13   5   9        314.59        -50.95        98.61 o                         
  15   5   9          7.22        154.87       171.00 o                         
  17   5   9        102.84        272.04       303.73 o                         
  19   5   9          4.69        -64.51        64.51 o                         
 -26   6   9          9.92        188.09        87.57 o                         
 -24   6   9         31.40         81.35        82.35 o                         
 -22   6   9        111.50        222.01        78.58 o                         
 -20   6   9       1120.59        836.70       203.32 o                         
 -18   6   9       1516.73       1427.82       125.03 o                         
 -16   6   9       1552.38       1386.53       144.37 o                         
 -14   6   9       4243.92       4136.77       210.52 o                         
 -12   6   9       2606.07       2631.54       149.52 o                         
 -10   6   9       1568.45       1699.97       123.30 o                         
  -8   6   9         13.41         39.57        41.66 o                         
  -6   6   9        352.24        382.44        54.54 o                         
  -4   6   9          7.43         -0.72        27.46 o                         
  -2   6   9        403.91        439.42        72.57 o                         
   0   6   9       1253.16       1073.59       110.63 o                         
   2   6   9        420.55        287.81        86.24 o                         
   4   6   9         44.62         62.40        42.31 o                         
   6   6   9        420.94        447.79        66.25 o                         
   8   6   9        167.97        226.59        67.50 o                         
  10   6   9        558.03        267.58       105.78 o                         
  12   6   9       2526.14       2712.68       330.34 o                         
  14   6   9        993.54       1336.24       238.71 o                         
  16   6   9        893.57        642.46       448.36 o                         
  18   6   9        910.51        791.74       201.38 o                         
 -25   7   9         81.51         33.53       142.09 o                         
 -23   7   9        395.56        457.33       146.46 o                         
 -21   7   9          5.78         12.13        44.41 o                         
 -19   7   9          6.49        -16.96        47.98 o                         
 -17   7   9        485.58        534.93       103.29 o                         
 -15   7   9       5903.65       5337.47       394.96 o                         
 -13   7   9       3193.69       3371.59       185.09 o                         
 -11   7   9       2158.54       2315.74       146.35 o                         
  -9   7   9       6012.15       6340.32       304.96 o                         
  -7   7   9        805.98        835.21       101.48 o                         
  -5   7   9         89.76        134.88        34.90 o                         
  -3   7   9       5296.73       5298.48       235.08 o                         
  -1   7   9      17788.13      18112.54       576.16 o                         
   1   7   9       2695.72       2603.97       300.79 o                         
   3   7   9       6768.54       6437.54       350.48 o                         
   5   7   9       6084.55       6919.06       389.59 o                         
   7   7   9       5846.06       6368.35       389.07 o                         
   9   7   9       5843.88       5826.34       505.40 o                         
  11   7   9       2760.78       3387.42       544.29 o                         
  13   7   9       1922.92       1996.57       257.40 o                         
  15   7   9         20.41        182.90       124.21 o                         
  17   7   9        123.11        305.02       112.94 o                         
 -22   8   9        158.07        418.98       129.74 o                         
 -20   8   9          1.48        183.69        76.78 o                         
 -18   8   9        213.68        240.15       105.89 o                         
 -16   8   9         68.56         51.43        66.49 o                         
 -14   8   9          5.11         52.44        59.71 o                         
 -12   8   9          1.75         84.01        74.29 o                         
 -10   8   9       1899.63       1577.94       155.81 o                         
  -8   8   9       2152.84       1891.57       173.84 o                         
  -6   8   9       1923.83       1821.20       169.35 o                         
  -4   8   9       1576.18       1928.99       467.24 o                         
  -2   8   9         13.98         45.22        74.51 o                         
   0   8   9        354.73        327.14        95.02 o                         
   2   8   9        276.59        217.12       124.63 o                         
   4   8   9         29.01        415.31       133.86 o                         
   6   8   9        866.50        941.09       226.53 o                         
   8   8   9        427.07        459.89       581.16 o                         
  10   8   9          8.53        -12.46       177.43 o                         
  12   8   9         29.44         53.27        70.54 o                         
  14   8   9        104.70         89.19       121.51 o                         
 -19   9   9       1061.92       1440.11       275.16 o                         
 -17   9   9       1858.90       2070.38       259.37 o                         
 -15   9   9       1632.33       2225.32       290.90 o                         
 -13   9   9        918.63       1010.46       150.66 o                         
 -11   9   9        469.38        260.40       221.28 o                         
  -9   9   9       1153.60       1001.84       237.85 o                         
  -7   9   9         84.27        320.82       213.00 o                         
  -5   9   9         35.85          4.99        63.80 o                         
  -3   9   9       1554.53        833.28       242.90 o                         
  -1   9   9       3604.43       3831.51       452.61 o                         
   1   9   9       1057.20       1256.10       344.83 o                         
   3   9   9        116.24        -15.41        68.89 o                         
   5   9   9        373.25        644.29       149.07 o                         
   7   9   9        943.40        947.64       162.01 o                         
   9   9   9        222.16        291.65       117.73 o                         
  11   9   9        211.66         24.29       189.19 o                         
  13   9   9        387.04        399.71       336.60 o                         
 -16  10   9          8.35         28.88        59.23 o                         
 -14  10   9        151.44        141.80       118.34 o                         
 -12  10   9         56.62        163.82       102.90 o                         
 -10  10   9         34.70         67.60        44.49 o                         
  -8  10   9        928.10       1026.94       180.79 o                         
  -6  10   9        830.76        741.38       193.39 o                         
  -4  10   9        363.32        139.51        49.59 o                         
  -2  10   9         43.84        -52.51        52.51 o                         
   0  10   9        441.97        442.17       120.55 o                         
   2  10   9        401.76        476.41       175.31 o                         
   4  10   9         17.28        -77.21        77.21 o                         
   6  10   9         11.99         73.90       131.71 o                         
   8  10   9        144.82        219.23       312.93 o                         
  10  10   9        187.98        707.38       294.52 o                         
 -13  11   9          8.63        101.10       135.43 o                         
 -11  11   9         81.16         78.72        77.90 o                         
  -9  11   9        536.60        300.14       197.02 o                         
  -7  11   9         49.59        178.10        93.16 o                         
  -5  11   9        781.38        546.65       250.95 o                         
  -3  11   9       1665.90       1919.83       330.16 o                         
  -1  11   9       2438.84       2071.27       535.31 o                         
   1  11   9       1262.97       1409.93       269.72 o                         
   3  11   9        194.78         68.56        80.00 o                         
   5  11   9          5.39         98.96        79.50 o                         
 -30   0  10        280.09        297.84       153.84 o                         
 -28   0  10       6961.65       6707.39       553.37 o                         
 -26   0  10      13647.05      13847.17       699.22 o                         
 -24   0  10      13422.15      12636.18       638.20 o                         
 -22   0  10       7457.25       7020.07       348.92 o                         
 -20   0  10      10239.50      10205.06       451.42 o                         
 -18   0  10         20.00         30.74        28.42 o                         
 -16   0  10         10.80         35.62        27.12 o                         
 -14   0  10        267.22        315.61        49.64 o                         
 -12   0  10       1281.51       1318.49        98.50 o                         
 -10   0  10       2059.15       1867.80       116.04 o                         
  -8   0  10       2219.77       2278.58       125.74 o                         
  -6   0  10       4215.85       4043.92       184.57 o                         
  -4   0  10       2305.34       2548.83       139.35 o                         
  -2   0  10       9825.61       9972.37       319.53 o                         
   0   0  10       4019.89       4144.78       194.67 o                         
   2   0  10        461.55        439.38       101.50 o                         
   4   0  10       2073.61       2285.50       163.35 o                         
   6   0  10        483.97        365.38        73.56 o                         
   8   0  10       4696.24       5341.08       282.46 o                         
  10   0  10       1622.70       1553.39       139.92 o                         
  12   0  10        347.29        838.87       525.94 o                         
  14   0  10       3500.63       4380.08       604.91 o                         
  18   0  10       4495.87       5694.19       944.05 o                         
  20   0  10       3951.78       2272.04       620.60 o                         
 -29   1  10       1391.85       1257.79       184.97 o                         
 -27   1  10        964.19       1008.86       154.80 o                         
 -25   1  10       1236.51       1590.66       140.69 o                         
 -23   1  10         36.59         87.24        43.08 o                         
 -21   1  10          1.15         76.49        40.25 o                         
 -19   1  10        131.49        163.45        36.53 o                         
 -17   1  10         29.52         26.93        32.35 o                         
 -15   1  10        459.36        476.97        53.41 o                         
 -13   1  10       4307.07       4334.53       131.24 o                         
 -11   1  10       2290.29       2376.90       103.80 o                         
  -9   1  10       3687.23       3564.34       116.83 o                         
  -7   1  10       4016.54       3962.76       123.82 o                         
  -5   1  10       3988.79       4353.52       134.08 o                         
  -3   1  10        664.80        871.03        67.03 o                         
  -1   1  10       3357.63       3495.84       122.88 o                         
   1   1  10       2395.44       2650.50       115.97 o                         
   3   1  10       3564.96       3852.44       146.47 o                         
   5   1  10       2271.08       2019.01       112.43 o                         
   7   1  10       1835.97       1898.28       113.54 o                         
   9   1  10        345.86        292.75        51.80 o                         
  11   1  10        315.81        660.57       114.80 o                         
  13   1  10         89.65        135.97        92.91 o                         
  15   1  10         77.98         49.40       277.43 o                         
  17   1  10        596.08        723.81       233.68 o                         
  19   1  10        394.36        335.38       225.97 o                         
  21   1  10        632.79        176.19       181.45 o                         
 -28   2  10        125.74         60.83        48.18 o                         
 -26   2  10       1010.76        985.06       135.65 o                         
 -24   2  10       2912.14       3008.80       219.76 o                         
 -22   2  10        947.51       1155.82       132.52 o                         
 -20   2  10        154.94        116.05        42.93 o                         
 -18   2  10         14.58         27.92        31.72 o                         
 -16   2  10       5188.78       5122.07       201.94 o                         
 -14   2  10        554.06        533.54        71.17 o                         
 -12   2  10       2890.10       2932.10       128.53 o                         
 -10   2  10      10288.90      10345.31       243.78 o                         
  -8   2  10      12924.99      12579.26       265.72 o                         
  -6   2  10      16851.37      16563.99       314.92 o                         
  -4   2  10      13077.74      11774.01       263.96 o                         
  -2   2  10      37204.16      36859.27       615.26 o                         
   0   2  10      21219.89      21635.27       426.27 o                         
   2   2  10      16128.85      16752.70       399.11 o                         
   4   2  10      13922.20      14180.36       337.69 o                         
   6   2  10       4330.47       4272.22       161.64 o                         
   8   2  10       3106.64       3299.99       198.33 o                         
  10   2  10       2274.26       2508.23       190.52 o                         
  12   2  10       2179.70       3087.24       307.14 o                         
  14   2  10       2823.55       2705.94       523.31 o                         
  16   2  10       2010.19       1746.12       277.64 o                         
  18   2  10       1234.92        801.55       299.88 o                         
  20   2  10        669.39        260.20        88.05 o                         
 -29   3  10        223.00        324.25        79.19 o                         
 -27   3  10        384.40        378.76        92.32 o                         
 -25   3  10          7.05        -30.96        30.96 o                         
 -23   3  10       1809.01       1899.01       166.42 o                         
 -21   3  10       3528.00       3750.69       192.07 o                         
 -19   3  10       2920.82       3222.86       173.05 o                         
 -17   3  10        842.92        806.91       118.76 o                         
 -15   3  10        844.91        752.09        80.68 o                         
 -13   3  10       1506.02       1658.95       107.52 o                         
 -11   3  10        431.54        413.17        50.11 o                         
  -9   3  10       1667.67       1600.95        80.58 o                         
  -7   3  10        144.97         94.23        18.58 o                         
  -5   3  10        588.79        630.48        56.23 o                         
  -3   3  10       1479.29       1858.31       100.48 o                         
  -1   3  10       3561.40       3224.52       129.53 o                         
   1   3  10       1899.12       2008.86       114.91 o                         
   3   3  10        631.77        550.86        61.02 o                         
   5   3  10          0.26         25.80        25.28 o                         
   7   3  10         90.78         42.32        59.16 o                         
   9   3  10       1700.98       1746.83       156.28 o                         
  11   3  10       2664.29       2805.17       247.27 o                         
  13   3  10       4222.11       4318.32       554.47 o                         
  15   3  10        248.11         91.78        89.58 o                         
  17   3  10        226.52        320.20       107.49 o                         
  19   3  10         23.60         58.80       140.69 o                         
 -28   4  10       1350.16       1314.15       199.15 o                         
 -26   4  10        127.92        118.15        69.67 o                         
 -24   4  10       2041.29       2412.58       270.54 o                         
 -22   4  10       2063.57       1657.96       285.22 o                         
 -20   4  10       1943.10       1895.73       164.53 o                         
 -18   4  10       3034.30       2979.39       165.90 o                         
 -16   4  10       3965.69       3661.06       181.04 o                         
 -14   4  10       6614.27       6693.25       288.74 o                         
 -12   4  10       2647.33       2932.69       143.33 o                         
 -10   4  10       2490.75       2740.00       124.58 o                         
  -8   4  10       1886.97       1911.52        89.75 o                         
  -6   4  10       1906.20       2052.64        95.63 o                         
  -4   4  10        147.42        149.97        33.63 o                         
  -2   4  10       1192.80       1407.48        90.18 o                         
   0   4  10        941.09        919.38        72.66 o                         
   2   4  10       3136.62       3240.73       141.00 o                         
   4   4  10       4095.88       4056.51       175.09 o                         
   6   4  10         17.30          2.15        24.64 o                         
   8   4  10       1116.02       1110.76       143.92 o                         
  10   4  10       4286.66       4443.86       245.42 o                         
  12   4  10        298.65        245.90        80.96 o                         
  14   4  10         64.44        245.91        75.27 o                         
  16   4  10        959.45       1778.46       445.11 o                         
  18   4  10        121.32        333.73       108.99 o                         
 -27   5  10         55.55         88.36        86.36 o                         
 -25   5  10         43.77         50.48        94.13 o                         
 -23   5  10        140.32        113.02        87.84 o                         
 -21   5  10        251.29        365.93       169.66 o                         
 -19   5  10       1184.95       1075.40       183.79 o                         
 -17   5  10       1181.96       1119.15       123.89 o                         
 -15   5  10        590.06        500.57        98.24 o                         
 -13   5  10       1489.61       1317.21       125.65 o                         
 -11   5  10       1493.52       1500.43       127.15 o                         
  -9   5  10        103.85        161.95        28.87 o                         
  -7   5  10         87.76         27.76        21.97 o                         
  -5   5  10          0.97         38.51        28.45 o                         
  -3   5  10        686.71        708.59        62.25 o                         
  -1   5  10        291.25        235.81        38.02 o                         
   1   5  10        308.42        281.66        49.88 o                         
   3   5  10       1090.23       1173.19       104.56 o                         
   5   5  10        360.00        296.75       113.11 o                         
   7   5  10         63.03         68.70        35.90 o                         
   9   5  10        568.92        535.82        90.51 o                         
  11   5  10         72.25         46.48        48.83 o                         
  13   5  10       1185.23       1187.10       249.93 o                         
  15   5  10         68.75         12.27        49.52 o                         
  17   5  10         22.24         34.50       273.49 o                         
 -26   6  10          4.85        -53.18        64.89 o                         
 -24   6  10         46.90        -65.87        65.87 o                         
 -22   6  10         99.66         32.45        95.11 o                         
 -20   6  10        930.64        407.33       157.28 o                         
 -18   6  10       2930.01       3376.42       219.48 o                         
 -16   6  10       2215.92       2500.76       191.69 o                         
 -14   6  10       5989.35       5910.65       280.00 o                         
 -12   6  10       3609.74       3723.70       186.69 o                         
 -10   6  10         86.24        112.44       100.69 o                         
  -8   6  10         32.93         41.12        26.76 o                         
  -6   6  10       1059.66        965.42       109.29 o                         
  -4   6  10        404.26        447.86        77.07 o                         
  -2   6  10        472.06        357.65        74.95 o                         
   0   6  10        524.98        418.17        82.40 o                         
   2   6  10       2463.50       2550.94       178.46 o                         
   4   6  10       7092.35       7384.85       420.18 o                         
   6   6  10       2773.41       3095.11       220.70 o                         
   8   6  10       5381.64       6064.34       434.59 o                         
  10   6  10       3581.39       2897.28       558.31 o                         
  12   6  10        832.06        672.65       137.99 o                         
  14   6  10         12.84        118.18        96.26 o                         
  16   6  10         79.11        -38.24       129.42 o                         
 -23   7  10        599.36        522.21       118.63 o                         
 -21   7  10        384.42        300.59       122.98 o                         
 -19   7  10       1831.55       2127.46       183.45 o                         
 -17   7  10        629.60        843.72       127.65 o                         
 -15   7  10        982.73        950.61       141.35 o                         
 -13   7  10       1835.32       2111.32       151.48 o                         
 -11   7  10        231.99        228.79        48.65 o                         
  -9   7  10       1049.63        996.87       104.41 o                         
  -7   7  10         38.24         79.50        69.97 o                         
  -5   7  10       1069.70       1070.50       125.29 o                         
  -3   7  10        321.03        333.30        77.48 o                         
  -1   7  10        932.17        476.93       156.84 o                         
   1   7  10       1939.04       1827.98       235.11 o                         
   3   7  10          0.01        109.33        69.90 o                         
   5   7  10        111.89         25.06       127.66 o                         
   7   7  10          6.73        136.78        58.46 o                         
   9   7  10        867.91       1330.64       186.42 o                         
  11   7  10       3095.40       2910.51       320.61 o                         
  13   7  10       1670.68       1626.49       283.33 o                         
  15   7  10        980.41        433.87       209.53 o                         
 -22   8  10         50.36        104.94       120.52 o                         
 -20   8  10        508.75        223.56       121.91 o                         
 -18   8  10       1878.23       1899.40       198.85 o                         
 -16   8  10       2435.11       2878.16       267.35 o                         
 -14   8  10       2816.91       3156.39       231.55 o                         
 -12   8  10       2576.68       2589.30       255.65 o                         
 -10   8  10       2951.74       2912.02       317.87 o                         
  -8   8  10       1861.23       1674.92       164.59 o                         
  -6   8  10       5994.25       6169.18       337.69 o                         
  -4   8  10       6284.88       6160.20       424.28 o                         
  -2   8  10       6780.76       5857.85       372.30 o                         
   0   8  10       1810.10       1892.02       349.88 o                         
   2   8  10       1174.17       1319.64       199.60 o                         
   4   8  10       4414.97       4865.79       432.13 o                         
   6   8  10       3428.96       4058.01       467.25 o                         
   8   8  10       1764.97       1817.90       339.83 o                         
  10   8  10        284.78         76.75       116.90 o                         
  12   8  10        590.41        865.14       253.16 o                         
  14   8  10        757.95        737.77       167.13 o                         
 -19   9  10        172.71         93.72       127.15 o                         
 -17   9  10        346.79        398.44       151.82 o                         
 -15   9  10        444.09        490.01       195.85 o                         
 -13   9  10       3064.62       3111.33       296.89 o                         
 -11   9  10       2553.33       2632.87       231.60 o                         
  -9   9  10       3606.81       3884.66       365.66 o                         
  -7   9  10       3752.38       4215.38       765.24 o                         
  -5   9  10       1094.37       1220.87       646.90 o                         
  -3   9  10         54.42        -46.04        46.04 o                         
  -1   9  10         14.67        181.59        96.73 o                         
   1   9  10          0.68        -47.53        47.53 o                         
   3   9  10       2112.56       1816.51       282.33 o                         
   5   9  10       3206.49       3759.68       361.77 o                         
   7   9  10        679.49        514.65       164.35 o                         
   9   9  10          1.96        209.65        79.51 o                         
  11   9  10         13.53        -28.79        76.67 o                         
 -16  10  10          4.86        154.74        98.31 o                         
 -14  10  10        185.68        519.38       155.57 o                         
 -12  10  10        595.23        766.91       191.27 o                         
 -10  10  10        101.47        100.51       161.26 o                         
  -8  10  10         38.95         40.70        63.43 o                         
  -6  10  10        185.18         55.92        85.37 o                         
  -4  10  10       1675.78       2062.04       298.88 o                         
  -2  10  10       1901.81       1540.38       403.98 o                         
   0  10  10         19.91        128.87       169.83 o                         
   2  10  10         16.63        -67.99       230.10 o                         
   4  10  10         52.69          8.11        59.21 o                         
   6  10  10         15.75         86.20       316.88 o                         
   8  10  10        500.74        -84.96       146.83 o                         
 -11  11  10          6.38        -92.04       194.60 o                         
  -9  11  10        477.19        528.01       153.58 o                         
  -7  11  10       1415.10       1206.78       201.87 o                         
  -5  11  10        555.73       1438.95       763.92 o                         
  -3  11  10         13.30        207.27        83.90 o                         
  -1  11  10          8.75        149.33       103.02 o                         
   1  11  10        239.11          7.45       351.06 o                         
   3  11  10        118.15        344.49       286.64 o                         
 -29   1  11       7368.73       7934.89       472.01 o                         
 -27   1  11       3445.32       3370.03       255.55 o                         
 -25   1  11       2177.04       2703.64       242.61 o                         
 -23   1  11        613.88        770.71       117.03 o                         
 -21   1  11       4929.82       4879.38       234.38 o                         
 -19   1  11        286.78        251.87        52.02 o                         
 -17   1  11        312.55        306.08        53.50 o                         
 -15   1  11         36.42         91.02        22.02 o                         
 -13   1  11         65.13          8.38        27.04 o                         
 -11   1  11       2496.33       2494.88        92.69 o                         
  -9   1  11       3369.96       3269.01       113.67 o                         
  -7   1  11      15165.73      15120.80       298.46 o                         
  -5   1  11      12092.45      12079.75       266.73 o                         
  -3   1  11      11750.47      11785.08       265.07 o                         
  -1   1  11        841.86        984.06        84.59 o                         
   1   1  11       1599.31       1524.20       102.61 o                         
   3   1  11        553.89        585.81        63.83 o                         
   5   1  11        152.51        153.42        46.21 o                         
   7   1  11        640.56        602.87        75.24 o                         
   9   1  11        645.27        422.94        81.62 o                         
  11   1  11       3054.06       3447.84       292.91 o                         
  13   1  11       3508.04       4703.16       613.94 o                         
  15   1  11       7206.50       7619.41       808.81 o                         
  17   1  11       2903.65       3665.18       564.99 o                         
  19   1  11        737.18        585.23       289.74 o                         
 -28   2  11       1435.63       1862.38       183.81 o                         
 -26   2  11          0.20         34.89        69.23 o                         
 -24   2  11       1350.67       1606.34       177.58 o                         
 -22   2  11         12.41          2.26        50.15 o                         
 -20   2  11        106.38        219.96        41.28 o                         
 -18   2  11        173.50         72.29        51.49 o                         
 -16   2  11         13.55        100.65        31.56 o                         
 -14   2  11       7528.93       7255.08       232.21 o                         
 -12   2  11       3362.47       3491.67       119.06 o                         
 -10   2  11        263.78        208.11        32.62 o                         
  -8   2  11       2897.26       3074.17       109.87 o                         
  -6   2  11       1363.27       1669.54        89.29 o                         
  -4   2  11          7.25         30.44        23.25 o                         
  -2   2  11        739.54        558.05        55.14 o                         
   0   2  11       4629.15       4715.98       167.75 o                         
   2   2  11      10637.76      10264.47       275.73 o                         
   4   2  11         35.76         44.80        26.25 o                         
   6   2  11        609.43        640.90        75.60 o                         
   8   2  11          0.46        -19.09        39.13 o                         
  10   2  11        390.83        350.24       101.92 o                         
  12   2  11        137.66        301.31       124.18 o                         
  14   2  11        409.93        438.48       150.65 o                         
  16   2  11        952.20       1068.18       234.86 o                         
  18   2  11        123.36        133.13        89.02 o                         
 -27   3  11        439.91        404.44        77.59 o                         
 -25   3  11         43.97        146.96        74.19 o                         
 -23   3  11         59.18        136.70        79.34 o                         
 -21   3  11       1627.26       1627.30       164.28 o                         
 -19   3  11       2364.42       2541.92       205.92 o                         
 -17   3  11       5636.54       5862.40       235.06 o                         
 -15   3  11       5019.31       4776.35       210.34 o                         
 -13   3  11        988.70       1064.49       106.91 o                         
 -11   3  11      12503.58      12154.20       264.75 o                         
  -9   3  11      16937.30      16786.29       320.94 o                         
  -7   3  11      28864.35      29395.09       505.97 o                         
  -5   3  11      10368.54      10319.88       245.97 o                         
  -3   3  11       6116.19       5797.09       182.82 o                         
  -1   3  11       7502.72       7083.61       210.75 o                         
   1   3  11       3067.30       3389.83       145.54 o                         
   3   3  11       7365.73       8021.28       244.55 o                         
   5   3  11       8962.16       9862.18       314.55 o                         
   7   3  11       2816.43       3201.38       223.61 o                         
   9   3  11        278.77        276.15        74.01 o                         
  11   3  11       1984.63       2299.42       336.49 o                         
  13   3  11       2482.72       2128.02       791.53 o                         
  15   3  11       2082.62       2440.11       303.09 o                         
  17   3  11        238.10         78.89        99.93 o                         
  19   3  11          4.91        110.45       136.74 o                         
 -28   4  11        173.07        130.74       104.47 o                         
 -26   4  11        287.79        246.31       150.51 o                         
 -24   4  11       2645.76       3803.37       398.42 o                         
 -22   4  11       3698.98       3523.75       250.50 o                         
 -20   4  11       1700.79       1854.97       139.50 o                         
 -18   4  11        453.56        379.32        66.71 o                         
 -16   4  11       2959.85       2956.34       171.01 o                         
 -14   4  11         40.24        122.40        50.30 o                         
 -12   4  11       2227.78       2127.38       138.88 o                         
 -10   4  11        373.43        317.59        55.02 o                         
  -8   4  11        497.58        479.50        52.62 o                         
  -6   4  11        724.77        583.62        56.28 o                         
  -4   4  11        447.26        347.71        46.04 o                         
  -2   4  11       1430.40       1400.84       105.41 o                         
   0   4  11        573.80        412.75        56.50 o                         
   2   4  11        134.63        182.62        52.41 o                         
   4   4  11       3145.80       3334.76       178.50 o                         
   6   4  11       1821.75       2051.88       154.11 o                         
   8   4  11       8769.75       8605.75       337.97 o                         
  10   4  11       6441.14       5789.05       364.98 o                         
  12   4  11       2185.31       1786.57       387.76 o                         
  14   4  11        425.17        379.58       134.72 o                         
  16   4  11          0.30        444.42       228.78 o                         
  18   4  11         30.70        205.59       122.22 o                         
 -27   5  11        274.70        236.89        82.21 o                         
 -25   5  11          6.25         55.62        91.97 o                         
 -23   5  11       1191.72        936.81       353.89 o                         
 -21   5  11       1573.16       1415.80       157.74 o                         
 -19   5  11       6062.01       5347.22       252.68 o                         
 -17   5  11       8451.43       8334.99       375.14 o                         
 -15   5  11       1091.69        919.24       112.29 o                         
 -13   5  11       3494.75       3855.05       269.21 o                         
 -11   5  11          8.24         58.82        34.54 o                         
  -9   5  11         30.21        -18.30        18.30 o                         
  -7   5  11        666.52        550.47        63.22 o                         
  -5   5  11        258.33        261.35        52.39 o                         
  -3   5  11        626.29        658.91        76.34 o                         
  -1   5  11          7.28        -31.02        31.02 o                         
   1   5  11        769.53        673.41        86.22 o                         
   3   5  11       6919.04       6991.59       277.24 o                         
   5   5  11       6824.82       7117.05       329.15 o                         
   7   5  11        639.35        706.07       129.62 o                         
   9   5  11        125.15        -66.66        66.66 o                         
  11   5  11         49.09         88.78        83.71 o                         
  13   5  11        125.99         48.06       131.41 o                         
  15   5  11       1034.35       1137.97       232.04 o                         
  17   5  11        804.57        908.96       292.34 o                         
 -26   6  11         98.04        391.82       291.89 o                         
 -24   6  11        718.11        644.73       157.47 o                         
 -22   6  11        594.61        376.97       103.17 o                         
 -20   6  11        986.44        713.73       113.55 o                         
 -18   6  11        664.59        645.48       100.91 o                         
 -16   6  11        107.87        206.80        83.30 o                         
 -14   6  11        148.14        134.53        48.10 o                         
 -12   6  11        242.59        227.18        72.18 o                         
 -10   6  11       2567.50       2656.10       194.03 o                         
  -8   6  11       2769.85       2690.73       156.48 o                         
  -6   6  11          1.84         12.29        43.76 o                         
  -4   6  11        164.32        165.23        46.90 o                         
  -2   6  11       1067.49       1181.25       128.55 o                         
   0   6  11        323.01        462.09        81.18 o                         
   2   6  11       1391.80       1095.66       170.96 o                         
   4   6  11       1744.92       1399.44       259.41 o                         
   6   6  11       3978.39       4439.55       370.40 o                         
   8   6  11       1657.22       1419.52       293.99 o                         
  10   6  11       1546.70       1858.08       267.73 o                         
  12   6  11       1123.20       1214.12       223.34 o                         
  14   6  11          1.44        -47.91        76.39 o                         
  16   6  11         55.26         99.01        57.41 o                         
 -23   7  11         98.14        109.49       113.01 o                         
 -21   7  11        984.64       1309.19       170.97 o                         
 -19   7  11       1293.55       1312.94       140.62 o                         
 -17   7  11       4586.09       4569.38       277.60 o                         
 -15   7  11       3863.13       3826.23       271.26 o                         
 -13   7  11       1015.49       1226.64       159.81 o                         
 -11   7  11       6586.68       6420.47       269.52 o                         
  -9   7  11       7518.38       7352.30       296.63 o                         
  -7   7  11       8549.25       8739.68       369.56 o                         
  -5   7  11       2068.18       2412.30       194.61 o                         
  -3   7  11        969.17       1371.62       158.22 o                         
  -1   7  11       3654.70       4204.25       331.85 o                         
   1   7  11       2164.79       2718.33       262.98 o                         
   3   7  11       6937.59       6811.50       545.05 o                         
   5   7  11       7036.78       7696.77       615.32 o                         
   7   7  11       3245.01       3857.17       300.02 o                         
   9   7  11        825.22        881.20       215.08 o                         
  11   7  11       1288.10       1324.74       310.76 o                         
  13   7  11         78.15        171.73       133.51 o                         
 -22   8  11        199.87          0.37        68.15 o                         
 -20   8  11        477.26        482.12       100.94 o                         
 -18   8  11         97.63        191.86        56.69 o                         
 -16   8  11        434.87        533.39        99.53 o                         
 -14   8  11       1244.49       1674.61       260.89 o                         
 -12   8  11       2366.95       2103.73       236.22 o                         
 -10   8  11        887.99        978.27       155.19 o                         
  -8   8  11          4.45        107.93        77.50 o                         
  -6   8  11       1045.87       1179.45       198.62 o                         
  -4   8  11        890.67        627.39       215.52 o                         
  -2   8  11       1752.81       1609.52       274.84 o                         
   0   8  11       3605.60       3989.23       457.81 o                         
   2   8  11       1649.46       1648.03       257.18 o                         
   4   8  11        209.02        200.65        78.40 o                         
   6   8  11        264.89        401.77       170.89 o                         
   8   8  11         59.72         22.60        88.82 o                         
  10   8  11        615.65        663.52       214.66 o                         
  12   8  11          4.92        126.18        69.62 o                         
 -19   9  11       1160.82       1117.77       231.53 o                         
 -17   9  11         29.95         79.76        90.34 o                         
 -15   9  11         10.88         13.47        33.54 o                         
 -13   9  11        285.04        274.26        61.93 o                         
 -11   9  11        331.38        208.23       156.94 o                         
  -9   9  11        618.80        809.66       147.75 o                         
  -7   9  11       2847.32       3515.23       379.48 o                         
  -5   9  11       2169.66       2544.80       378.41 o                         
  -3   9  11         36.62         78.74       175.45 o                         
  -1   9  11        270.47        219.82       186.93 o                         
   1   9  11       1905.79       1806.55       271.36 o                         
   3   9  11        254.66        168.50       139.24 o                         
   5   9  11         17.35         19.72       139.15 o                         
   7   9  11        134.94        148.21        94.93 o                         
   9   9  11        528.84        248.71       252.79 o                         
 -16  10  11        136.11        114.51        90.34 o                         
 -14  10  11         71.46        219.13       154.17 o                         
 -12  10  11        367.87        320.50       218.25 o                         
 -10  10  11        299.95        327.66       130.54 o                         
  -8  10  11         98.01          8.75       216.95 o                         
  -6  10  11         52.51        -45.35        68.65 o                         
  -4  10  11         16.13         15.72       117.02 o                         
  -2  10  11        462.33        612.65       161.65 o                         
   0  10  11        867.64        994.71       214.96 o                         
   2  10  11        380.63         38.88       124.12 o                         
   4  10  11        226.32        131.75       195.80 o                         
   6  10  11         53.89         30.81       227.47 o                         
  -9  11  11       1551.99       1807.93       749.46 o                         
  -7  11  11       2534.48       3375.83       726.89 o                         
  -5  11  11       1739.30       2487.98       325.50 o                         
  -3  11  11       1158.65       1930.18       628.49 o                         
  -1  11  11         28.29        510.16       289.26 o                         
 -28   0  12       2611.77       2951.64       406.57 o                         
 -26   0  12       2855.58       3348.19       341.34 o                         
 -24   0  12         80.39        116.81        49.12 o                         
 -22   0  12        815.72        935.47       182.75 o                         
 -20   0  12         15.48        186.12        47.23 o                         
 -18   0  12       1603.89       1624.11       154.58 o                         
 -16   0  12        854.04        855.27       165.14 o                         
 -14   0  12        344.47        250.56        65.26 o                         
 -12   0  12      12513.87      12989.36       380.28 o                         
 -10   0  12       2093.61       2430.26       155.34 o                         
  -8   0  12       1595.54       1387.27       136.83 o                         
  -6   0  12       1619.68       1531.21       134.41 o                         
  -4   0  12        223.44        269.09        48.05 o                         
  -2   0  12       3443.20       3373.70       187.54 o                         
   0   0  12       1426.83       1401.34       130.21 o                         
   2   0  12       3682.41       3929.10       273.95 o                         
   4   0  12       4931.59       4969.43       302.07 o                         
   6   0  12        110.50         56.75        92.39 o                         
   8   0  12       7032.96       6463.28       401.78 o                         
  10   0  12      20306.44      18926.98       978.00 o                         
  14   0  12       5043.95       4775.50       844.13 o                         
  16   0  12       2129.12       2291.09       545.86 o                         
  18   0  12       1185.42        523.31       234.04 o                         
 -29   1  12         36.42        122.56       131.16 o                         
 -27   1  12        762.43        837.35       128.83 o                         
 -25   1  12         89.39        279.61        66.23 o                         
 -23   1  12        404.58        337.09        81.43 o                         
 -21   1  12        361.70        534.52        94.48 o                         
 -19   1  12         65.33        110.52        40.48 o                         
 -17   1  12       2843.77       2878.17       172.11 o                         
 -15   1  12       4239.74       4211.75       190.36 o                         
 -13   1  12       1954.64       1852.01       101.06 o                         
 -11   1  12        883.25        915.79        64.53 o                         
  -9   1  12        249.87        213.71        29.78 o                         
  -7   1  12        599.47        501.19        50.15 o                         
  -5   1  12       1093.61       1261.25        85.32 o                         
  -3   1  12       9542.49       9367.32       236.06 o                         
  -1   1  12        798.52        624.25        66.28 o                         
   1   1  12        312.11        312.61        47.31 o                         
   3   1  12        645.01        505.29        64.24 o                         
   5   1  12        494.65        429.29        80.77 o                         
   7   1  12        153.77        114.40        48.32 o                         
   9   1  12        153.26         86.94        66.25 o                         
  11   1  12       1645.34       1666.82       376.04 o                         
  13   1  12       1591.70       2638.15       696.86 o                         
  15   1  12        740.37       1159.16       305.70 o                         
  17   1  12        845.79       1083.17       306.62 o                         
 -28   2  12        192.27        176.72        69.19 o                         
 -26   2  12       1409.76       1814.77       198.88 o                         
 -24   2  12       2182.41       2162.11       183.28 o                         
 -22   2  12       2000.31       1982.43       206.76 o                         
 -20   2  12         58.40        128.04        32.25 o                         
 -18   2  12        718.50        861.58       112.12 o                         
 -16   2  12       8435.59       8607.54       315.79 o                         
 -14   2  12       2688.08       2572.17       158.48 o                         
 -12   2  12      15814.71      15734.45       343.96 o                         
 -10   2  12      17853.99      17354.82       365.48 o                         
  -8   2  12      13904.57      13289.58       282.31 o                         
  -6   2  12      10222.21      10099.49       245.06 o                         
  -4   2  12      28735.56      29037.36       531.74 o                         
  -2   2  12      19067.42      19643.48       404.34 o                         
   0   2  12       3039.05       3096.46       140.20 o                         
   2   2  12       2234.74       2760.26       134.82 o                         
   4   2  12        563.16        638.31        82.80 o                         
   6   2  12        698.54        974.67        97.65 o                         
   8   2  12       2609.50       2777.01       270.48 o                         
  10   2  12       6821.05       6368.34       415.21 o                         
  12   2  12       1158.63       1181.97       299.70 o                         
  14   2  12         13.46        268.10       106.64 o                         
  16   2  12         36.08        279.41       107.41 o                         
  18   2  12         61.41        156.38       308.99 o                         
 -27   3  12        275.73        204.70        63.36 o                         
 -25   3  12       2238.39       2482.09       259.78 o                         
 -23   3  12         25.36         48.34        96.50 o                         
 -21   3  12        696.53        590.25       131.91 o                         
 -19   3  12       1411.74       1277.03       131.75 o                         
 -17   3  12         30.09         92.35        41.67 o                         
 -15   3  12        576.05        454.26        80.53 o                         
 -13   3  12       2731.32       2775.60       178.95 o                         
 -11   3  12         72.15        109.14        27.87 o                         
  -9   3  12        260.98        246.45        34.75 o                         
  -7   3  12         80.09         59.38        29.97 o                         
  -5   3  12        256.52        242.49        41.19 o                         
  -3   3  12       6355.71       6362.52       200.25 o                         
  -1   3  12        166.91        271.46        41.08 o                         
   1   3  12        254.25        326.94        54.09 o                         
   3   3  12         93.37        118.82        40.05 o                         
   5   3  12       2089.95       1950.47       140.93 o                         
   7   3  12       3707.77       3634.29       243.38 o                         
   9   3  12       3635.45       4414.54       365.35 o                         
  11   3  12        688.42       1027.62       274.82 o                         
  13   3  12        149.19        295.59       104.07 o                         
  15   3  12        166.06        266.22       166.98 o                         
  17   3  12          4.98         92.41       102.10 o                         
 -26   4  12        190.90         82.02       115.77 o                         
 -24   4  12       1936.59       1805.90       220.22 o                         
 -22   4  12       2312.14       2282.43       265.78 o                         
 -20   4  12        376.32        355.53        66.38 o                         
 -18   4  12         81.27        149.41        91.13 o                         
 -16   4  12       8636.17       8810.52       350.53 o                         
 -14   4  12       5998.06       6314.83       272.69 o                         
 -12   4  12        193.27        122.58        64.19 o                         
 -10   4  12        261.38        237.08        40.43 o                         
  -8   4  12        171.29        217.07        41.29 o                         
  -6   4  12        146.11        133.88        29.09 o                         
  -4   4  12        267.85        238.84        49.96 o                         
  -2   4  12       2508.60       2466.45       145.64 o                         
   0   4  12       3396.36       3653.65       184.85 o                         
   2   4  12        866.63        903.76       105.64 o                         
   4   4  12        176.61        332.95        62.43 o                         
   6   4  12       4988.30       5216.56       247.75 o                         
   8   4  12       2951.24       3161.28       255.42 o                         
  10   4  12       1866.01       2249.48       324.85 o                         
  12   4  12        377.71        281.50        96.00 o                         
  14   4  12         76.00        471.73       179.40 o                         
  16   4  12       1014.81       1199.16       269.56 o                         
 -25   5  12        425.37        208.21       100.24 o                         
 -23   5  12        242.89        372.75       162.83 o                         
 -21   5  12         70.51         54.55        31.21 o                         
 -19   5  12        155.54        146.18        51.86 o                         
 -17   5  12         53.45         67.77        37.95 o                         
 -15   5  12         12.36          3.76        39.96 o                         
 -13   5  12          1.33         87.39        45.72 o                         
 -11   5  12          0.01          9.41        31.01 o                         
  -9   5  12          9.92         74.10        39.48 o                         
  -7   5  12        159.37        267.26        48.39 o                         
  -5   5  12          0.55         28.01        28.52 o                         
  -3   5  12         16.66         78.16        42.30 o                         
  -1   5  12        131.99        126.41        49.89 o                         
   1   5  12       1122.15       1242.14       133.74 o                         
   3   5  12        804.76        632.60       111.07 o                         
   5   5  12       4124.98       3595.39       255.31 o                         
   7   5  12        183.72        -27.37       299.78 o                         
   9   5  12          8.50         13.05        44.62 o                         
  11   5  12        178.41        129.19        90.43 o                         
  13   5  12         12.87        220.43       132.53 o                         
  15   5  12        360.73        478.11       116.79 o                         
 -24   6  12        916.15        740.77       151.87 o                         
 -22   6  12       1891.98       1825.58       273.78 o                         
 -20   6  12       1224.88       1354.30       173.86 o                         
 -18   6  12        283.84        189.94        77.81 o                         
 -16   6  12       3528.16       3158.14       274.03 o                         
 -14   6  12       4814.32       4877.80       283.11 o                         
 -12   6  12       1967.81       1978.84       206.26 o                         
 -10   6  12        275.52        372.80        51.92 o                         
  -8   6  12        207.38        194.73        46.08 o                         
  -6   6  12         86.24        238.68        66.25 o                         
  -4   6  12        696.94        424.46        94.30 o                         
  -2   6  12       2785.35       2993.32       234.86 o                         
   0   6  12       6565.47       6405.01       343.50 o                         
   2   6  12       4373.17       4270.90       261.88 o                         
   4   6  12        127.58        263.83       190.08 o                         
   6   6  12       3172.69       3822.76       502.16 o                         
   8   6  12       1397.70       1025.84       170.01 o                         
  10   6  12          6.18        285.07       117.78 o                         
  12   6  12         12.39         29.89        70.57 o                         
  14   6  12          7.40        -54.66        84.79 o                         
 -23   7  12        406.07        685.23       201.34 o                         
 -21   7  12        280.90        208.13        84.56 o                         
 -19   7  12       1135.15       1442.88       156.52 o                         
 -17   7  12        200.61        265.37        81.50 o                         
 -15   7  12          0.80        -69.01        69.01 o                         
 -13   7  12         84.99        100.13        53.50 o                         
 -11   7  12         45.13        166.64        70.34 o                         
  -9   7  12        444.07        283.68        72.25 o                         
  -7   7  12          3.39        -12.81        61.55 o                         
  -5   7  12        594.65        591.64        93.26 o                         
  -3   7  12        248.80        249.27        78.39 o                         
  -1   7  12        895.51        513.17       132.07 o                         
   1   7  12       2228.11       1963.94       308.10 o                         
   3   7  12        223.58        -10.60       170.04 o                         
   5   7  12        886.88       1240.24       173.38 o                         
   7   7  12       3728.78       3612.85       393.38 o                         
   9   7  12       1411.63       1617.16       287.89 o                         
  11   7  12        379.26        392.43       161.14 o                         
  13   7  12        126.55        289.82       146.15 o                         
 -20   8  12       1000.44       1118.13       176.77 o                         
 -18   8  12        753.07        910.76       140.58 o                         
 -16   8  12       2056.64       2131.87       379.66 o                         
 -14   8  12       1254.67       1164.19       152.00 o                         
 -12   8  12       4408.37       4477.44       291.17 o                         
 -10   8  12       4916.95       4581.39       496.98 o                         
  -8   8  12        182.24        264.55       102.30 o                         
  -6   8  12        591.91        661.49       180.38 o                         
  -4   8  12       3992.80       4619.41       464.07 o                         
  -2   8  12       4150.52       3899.27       464.85 o                         
   0   8  12       2809.49       3069.03       338.16 o                         
   2   8  12       3462.85       2763.76       330.83 o                         
   4   8  12       1690.16       1671.03       221.60 o                         
   6   8  12       1148.27        967.65       189.35 o                         
   8   8  12        655.84        679.96       161.57 o                         
  10   8  12        526.65        908.90       372.10 o                         
 -19   9  12       1352.45       1543.77       261.90 o                         
 -17   9  12       2886.54       2307.01       443.02 o                         
 -15   9  12       1006.70        822.30       260.99 o                         
 -13   9  12       1250.16       1424.46       226.92 o                         
 -11   9  12       1837.29       1672.84       244.38 o                         
  -9   9  12        483.91        354.75        79.03 o                         
  -7   9  12       1003.03        821.82       175.79 o                         
  -5   9  12       2244.27       2298.47       360.28 o                         
  -3   9  12       4969.16       5362.39       501.37 o                         
  -1   9  12       2951.82       3305.53       357.16 o                         
   1   9  12        987.46       1257.03       226.96 o                         
   3   9  12        553.31        381.05       163.29 o                         
   5   9  12         45.06          7.85        68.72 o                         
   7   9  12         68.20        -27.99        69.20 o                         
 -14  10  12        610.37        690.32       265.17 o                         
 -12  10  12       2798.07       2746.54       447.16 o                         
 -10  10  12       1105.65       1484.19       249.56 o                         
  -8  10  12        427.34        550.75       147.22 o                         
  -6  10  12        211.72        133.56       378.67 o                         
  -4  10  12        403.16        136.45        72.66 o                         
  -2  10  12         49.40        126.85        96.22 o                         
   0  10  12        725.30         84.94       485.18 o                         
   2  10  12        714.75        751.82       202.83 o                         
   4  10  12         31.54        -71.34        71.34 o                         
 -29   1  13       2383.32       2563.54       343.47 o                         
 -27   1  13        325.86         84.85       114.58 o                         
 -25   1  13         36.47         56.70        64.54 o                         
 -23   1  13         71.41         76.10        62.43 o                         
 -21   1  13         71.92         61.52        43.86 o                         
 -19   1  13        131.52        148.05        30.10 o                         
 -17   1  13       3551.45       3549.64       203.72 o                         
 -15   1  13       1570.19       1541.56       119.82 o                         
 -13   1  13       4830.10       4658.70       185.20 o                         
 -11   1  13       9416.88       9380.95       229.85 o                         
  -9   1  13       8669.01       8827.48       229.09 o                         
  -7   1  13       1994.46       2197.06       113.23 o                         
  -5   1  13       2672.20       2805.34       130.81 o                         
  -3   1  13         46.41         63.26        26.05 o                         
  -1   1  13       6493.37       6454.18       221.15 o                         
   1   1  13        466.49        444.48        59.94 o                         
   3   1  13       2001.66       1937.93       148.46 o                         
   5   1  13      10591.68      10560.43       349.33 o                         
   7   1  13       4706.70       5101.40       247.76 o                         
   9   1  13       4922.92       4899.87       437.67 o                         
  11   1  13       4381.43       3785.26       700.60 o                         
  13   1  13       2087.40       1987.88       473.31 o                         
  15   1  13        986.77        867.79       349.75 o                         
  17   1  13        846.44        649.30       256.09 o                         
 -28   2  13        258.76         77.79       141.89 o                         
 -26   2  13        252.94        266.97       201.55 o                         
 -24   2  13        466.74        563.42        96.09 o                         
 -22   2  13        741.08        646.99       133.07 o                         
 -20   2  13        946.16        869.99       114.59 o                         
 -18   2  13        893.04        856.22       125.25 o                         
 -16   2  13       3301.57       3682.88       214.30 o                         
 -14   2  13       2462.66       2718.93       171.08 o                         
 -12   2  13         82.62         61.71        28.91 o                         
 -10   2  13        270.62        283.07        40.39 o                         
  -8   2  13        702.59        670.21        64.25 o                         
  -6   2  13       5960.82       6140.60       188.34 o                         
  -4   2  13      17950.16      17193.04       372.73 o                         
  -2   2  13       3229.92       3234.82       138.27 o                         
   0   2  13       1273.40       1361.61       112.82 o                         
   2   2  13         84.09         10.67        63.81 o                         
   4   2  13         35.52          3.13        44.95 o                         
   6   2  13        502.76        601.76        82.64 o                         
   8   2  13          9.10         24.83        80.17 o                         
  10   2  13       1690.40       2469.62       762.61 o                         
  12   2  13        782.59        690.85       214.89 o                         
  14   2  13        750.52        611.29       356.32 o                         
  16   2  13        379.32        358.66       206.78 o                         
 -27   3  13        319.25        409.70       103.50 o                         
 -25   3  13       2410.28       2644.95       205.49 o                         
 -23   3  13       1327.58       1535.01       153.87 o                         
 -21   3  13       2536.22       2645.98       233.04 o                         
 -19   3  13       3513.45       4156.81       358.86 o                         
 -17   3  13       7233.47       7249.71       302.23 o                         
 -15   3  13       4102.22       4392.04       222.12 o                         
 -13   3  13       8347.86       8354.09       353.58 o                         
 -11   3  13       6037.22       6461.75       242.82 o                         
  -9   3  13       4568.83       4453.96       162.92 o                         
  -7   3  13       6665.18       6614.56       206.94 o                         
  -5   3  13       6392.55       6794.68       212.93 o                         
  -3   3  13       7014.90       8008.38       252.38 o                         
  -1   3  13       4679.77       5017.24       187.05 o                         
   1   3  13       8577.52       8975.46       296.04 o                         
   3   3  13       1436.53       1367.10       123.93 o                         
   5   3  13       2169.60       1976.41       165.00 o                         
   7   3  13       4926.84       4505.19       273.52 o                         
   9   3  13         54.46         58.73       109.30 o                         
  11   3  13        302.97        220.36       170.04 o                         
  13   3  13        246.67         -2.53        96.41 o                         
  15   3  13        176.57        -31.99       161.87 o                         
 -26   4  13       1108.30       1418.93       165.43 o                         
 -24   4  13       1372.63       1553.63       194.91 o                         
 -22   4  13        401.90        444.14        91.02 o                         
 -20   4  13        607.99        363.90        90.22 o                         
 -18   4  13         37.29         32.50        36.17 o                         
 -16   4  13          0.15        -26.83        28.40 o                         
 -14   4  13         14.24          6.19        41.18 o                         
 -12   4  13         66.99         14.59        59.39 o                         
 -10   4  13       1471.66       1529.71       105.27 o                         
  -8   4  13        291.22        147.98        35.45 o                         
  -6   4  13        128.95         88.86        37.43 o                         
  -4   4  13          5.50         34.35        36.28 o                         
  -2   4  13          0.60         12.01        55.89 o                         
   0   4  13       4445.40       4465.46       205.01 o                         
   2   4  13       7267.52       6870.63       261.86 o                         
   4   4  13       2652.31       2767.73       195.21 o                         
   6   4  13       1597.42       1307.15       250.34 o                         
   8   4  13       1790.58       1556.64       307.24 o                         
  10   4  13        253.27        260.72       101.99 o                         
  12   4  13          2.89        -26.74        71.37 o                         
  14   4  13          0.03         44.11        96.79 o                         
 -25   5  13        781.05        665.44       146.81 o                         
 -23   5  13       1156.51       1113.30       158.68 o                         
 -21   5  13       1436.09       1694.91       209.15 o                         
 -19   5  13        717.78        659.41       121.11 o                         
 -17   5  13        118.12        141.21        61.70 o                         
 -15   5  13       1387.65       1330.88       151.00 o                         
 -13   5  13        109.99        113.47        51.27 o                         
 -11   5  13       1017.24       1116.67       160.63 o                         
  -9   5  13        232.76        216.57        54.75 o                         
  -7   5  13        828.10        744.20        94.37 o                         
  -5   5  13          9.56        151.13        52.53 o                         
  -3   5  13       1747.75       2011.60       158.24 o                         
  -1   5  13       1773.67       1972.22       169.40 o                         
   1   5  13       3255.03       3523.84       204.36 o                         
   3   5  13        598.06        658.53       114.90 o                         
   5   5  13        304.85        193.31       113.89 o                         
   7   5  13       1957.94       1863.36       243.09 o                         
   9   5  13        839.95        763.94       156.60 o                         
  11   5  13        650.27        964.79       214.93 o                         
  13   5  13       1776.15       2539.67       370.70 o                         
  15   5  13       2865.89       2387.75       791.53 o                         
 -24   6  13         44.64         51.02       103.62 o                         
 -22   6  13        613.87        876.91       106.07 o                         
 -20   6  13        259.82        298.49       179.21 o                         
 -18   6  13         13.71         13.18        46.70 o                         
 -16   6  13       1030.89       1247.26       182.26 o                         
 -14   6  13         40.88         35.83        69.06 o                         
 -12   6  13          1.51        -30.24        33.55 o                         
 -10   6  13        132.03         60.48        38.60 o                         
  -8   6  13        178.78        225.08        59.25 o                         
  -6   6  13        734.00        690.02       100.05 o                         
  -4   6  13       1765.22       1654.00       156.34 o                         
  -2   6  13        229.63        169.11        83.95 o                         
   0   6  13       1663.42       1886.85       196.96 o                         
   2   6  13       2996.39       3390.07       546.31 o                         
   4   6  13        110.65        223.68        96.79 o                         
   6   6  13        307.10        315.61        93.44 o                         
   8   6  13       1364.18       1052.19       165.46 o                         
  10   6  13        376.80        172.47        79.01 o                         
  12   6  13        140.88        147.91       160.35 o                         
 -23   7  13        997.41       1018.70       488.18 o                         
 -21   7  13       2137.10       1842.07       203.60 o                         
 -19   7  13       5156.57       5768.59       343.13 o                         
 -17   7  13       5084.41       5486.08       350.78 o                         
 -15   7  13       2641.50       2852.33       296.05 o                         
 -13   7  13       1737.33       1736.05       303.42 o                         
 -11   7  13        893.47       1180.29       388.29 o                         
  -9   7  13        382.01        367.08       126.87 o                         
  -7   7  13        691.85        434.60       112.56 o                         
  -5   7  13       3959.02       4559.06       318.03 o                         
  -3   7  13       9660.85       9614.34       497.59 o                         
  -1   7  13       3477.89       2504.34       388.85 o                         
   1   7  13       6199.44       6450.35       476.11 o                         
   3   7  13       5830.23       6677.89       506.82 o                         
   5   7  13        507.92        724.11       167.42 o                         
   7   7  13          8.57         85.94       136.26 o                         
   9   7  13        108.23        191.97       148.14 o                         
  11   7  13         66.47        -55.04        55.04 o                         
 -20   8  13         59.91         82.43        63.50 o                         
 -18   8  13       1074.97       1014.53       160.20 o                         
 -16   8  13       2622.78       2637.20       241.87 o                         
 -14   8  13       2104.86       1722.42       257.94 o                         
 -12   8  13        149.04         97.87        70.28 o                         
 -10   8  13         62.21         77.05        53.04 o                         
  -8   8  13        867.72       1222.74       304.06 o                         
  -6   8  13       1923.27       2090.93       414.58 o                         
  -4   8  13       2788.02       2365.48       281.02 o                         
  -2   8  13       1623.35       1452.26       258.42 o                         
   0   8  13          0.11         46.96        53.19 o                         
   2   8  13        349.60        189.70       138.93 o                         
   4   8  13         88.33        242.92       103.51 o                         
   6   8  13         38.60        -43.11        72.50 o                         
   8   8  13        159.26         37.75       121.71 o                         
 -17   9  13        583.39        410.92       217.49 o                         
 -15   9  13       1273.10       1364.29       227.68 o                         
 -13   9  13       1168.25       1056.16       184.04 o                         
 -11   9  13        798.40        874.23       219.46 o                         
  -9   9  13        654.63        400.46       393.41 o                         
  -7   9  13        799.72        617.07       175.66 o                         
  -5   9  13       1037.65        582.73       140.27 o                         
  -3   9  13          6.80         51.92       104.91 o                         
  -1   9  13         50.67        -56.48        56.48 o                         
   1   9  13        596.62        305.56       110.27 o                         
   3   9  13        636.28        369.81       131.61 o                         
   5   9  13        350.89        317.03        88.08 o                         
 -12  10  13          0.10       -107.82       107.82 o                         
 -10  10  13        574.26        572.63       126.76 o                         
  -8  10  13        438.24        431.20       108.95 o                         
  -6  10  13        401.63        121.14       117.73 o                         
  -4  10  13        209.37         89.36       218.26 o                         
  -2  10  13        144.75        263.66       126.90 o                         
   0  10  13        199.04         81.00       103.39 o                         
 -28   0  14        300.35        283.44       196.93 o                         
 -26   0  14         61.49         50.47        71.00 o                         
 -24   0  14        121.58        372.82       140.38 o                         
 -22   0  14        807.18        856.43       353.69 o                         
 -20   0  14         42.26         42.16        58.24 o                         
 -18   0  14         31.97        123.42        66.42 o                         
 -16   0  14       1540.76       1831.02       162.01 o                         
 -14   0  14       3450.68       3532.55       248.34 o                         
 -12   0  14        114.06          4.74        54.49 o                         
 -10   0  14         98.14         80.47        49.85 o                         
  -8   0  14        607.51        345.77        65.49 o                         
  -6   0  14          9.74        -24.78        24.78 o                         
  -4   0  14       2706.53       2852.48       194.63 o                         
  -2   0  14       4123.64       3763.54       235.31 o                         
   0   0  14      17953.83      16866.76       613.46 o                         
   2   0  14      18136.80      19009.14       723.59 o                         
   4   0  14       4995.99       5151.39       341.65 o                         
   6   0  14       6160.60       7160.97       457.08 o                         
   8   0  14      12004.01      12397.64       800.05 o                         
  10   0  14       2893.76       3544.00      1343.77 o                         
  12   0  14       1578.95       3642.11      1083.43 o                         
  16   0  14        570.79        828.35       336.60 o                         
 -27   1  14        124.10        219.26        76.53 o                         
 -25   1  14        426.58        423.14       106.50 o                         
 -23   1  14        542.77        836.68       122.27 o                         
 -21   1  14         96.81        139.38        62.85 o                         
 -19   1  14        393.37        390.94        67.84 o                         
 -17   1  14       1367.61       1543.57       169.56 o                         
 -15   1  14         70.11        104.71        50.64 o                         
 -13   1  14        481.35        457.31        59.21 o                         
 -11   1  14         43.46        101.63        46.24 o                         
  -9   1  14       1011.46       1129.94        92.94 o                         
  -7   1  14       2186.82       2259.91       127.69 o                         
  -5   1  14         20.43          4.04        21.18 o                         
  -3   1  14          1.71          8.97        40.75 o                         
  -1   1  14       2327.33       2485.81       145.90 o                         
   1   1  14       1050.81        818.44       102.38 o                         
   3   1  14          5.81         41.24        23.92 o                         
   5   1  14       3467.74       3291.10       212.70 o                         
   7   1  14       2977.84       3105.52       303.17 o                         
   9   1  14       1069.10        657.48       182.76 o                         
  11   1  14       1156.30        822.56       210.10 o                         
  13   1  14       1005.76        822.14       320.82 o                         
  15   1  14        107.47         16.65        84.67 o                         
 -28   2  14        236.53        264.11        98.31 o                         
 -26   2  14        320.45        577.58       114.30 o                         
 -24   2  14        171.66        267.28        55.19 o                         
 -22   2  14       2710.15       2740.48       292.91 o                         
 -20   2  14       1818.44       2255.19       285.19 o                         
 -18   2  14       9265.67       9256.43       367.07 o                         
 -16   2  14       8099.06       7670.82       383.18 o                         
 -14   2  14      10075.97       9842.28       334.93 o                         
 -12   2  14      11509.49      11348.85       370.06 o                         
 -10   2  14      13740.51      12895.73       368.14 o                         
  -8   2  14      13844.63      14110.80       410.04 o                         
  -6   2  14        266.61        354.09        55.44 o                         
  -4   2  14         42.07        100.63        31.49 o                         
  -2   2  14        204.14        169.31        38.66 o                         
   0   2  14       1657.94       1906.57       143.07 o                         
   2   2  14       5640.72       5980.90       256.45 o                         
   4   2  14       2501.94       2634.15       210.44 o                         
   6   2  14        218.41        130.70        66.97 o                         
   8   2  14        230.51        281.52       134.48 o                         
  10   2  14        464.61        246.11        96.57 o                         
  12   2  14        494.95        610.17       197.70 o                         
  14   2  14          8.44        140.47       211.69 o                         
 -27   3  14        466.37        251.40        98.23 o                         
 -25   3  14        731.02        680.08       138.92 o                         
 -23   3  14        291.41        246.62        59.20 o                         
 -21   3  14         34.75         21.98        38.06 o                         
 -19   3  14       2147.22       2051.09       208.07 o                         
 -17   3  14        431.69        549.18        88.85 o                         
 -15   3  14       2637.99       2574.84       190.41 o                         
 -13   3  14         37.70         33.57        37.54 o                         
 -11   3  14       3112.24       3588.42       215.12 o                         
  -9   3  14       5991.95       6408.39       263.76 o                         
  -7   3  14       5206.22       5098.66       197.01 o                         
  -5   3  14        118.01        195.83        36.06 o                         
  -3   3  14        235.58        182.79        50.48 o                         
  -1   3  14        624.97        844.99       102.44 o                         
   1   3  14       5479.53       5383.63       229.56 o                         
   3   3  14       8064.51       8556.46       325.93 o                         
   5   3  14       1141.76        994.23       151.48 o                         
   7   3  14        541.63        136.03       148.30 o                         
   9   3  14         46.32         -1.37       124.26 o                         
  11   3  14          7.54         56.81        50.20 o                         
  13   3  14        265.41        313.82       120.75 o                         
  15   3  14        156.41        -84.15        84.15 o                         
 -26   4  14        808.31        693.97       147.24 o                         
 -24   4  14        848.17        980.72       185.23 o                         
 -22   4  14        861.07       1066.02       153.59 o                         
 -20   4  14       4839.71       5212.50       490.12 o                         
 -18   4  14       4824.64       5130.52       311.26 o                         
 -16   4  14        361.34        403.30        87.90 o                         
 -14   4  14       3170.85       3007.54       192.25 o                         
 -12   4  14          8.65         86.04        28.17 o                         
 -10   4  14       1771.52       1936.55       127.79 o                         
  -8   4  14       2347.40       2445.90       171.33 o                         
  -6   4  14       1312.54       1531.96       115.90 o                         
  -4   4  14       3256.45       3589.77       182.35 o                         
  -2   4  14       5220.93       5416.89       234.93 o                         
   0   4  14       5031.83       5079.23       238.93 o                         
   2   4  14       7485.70       7509.33       346.07 o                         
   4   4  14       4149.45       4262.57       371.13 o                         
   6   4  14        230.03        534.01       208.23 o                         
   8   4  14         27.08        -21.89        51.86 o                         
  10   4  14        224.64         55.02       149.17 o                         
  12   4  14       2025.58       1718.13       309.15 o                         
  14   4  14       2404.34       3552.70       696.86 o                         
 -25   5  14         34.40        102.60        74.94 o                         
 -23   5  14         24.58         58.46        52.53 o                         
 -21   5  14        118.56         45.38        53.31 o                         
 -19   5  14         73.05         38.37        51.12 o                         
 -17   5  14         81.14         16.81        55.33 o                         
 -15   5  14       2216.13       1962.22       255.27 o                         
 -13   5  14        434.84         92.59        64.62 o                         
 -11   5  14         44.40         50.85        43.90 o                         
  -9   5  14        164.68        281.33        58.11 o                         
  -7   5  14        252.08         61.91        51.28 o                         
  -5   5  14          4.76         22.43        35.41 o                         
  -3   5  14        413.73        221.77        87.82 o                         
  -1   5  14        890.67        750.40       107.94 o                         
   1   5  14        214.57        154.40        93.36 o                         
   3   5  14          2.80         84.99        96.41 o                         
   5   5  14         36.24        165.67       123.59 o                         
   7   5  14         11.51        242.10       149.89 o                         
   9   5  14        358.24        185.98       165.66 o                         
  11   5  14         12.28        -14.27        90.36 o                         
  13   5  14         14.09       -123.59       176.19 o                         
 -24   6  14       2252.31       1763.30       280.79 o                         
 -22   6  14       1380.57       1480.38       148.63 o                         
 -20   6  14       5935.57       5577.94       355.31 o                         
 -18   6  14       5771.97       5277.54       329.82 o                         
 -16   6  14        612.93        511.84       113.68 o                         
 -14   6  14       1584.08       1213.95       171.90 o                         
 -12   6  14        141.22        303.78        90.72 o                         
 -10   6  14         19.88         60.66        80.17 o                         
  -8   6  14        858.42        724.13       149.21 o                         
  -6   6  14       2442.36       2829.43       215.04 o                         
  -4   6  14       3107.67       3894.24       245.74 o                         
  -2   6  14       2536.80       3470.02       305.90 o                         
   0   6  14       2005.11       2139.90       277.44 o                         
   2   6  14       3180.63       3269.91       369.31 o                         
   4   6  14        415.84        443.66       113.04 o                         
   6   6  14         16.15        175.09        87.76 o                         
   8   6  14          7.62        -20.85       255.08 o                         
  10   6  14         17.49          7.00        76.55 o                         
  12   6  14        524.43       -144.63       144.63 o                         
 -21   7  14         62.23         22.03        88.45 o                         
 -19   7  14       2779.40       3097.19       243.77 o                         
 -17   7  14        812.03        583.45       137.59 o                         
 -15   7  14         82.97        162.01       103.10 o                         
 -13   7  14        311.63        308.06        79.33 o                         
 -11   7  14        219.08        145.15        60.48 o                         
  -9   7  14          3.10        -45.15       113.94 o                         
  -7   7  14        224.47        485.32       103.14 o                         
  -5   7  14         37.19        -32.29        67.40 o                         
  -3   7  14        122.09         97.58       160.17 o                         
  -1   7  14       1023.89       1592.48       400.22 o                         
   1   7  14       1441.96       1518.93       235.93 o                         
   3   7  14       2763.47       3155.66       283.65 o                         
   5   7  14       1343.57       1261.01       300.50 o                         
   7   7  14        382.71        443.48       173.08 o                         
   9   7  14          1.98         -1.34        67.72 o                         
 -20   8  14       1241.71       1770.90       242.00 o                         
 -18   8  14       1913.44       1525.79       211.11 o                         
 -16   8  14       2667.75       2342.95       421.67 o                         
 -14   8  14       1890.04       1552.02       425.87 o                         
 -12   8  14        712.46        461.57       145.37 o                         
 -10   8  14       1826.09       1500.87       218.27 o                         
  -8   8  14       5853.38       5838.69       367.38 o                         
  -6   8  14       3429.55       4273.48       401.05 o                         
  -4   8  14       2423.34       2526.98       322.67 o                         
  -2   8  14       2503.09       2772.27       365.14 o                         
   0   8  14        630.50       1073.44       277.28 o                         
   2   8  14        761.06        497.94       317.57 o                         
   4   8  14        862.70        382.47       110.11 o                         
   6   8  14        268.12        423.79       115.39 o                         
 -15   9  14         12.34        -80.54       131.48 o                         
 -13   9  14        501.11        614.81       141.85 o                         
 -11   9  14       1781.63       1515.90       326.42 o                         
  -9   9  14       1145.53       1240.93       208.05 o                         
  -7   9  14       1642.87       1367.65       258.04 o                         
  -5   9  14       1362.78        775.12       584.02 o                         
  -3   9  14        376.91        583.78       122.83 o                         
  -1   9  14         57.47         34.14        84.34 o                         
   1   9  14        123.40         27.79       148.79 o                         
   3   9  14        202.02        249.49       126.50 o                         
 -10  10  14        150.08       -191.97       191.97 o                         
  -8  10  14         12.16        154.10        95.10 o                         
  -6  10  14         30.80         74.83        76.90 o                         
  -4  10  14        145.50         45.50        69.20 o                         
 -27   1  15         93.69        135.59        56.99 o                         
 -25   1  15        127.80        281.81        83.75 o                         
 -23   1  15        531.50        366.95       146.89 o                         
 -21   1  15        317.74        327.99        72.33 o                         
 -19   1  15       1232.03        842.77       149.17 o                         
 -17   1  15       3243.19       3384.23       207.59 o                         
 -15   1  15       6618.37       6494.60       308.53 o                         
 -13   1  15       8593.01       8332.59       294.71 o                         
 -11   1  15         15.61         96.37        51.13 o                         
  -9   1  15         30.78        100.65        24.50 o                         
  -7   1  15       1919.35       1975.53       137.86 o                         
  -5   1  15        434.27        474.61        62.36 o                         
  -3   1  15       7077.57       7048.98       256.29 o                         
  -1   1  15      10048.66       9701.86       325.39 o                         
   1   1  15       1176.19       1047.19       161.72 o                         
   3   1  15       1118.71       1494.65       155.21 o                         
   5   1  15       5005.80       5457.66       429.79 o                         
   7   1  15       7305.71       7256.98       608.95 o                         
   9   1  15       3995.66       4540.46       344.78 o                         
  11   1  15         92.17        240.99       131.00 o                         
  13   1  15        178.35         34.19       136.74 o                         
 -26   2  15        110.14        139.16        74.70 o                         
 -24   2  15       1601.87       1372.58       180.31 o                         
 -22   2  15        330.81        529.60       123.23 o                         
 -20   2  15        321.91        553.70       131.54 o                         
 -18   2  15       1802.65       1782.21       192.88 o                         
 -16   2  15        234.15        163.55        91.51 o                         
 -14   2  15       1600.16       1442.17       141.19 o                         
 -12   2  15       7511.29       7408.84       287.37 o                         
 -10   2  15       2583.06       2372.22       182.62 o                         
  -8   2  15        552.52        636.12        83.97 o                         
  -6   2  15       1348.41       1526.65       125.35 o                         
  -4   2  15        345.16        369.61        57.42 o                         
  -2   2  15       3279.95       3412.31       192.73 o                         
   0   2  15         18.53        -42.01        63.99 o                         
   2   2  15       1740.00       1798.89       187.51 o                         
   4   2  15        307.62        457.41       175.15 o                         
   6   2  15         38.21        -22.52        79.27 o                         
   8   2  15        758.26        898.63       244.23 o                         
  10   2  15       3107.43       2033.26       273.62 o                         
  12   2  15        433.42       1091.32       520.68 o                         
  14   2  15         46.14        -79.43       111.76 o                         
 -27   3  15       2702.25       3247.33       364.76 o                         
 -25   3  15       2872.24       3160.90       238.41 o                         
 -23   3  15       2275.07       1904.47       240.98 o                         
 -21   3  15       1026.89        887.82       138.95 o                         
 -19   3  15       4889.76       4655.07       372.94 o                         
 -17   3  15       3560.59       3440.91       298.80 o                         
 -15   3  15       1684.71       1803.31       169.48 o                         
 -13   3  15      11872.03      11843.55       453.09 o                         
 -11   3  15       3786.15       3819.70       192.13 o                         
  -9   3  15         87.94         -8.99        42.80 o                         
  -7   3  15       2325.24       2782.14       178.71 o                         
  -5   3  15      12269.59      12656.29       419.33 o                         
  -3   3  15       5924.91       5782.79       280.22 o                         
  -1   3  15        829.31        816.35       101.74 o                         
   1   3  15        295.43        295.97        84.21 o                         
   3   3  15         29.53        122.94        59.57 o                         
   5   3  15         11.52         17.88       135.25 o                         
   7   3  15        550.24        366.84       119.22 o                         
   9   3  15        713.96        552.48       151.87 o                         
  11   3  15        212.84         76.72       115.71 o                         
  13   3  15         18.34        380.36        90.12 o                         
 -26   4  15        523.92        445.16       109.86 o                         
 -24   4  15         59.53        254.61        62.87 o                         
 -22   4  15          0.93        -21.92        45.67 o                         
 -20   4  15        735.55        518.24        86.06 o                         
 -18   4  15       2635.04       2784.34       417.64 o                         
 -16   4  15         56.93         59.81        73.89 o                         
 -14   4  15        626.55        758.36       111.60 o                         
 -12   4  15       1327.57       1164.84       149.32 o                         
 -10   4  15        218.79        178.37        39.88 o                         
  -8   4  15         23.48        135.79        38.47 o                         
  -6   4  15        303.17        164.73        96.79 o                         
  -4   4  15       5089.35       4746.92       300.44 o                         
  -2   4  15       5056.40       5030.61       282.16 o                         
   0   4  15       1172.86       1281.65       171.72 o                         
   2   4  15       3758.28       4456.17       373.77 o                         
   4   4  15       2064.73       1848.46       223.35 o                         
   6   4  15        500.01        753.76       411.07 o                         
   8   4  15        448.25        401.00       107.05 o                         
  10   4  15         11.28        140.63       161.73 o                         
  12   4  15        626.54        723.38       140.49 o                         
 -25   5  15       1581.69       1481.00       151.28 o                         
 -23   5  15       1496.44       1472.60       156.22 o                         
 -21   5  15         78.02        128.78        62.13 o                         
 -19   5  15        433.02        518.13       108.22 o                         
 -17   5  15        950.95       1183.83       314.72 o                         
 -15   5  15        440.94        484.37        91.78 o                         
 -13   5  15        284.11        300.98        82.58 o                         
 -11   5  15        133.37         57.97        50.94 o                         
  -9   5  15         11.41        158.31        55.96 o                         
  -7   5  15       3877.46       4308.13       235.15 o                         
  -5   5  15       6407.64       6148.57       315.86 o                         
  -3   5  15       6642.99       7097.92       408.14 o                         
  -1   5  15       4460.88       3911.35       362.83 o                         
   1   5  15        250.37        161.25        62.24 o                         
   3   5  15        594.46        554.06       129.19 o                         
   5   5  15       2079.16       2397.61       304.03 o                         
   7   5  15        813.13        967.40       525.94 o                         
   9   5  15       1508.55       1290.43       225.48 o                         
  11   5  15       1266.39       1071.71       278.86 o                         
 -22   6  15          0.29         68.05        47.12 o                         
 -20   6  15        712.03        756.27       137.56 o                         
 -18   6  15        169.16        302.09        63.96 o                         
 -16   6  15        406.95        428.28       149.94 o                         
 -14   6  15        988.62       1198.64       181.91 o                         
 -12   6  15        121.26         19.17       138.06 o                         
 -10   6  15        274.65        201.61       156.55 o                         
  -8   6  15        130.67        250.12       102.32 o                         
  -6   6  15        175.94        289.60        85.05 o                         
  -4   6  15        912.32        731.27       140.09 o                         
  -2   6  15       3138.08       3580.61       338.48 o                         
   0   6  15       1782.89       2026.96       227.89 o                         
   2   6  15        192.69        132.90        62.44 o                         
   4   6  15       1664.11       1340.27       220.31 o                         
   6   6  15        837.39        891.60       243.26 o                         
   8   6  15         22.48        -63.31       100.96 o                         
  10   6  15         94.22        382.67       125.26 o                         
 -21   7  15        429.45        349.76        74.82 o                         
 -19   7  15        390.81        472.55       116.61 o                         
 -17   7  15        510.61        414.32       122.89 o                         
 -15   7  15        151.59        194.76        67.75 o                         
 -13   7  15       1315.10       1370.47       233.82 o                         
 -11   7  15       2432.86       2958.63       325.58 o                         
  -9   7  15       3597.56       3212.50       696.17 o                         
  -7   7  15       5286.45       4925.41       461.59 o                         
  -5   7  15       3617.39       4278.73       380.90 o                         
  -3   7  15       4570.15       5973.23       565.93 o                         
  -1   7  15       2210.41       1986.40       296.53 o                         
   1   7  15         17.02          3.37        75.81 o                         
   3   7  15        297.52        406.26       230.89 o                         
   5   7  15          4.06         37.35        76.36 o                         
   7   7  15          8.04        241.61       229.41 o                         
 -18   8  15        507.40        451.94       148.84 o                         
 -16   8  15         23.47        -47.14        47.14 o                         
 -14   8  15        478.44        645.09       130.07 o                         
 -12   8  15        726.00        855.15       213.10 o                         
 -10   8  15       1518.41       1450.80       241.45 o                         
  -8   8  15       2101.93       1814.71       309.54 o                         
  -6   8  15        314.29        116.70       112.19 o                         
  -4   8  15         66.30        485.80       143.66 o                         
  -2   8  15       1401.51       1011.16       305.53 o                         
   0   8  15          3.28        197.62        97.83 o                         
   2   8  15         86.15        187.64       115.90 o                         
   4   8  15         48.39        200.90        97.56 o                         
 -13   9  15        561.54        473.54       202.70 o                         
 -11   9  15        158.75        364.53       128.14 o                         
  -9   9  15         98.57        240.07       373.41 o                         
  -7   9  15        153.58        281.38       130.16 o                         
  -5   9  15         18.11        140.11        92.77 o                         
  -3   9  15        213.46        372.11       186.25 o                         
  -1   9  15       2280.83       2105.65       418.28 o                         
   1   9  15        865.39        891.24       200.16 o                         
 -26   0  16         91.82        195.08       103.87 o                         
 -24   0  16         66.38        -51.06        51.06 o                         
 -22   0  16         22.42        -69.35        76.26 o                         
 -20   0  16        875.46       1167.58       468.08 o                         
 -18   0  16       6927.22       6271.31       729.02 o                         
 -16   0  16        510.95        462.61        95.84 o                         
 -14   0  16        506.01        526.53       110.07 o                         
 -12   0  16        195.99        320.18        95.82 o                         
 -10   0  16        783.21        774.33       254.43 o                         
  -8   0  16       2540.59       2163.67       293.15 o                         
  -6   0  16       4281.80       4176.27       418.29 o                         
  -4   0  16         30.71         24.06        83.50 o                         
  -2   0  16        526.22        593.01       143.05 o                         
   0   0  16       6790.39       6703.61       522.38 o                         
   2   0  16       7593.01       8961.95      1020.32 o                         
   4   0  16       8658.46      10134.78      1280.65 o                         
   6   0  16       2878.16       2857.66       499.64 o                         
   8   0  16       5023.04       6312.98       853.15 o                         
  10   0  16        693.51         44.70        84.15 o                         
  12   0  16        837.98        431.27       249.82 o                         
 -27   1  16         37.42        -60.18        60.18 o                         
 -25   1  16        461.08        444.28       108.73 o                         
 -23   1  16       2136.69       2804.68       285.34 o                         
 -21   1  16        204.40        191.72        93.37 o                         
 -19   1  16        157.71        282.52       236.42 o                         
 -17   1  16        208.11         80.71        46.67 o                         
 -15   1  16       1220.43       1227.97       130.84 o                         
 -13   1  16       2802.84       2861.44       180.27 o                         
 -11   1  16        524.26        532.02       111.80 o                         
  -9   1  16       2218.25       2493.29       172.80 o                         
  -7   1  16       7727.84       7825.08       379.14 o                         
  -5   1  16       5958.20       5701.36       299.30 o                         
  -3   1  16        155.47        140.48        57.19 o                         
  -1   1  16        837.88       1011.83       158.49 o                         
   1   1  16       2564.27       1859.48       209.13 o                         
   3   1  16         99.63        -21.16        51.03 o                         
   5   1  16        197.06        174.20        57.42 o                         
   7   1  16        995.18       1117.96       189.07 o                         
   9   1  16        704.39        480.92       174.24 o                         
  11   1  16          1.14        132.98       119.62 o                         
  13   1  16          0.11        277.36       114.63 o                         
 -26   2  16       1753.23       1751.28       233.03 o                         
 -24   2  16       2514.10       1822.52       242.47 o                         
 -22   2  16       3142.52       3539.23       263.54 o                         
 -20   2  16       4692.51       4760.78       334.78 o                         
 -18   2  16       8021.06       8041.91      1205.47 o                         
 -16   2  16       1314.47       1715.89       216.79 o                         
 -14   2  16       1902.61       2072.23       199.85 o                         
 -12   2  16         15.00        -38.74        38.74 o                         
 -10   2  16        245.04        319.00        80.26 o                         
  -8   2  16       2943.27       3114.64       265.15 o                         
  -6   2  16       2504.26       2216.30       261.96 o                         
  -4   2  16        549.04        431.42        83.90 o                         
  -2   2  16       1681.63       1984.04       172.84 o                         
   0   2  16       2603.66       2609.80       332.47 o                         
   2   2  16        944.19        804.15       139.93 o                         
   4   2  16       2498.79       3212.05       314.22 o                         
   6   2  16         15.23          2.98        88.44 o                         
   8   2  16        225.40        235.24        95.64 o                         
  10   2  16         69.40        155.15       114.22 o                         
  12   2  16         10.75        -76.90        76.90 o                         
 -25   3  16        657.87       1183.18       209.29 o                         
 -23   3  16       2172.73       2371.83       255.05 o                         
 -21   3  16        112.91        103.70        74.83 o                         
 -19   3  16         11.22        -24.36        24.36 o                         
 -17   3  16       1974.67       2025.69       678.46 o                         
 -15   3  16       2338.11       2247.36       225.87 o                         
 -13   3  16        967.29        546.96        84.46 o                         
 -11   3  16        250.79        148.14        71.47 o                         
  -9   3  16        604.35        470.21        71.65 o                         
  -7   3  16       2358.29       2414.02       197.48 o                         
  -5   3  16       2986.96       3064.01       207.65 o                         
  -3   3  16       5623.75       5658.85       264.41 o                         
  -1   3  16       7557.29       7715.29       337.15 o                         
   1   3  16        979.98        883.06       412.20 o                         
   3   3  16         71.02        386.56       257.71 o                         
   5   3  16          0.73        -17.40        49.67 o                         
   7   3  16        431.51        335.89       110.38 o                         
   9   3  16       1563.12       2060.79       319.71 o                         
  11   3  16        122.35          5.47       112.76 o                         
 -24   4  16       1058.67        892.33       126.52 o                         
 -22   4  16        170.45        166.65        49.64 o                         
 -20   4  16        350.37        471.55       166.90 o                         
 -18   4  16         89.82        152.65        47.96 o                         
 -16   4  16        992.81        709.57       187.37 o                         
 -14   4  16       1055.34        592.72       194.41 o                         
 -12   4  16       2049.34       1902.77       266.48 o                         
 -10   4  16       5138.81       5375.86       365.76 o                         
  -8   4  16       6216.51       6480.13       410.74 o                         
  -6   4  16       6606.15       6709.66       351.42 o                         
  -4   4  16       2731.74       3259.53       239.85 o                         
  -2   4  16       1431.96       1719.31       200.52 o                         
   0   4  16        159.53        223.86       100.17 o                         
   2   4  16         20.21         -6.52        89.58 o                         
   4   4  16        814.91        772.70       135.86 o                         
   6   4  16        175.28         88.03        63.37 o                         
   8   4  16        300.63        939.92       262.66 o                         
  10   4  16       2116.26       2456.31       372.35 o                         
 -23   5  16       1378.64       1184.86       167.73 o                         
 -21   5  16        269.60        239.60        74.05 o                         
 -19   5  16         17.98        -10.71        53.65 o                         
 -17   5  16        247.04        193.07        57.48 o                         
 -15   5  16         93.27         91.58        47.24 o                         
 -13   5  16        156.78        423.33       137.56 o                         
 -11   5  16        382.66        356.14        75.52 o                         
  -9   5  16        228.17        297.35        93.25 o                         
  -7   5  16        378.17        251.56       105.31 o                         
  -5   5  16          4.21         71.03        64.53 o                         
  -3   5  16        161.70         46.93        77.38 o                         
  -1   5  16         36.20         20.89        70.60 o                         
   1   5  16        122.16         76.71        59.22 o                         
   3   5  16         42.25          3.89       186.71 o                         
   5   5  16        252.69        454.85       122.00 o                         
   7   5  16        118.11        520.07       134.81 o                         
   9   5  16        297.21        422.57       134.85 o                         
 -22   6  16          6.35         16.07        60.72 o                         
 -20   6  16        281.06         65.56        97.84 o                         
 -18   6  16       1681.07       1685.17       273.57 o                         
 -16   6  16        243.67        423.68        96.52 o                         
 -14   6  16        486.56        408.16       129.87 o                         
 -12   6  16       2592.32       2822.10       259.76 o                         
 -10   6  16       2042.71       2044.65       224.65 o                         
  -8   6  16       2303.27       2621.48       342.03 o                         
  -6   6  16       6858.91       7546.36       452.57 o                         
  -4   6  16       1708.27       2289.25       302.31 o                         
  -2   6  16         51.46         20.61        50.75 o                         
   0   6  16        697.93        437.30       129.04 o                         
   2   6  16        271.39        292.84       121.08 o                         
   4   6  16         11.29        -19.94        86.54 o                         
   6   6  16         91.71         71.25       156.38 o                         
   8   6  16        881.06        613.09       210.03 o                         
 -19   7  16        433.00        786.47       196.34 o                         
 -17   7  16          4.46         62.86        52.38 o                         
 -15   7  16        240.62        262.41        90.25 o                         
 -13   7  16        467.37        470.60       139.65 o                         
 -11   7  16         65.86        111.92        63.78 o                         
  -9   7  16        566.71        412.54        87.82 o                         
  -7   7  16        824.11       1013.46       196.35 o                         
  -5   7  16        509.76        466.36       110.50 o                         
  -3   7  16       1266.49       1085.99       206.52 o                         
  -1   7  16       3192.25       3652.27       387.81 o                         
   1   7  16         51.16         52.43        65.23 o                         
   3   7  16        651.60       1080.93       482.25 o                         
   5   7  16          2.28        -11.17        99.45 o                         
 -16   8  16        502.76        498.67       180.57 o                         
 -14   8  16       1506.66       1644.94       323.32 o                         
 -12   8  16       2498.91       2400.99       417.20 o                         
 -10   8  16       1629.97       2079.49       440.21 o                         
  -8   8  16       1750.26       1979.12       334.46 o                         
  -6   8  16       1960.74       1308.94       267.50 o                         
  -4   8  16        453.77        296.80        93.28 o                         
  -2   8  16        985.10       1639.26       293.14 o                         
   0   8  16        954.95        559.31       133.00 o                         
   2   8  16         80.20        348.02        94.45 o                         
  -9   9  16        377.05        195.23       211.69 o                         
  -7   9  16         61.65        -41.18        64.37 o                         
  -5   9  16        465.20         99.28       134.36 o                         
  -3   9  16        313.31        428.64       289.26 o                         
 -25   1  17         91.21        347.11        74.79 o                         
 -23   1  17       2826.88       2570.36       313.36 o                         
 -21   1  17       2386.08       2407.47       380.32 o                         
 -19   1  17       2730.60       2649.68       266.39 o                         
 -17   1  17        794.84       1072.92       179.29 o                         
 -15   1  17        388.67        521.94       139.01 o                         
 -13   1  17         27.35        150.39        82.77 o                         
 -11   1  17        662.31        706.95       108.93 o                         
  -9   1  17       1852.17       1302.07       173.91 o                         
  -7   1  17       1264.85       1138.87       163.27 o                         
  -5   1  17        417.57        401.73       120.74 o                         
  -3   1  17        710.63        599.82       144.25 o                         
  -1   1  17      10997.25      10828.17       663.33 o                         
   1   1  17       3327.34       3242.54       381.88 o                         
   3   1  17       3066.98       3899.02       515.31 o                         
   5   1  17       2913.42       2830.41       322.87 o                         
   7   1  17        683.86        647.21       199.82 o                         
   9   1  17         19.93        264.88       109.93 o                         
  11   1  17        148.66        -37.25       103.61 o                         
 -26   2  17        693.05        663.45       176.83 o                         
 -24   2  17          0.23         57.32        76.58 o                         
 -22   2  17         21.91         34.36        58.83 o                         
 -20   2  17         54.94         50.59        45.38 o                         
 -18   2  17       1875.60       2095.37       453.59 o                         
 -16   2  17       4637.99       4984.94       503.89 o                         
 -14   2  17       1762.86       1807.53       248.71 o                         
 -12   2  17        292.40        315.13        94.59 o                         
 -10   2  17       1180.54        907.98       135.50 o                         
  -8   2  17         89.81        256.16        65.19 o                         
  -6   2  17       1506.10       1182.73       216.00 o                         
  -4   2  17         63.96         57.87        53.42 o                         
  -2   2  17        208.86        143.17        77.79 o                         
   0   2  17         30.28        -52.14        85.95 o                         
   2   2  17         75.75        200.84       125.74 o                         
   4   2  17       2311.69       2085.21       356.31 o                         
   6   2  17       1059.49        931.53       179.15 o                         
   8   2  17        489.00        602.04       339.01 o                         
  10   2  17          0.23         32.11       127.28 o                         
 -25   3  17        288.68        105.33       106.17 o                         
 -23   3  17        904.27        507.78       132.92 o                         
 -21   3  17       2159.17       2283.53       230.04 o                         
 -19   3  17       3291.31       3394.61       324.62 o                         
 -17   3  17        361.61        348.61       103.64 o                         
 -15   3  17        763.54        819.48       220.35 o                         
 -13   3  17       4831.20       4757.78       448.35 o                         
 -11   3  17       8971.01       9056.81       483.79 o                         
  -9   3  17       2849.05       2950.41       272.68 o                         
  -7   3  17        359.01        426.05       136.50 o                         
  -5   3  17        639.41        486.11       106.20 o                         
  -3   3  17         17.19        -13.14        98.39 o                         
  -1   3  17         71.64        225.89       117.05 o                         
   1   3  17        163.20         86.23        81.07 o                         
   3   3  17         50.37        343.22       117.78 o                         
   5   3  17         58.41        312.10       101.33 o                         
   7   3  17         31.86        173.54       118.33 o                         
   9   3  17        169.09         59.67       123.74 o                         
 -24   4  17        101.99        192.39       139.56 o                         
 -22   4  17         27.52        143.56        38.77 o                         
 -20   4  17         19.75         88.12        36.42 o                         
 -18   4  17         33.27        -41.62        41.62 o                         
 -16   4  17         16.32        -29.57        29.57 o                         
 -14   4  17         39.11         59.11        99.43 o                         
 -12   4  17        300.79         78.59       183.40 o                         
 -10   4  17       1463.06       1529.86       241.60 o                         
  -8   4  17       1538.58       1655.37       299.14 o                         
  -6   4  17       3992.17       4032.31       423.43 o                         
  -4   4  17       2813.21       3157.54       316.56 o                         
  -2   4  17       2491.50       2920.35       334.62 o                         
   0   4  17        942.96       1373.22       307.88 o                         
   2   4  17         97.39        116.95       128.48 o                         
   4   4  17        230.48        143.51       127.00 o                         
   6   4  17        969.48       1028.59       247.02 o                         
   8   4  17        468.59        623.96       333.02 o                         
 -23   5  17        913.23       1073.32       223.71 o                         
 -21   5  17        114.22          4.97        85.49 o                         
 -19   5  17        130.53         83.08        37.64 o                         
 -17   5  17        741.02        409.23       111.79 o                         
 -15   5  17        344.47        191.94        95.66 o                         
 -13   5  17       1943.17       2142.66       287.57 o                         
 -11   5  17       6126.07       6059.40       498.56 o                         
  -9   5  17       5086.88       5142.53       402.27 o                         
  -7   5  17       2724.03       2196.98       349.20 o                         
  -5   5  17        634.03        665.21       208.28 o                         
  -3   5  17        950.26        948.29       155.06 o                         
  -1   5  17       1040.84        745.04       149.48 o                         
   1   5  17        460.95        473.32       111.71 o                         
   3   5  17        743.63        647.63       198.89 o                         
   5   5  17       2199.38       2818.91       474.14 o                         
   7   5  17       2200.04       2570.67       471.73 o                         
 -20   6  17       1879.76       1894.11       238.59 o                         
 -18   6  17        389.02         87.92       126.06 o                         
 -16   6  17         11.76         24.53        93.37 o                         
 -14   6  17        939.04        949.49       163.45 o                         
 -12   6  17        282.34        289.71       104.00 o                         
 -10   6  17        762.91        651.29       139.40 o                         
  -8   6  17       1377.55       1120.62       184.03 o                         
  -6   6  17       2031.66       2633.89       313.30 o                         
  -4   6  17        903.22        561.36       129.44 o                         
  -2   6  17        116.16         70.38        90.52 o                         
   0   6  17        396.83        329.39       250.57 o                         
   2   6  17        646.21        879.43       259.13 o                         
   4   6  17        152.80          7.39       113.11 o                         
   6   6  17         14.00        113.41       198.88 o                         
 -17   7  17       1070.32        980.13       282.42 o                         
 -15   7  17       2423.55       2210.77       320.58 o                         
 -13   7  17       1632.74       2448.53       409.90 o                         
 -11   7  17       3941.01       3955.35       426.63 o                         
  -9   7  17       4000.13       3595.16       733.78 o                         
  -7   7  17       1333.00       1077.70       186.81 o                         
  -5   7  17        350.37        402.38       121.22 o                         
  -3   7  17         15.33         84.15        90.49 o                         
  -1   7  17        436.14        579.96       271.14 o                         
   1   7  17         11.39        195.86       188.75 o                         
   3   7  17         33.16        209.88       107.04 o                         
 -14   8  17       1025.17        830.61       294.95 o                         
 -12   8  17         16.74        -37.50        47.27 o                         
 -10   8  17          5.68         36.35        79.46 o                         
  -8   8  17        173.97        324.64       174.22 o                         
  -6   8  17        163.20        351.39       132.58 o                         
  -4   8  17        298.92        -21.64       148.96 o                         
  -2   8  17        246.77         49.45       101.11 o                         
 -24   0  18       2973.67       3068.73       437.84 o                         
 -22   0  18       1158.60       1159.69       420.75 o                         
 -20   0  18        413.40        852.02       347.12 o                         
 -18   0  18       1249.67       1220.38       294.24 o                         
 -16   0  18       1572.09       1364.64       252.20 o                         
 -14   0  18         52.08         47.33       126.22 o                         
 -12   0  18        279.86         39.22       107.28 o                         
 -10   0  18         13.70        107.94        76.83 o                         
  -8   0  18       1082.39        790.00       232.45 o                         
  -6   0  18       4656.24       3253.17       601.91 o                         
  -4   0  18      15422.81      15365.21      1617.25 o                         
  -2   0  18      12388.89      13929.41      1546.25 o                         
   0   0  18       4776.44       4604.57       859.90 o                         
   2   0  18       5706.37       6079.82       959.83 o                         
   4   0  18       3735.23       3673.86       697.35 o                         
   6   0  18       1377.68       1020.81       298.23 o                         
   8   0  18        408.37        628.49       333.97 o                         
 -25   1  18         22.03        155.10       140.69 o                         
 -23   1  18        391.95        342.96       121.85 o                         
 -21   1  18       1444.03       1420.26       269.87 o                         
 -19   1  18       1871.45       2163.72       234.31 o                         
 -17   1  18       3710.42       3812.13       323.46 o                         
 -15   1  18       3600.32       4206.86       290.66 o                         
 -13   1  18       2702.93       2689.16       279.11 o                         
 -11   1  18       1100.65       1336.25       205.23 o                         
  -9   1  18        269.09        478.19       110.96 o                         
  -7   1  18          0.22        300.10       141.16 o                         
  -5   1  18        201.18        100.09        96.22 o                         
  -3   1  18         21.64       -132.34       134.92 o                         
  -1   1  18       1869.42       1908.53       417.83 o                         
   1   1  18       1159.44       1374.15       386.64 o                         
   3   1  18        234.70        294.34       196.23 o                         
   5   1  18        362.73        754.19       239.79 o                         
   7   1  18        145.43        134.68       240.64 o                         
   9   1  18        297.41        260.20       213.19 o                         
 -24   2  18        795.90        715.64       162.06 o                         
 -22   2  18        462.51        591.73       190.27 o                         
 -20   2  18       1283.99       1121.49       206.06 o                         
 -18   2  18        732.80        939.61       162.16 o                         
 -16   2  18       3768.37       4119.60       365.30 o                         
 -14   2  18       5440.15       5587.33       598.90 o                         
 -12   2  18        732.84       1070.00       192.42 o                         
 -10   2  18        567.42        589.01       216.95 o                         
  -8   2  18        424.10        331.20       148.33 o                         
  -6   2  18       2796.13       3254.21       519.68 o                         
  -4   2  18        791.51        741.66       355.18 o                         
  -2   2  18        147.23         68.74       102.20 o                         
   0   2  18         62.42        338.18       286.63 o                         
   2   2  18         26.74         60.60       166.25 o                         
   4   2  18         13.82         59.75       170.04 o                         
   6   2  18        367.83        544.09       198.31 o                         
   8   2  18         36.94         26.76       173.56 o                         
 -23   3  18        177.35        133.96       117.18 o                         
 -21   3  18          5.00         38.86       123.74 o                         
 -19   3  18         25.07         -1.70        50.86 o                         
 -17   3  18         14.71         41.70        40.80 o                         
 -15   3  18        334.31        608.64       136.39 o                         
 -13   3  18        506.30        208.41       128.46 o                         
 -11   3  18       2028.78       2393.47       360.11 o                         
  -9   3  18        684.88       1478.88       396.47 o                         
  -7   3  18       3232.09       2876.47       884.58 o                         
  -5   3  18       4143.90       4260.87       465.01 o                         
  -3   3  18        211.52        219.99       162.45 o                         
  -1   3  18        779.32       1100.61       336.58 o                         
   1   3  18        309.98        446.17       114.58 o                         
   3   3  18        280.57        224.94        73.30 o                         
   5   3  18        533.63        620.37       639.01 o                         
   7   3  18        103.40        242.64       121.99 o                         
 -22   4  18        399.27        462.31       124.52 o                         
 -20   4  18        326.74        483.00       100.35 o                         
 -18   4  18        423.12        714.90       150.73 o                         
 -16   4  18       5401.36       5737.67       449.81 o                         
 -14   4  18       3946.87       4189.52       590.98 o                         
 -12   4  18        365.44        473.21       133.31 o                         
 -10   4  18        345.44        683.49       198.19 o                         
  -8   4  18       2514.23       2965.96       416.31 o                         
  -6   4  18        577.49        424.81       139.78 o                         
  -4   4  18          9.96        -42.44        48.82 o                         
  -2   4  18         41.23         26.22        59.50 o                         
   0   4  18        202.87        323.32       101.73 o                         
   2   4  18        771.85        806.68       165.14 o                         
   4   4  18       1460.59       2139.14       354.61 o                         
   6   4  18       3030.32       2718.62       421.64 o                         
 -21   5  18          0.47        163.44       140.57 o                         
 -19   5  18         35.10        -11.70        36.96 o                         
 -17   5  18        914.63        641.24       177.46 o                         
 -15   5  18        270.77        235.36        99.01 o                         
 -13   5  18          7.17        -17.24        68.53 o                         
 -11   5  18          4.37        -43.40        43.40 o                         
  -9   5  18         20.49         62.20        52.86 o                         
  -7   5  18        108.38        162.96        58.96 o                         
  -5   5  18        108.06         55.64        60.96 o                         
  -3   5  18          1.29        186.80        98.34 o                         
  -1   5  18          0.03        211.90       116.35 o                         
   1   5  18        135.94        215.84       105.20 o                         
   3   5  18        349.44        576.13       428.64 o                         
   5   5  18          1.56        270.57       147.86 o                         
 -18   6  18        313.35        463.22       180.30 o                         
 -16   6  18       3248.31       3051.31       481.28 o                         
 -14   6  18       3057.85       3790.29       539.46 o                         
 -12   6  18       2128.61       2298.96       525.76 o                         
 -10   6  18       1900.82       2277.30       723.16 o                         
  -8   6  18       2143.78       1746.85       565.93 o                         
  -6   6  18        858.04        819.85       320.91 o                         
  -4   6  18        574.77        337.22       153.82 o                         
  -2   6  18         54.24        115.04        66.81 o                         
   0   6  18         50.17        272.84       110.99 o                         
   2   6  18        924.16        895.15       309.04 o                         
 -15   7  18        140.68        -64.22        82.83 o                         
 -13   7  18        122.02        228.37       115.13 o                         
 -11   7  18         90.60        119.23       149.55 o                         
  -9   7  18        125.42        153.96       115.56 o                         
  -7   7  18        569.58        236.56       115.31 o                         
  -5   7  18        867.07        860.13       222.07 o                         
  -3   7  18        102.47        285.19       102.52 o                         
  -1   7  18        334.75        251.93       177.79 o                         
 -23   1  19        969.33        599.57       220.89 o                         
 -21   1  19       2183.76       1602.72       270.07 o                         
 -19   1  19       1064.49       1006.22       284.96 o                         
 -17   1  19         82.95        139.26        61.49 o                         
 -15   1  19         56.81          9.50        53.75 o                         
 -13   1  19         75.71        254.92       140.40 o                         
 -11   1  19       2660.77       2678.52       434.53 o                         
  -9   1  19       1596.95       1516.14       348.38 o                         
  -7   1  19        503.88        645.09       221.69 o                         
  -5   1  19       4579.20       5593.66       784.96 o                         
  -3   1  19      10746.80      10192.31      1068.65 o                         
  -1   1  19       3131.52       3032.96       707.44 o                         
   1   1  19        747.25       1188.97       268.43 o                         
   3   1  19        793.04        681.36       272.17 o                         
   5   1  19         72.04         87.93       156.47 o                         
   7   1  19         43.20         96.05       152.52 o                         
 -22   2  19       2087.93       2446.64       464.20 o                         
 -20   2  19       1022.55        879.84       356.66 o                         
 -18   2  19        852.14        948.35       194.53 o                         
 -16   2  19        497.75        220.90       135.50 o                         
 -14   2  19         18.57         69.56       173.56 o                         
 -12   2  19        359.74        533.82       184.67 o                         
 -10   2  19         73.28        -13.15       197.23 o                         
  -8   2  19          4.13       -107.82       107.82 o                         
  -6   2  19         19.08        -94.87       206.43 o                         
  -4   2  19         70.93         99.17       104.60 o                         
  -2   2  19        708.89        769.40       148.47 o                         
   0   2  19       1837.71       1840.54       395.50 o                         
   2   2  19        609.72        708.97       196.02 o                         
   4   2  19        100.82        207.74       265.60 o                         
   6   2  19        471.03        232.50       172.57 o                         
 -21   3  19       2247.68       3053.81       385.75 o                         
 -19   3  19       1821.71       1636.84       361.93 o                         
 -17   3  19       1744.15       2664.71       332.16 o                         
 -15   3  19       1688.73       1485.51       232.65 o                         
 -13   3  19        173.67        249.27       104.82 o                         
 -11   3  19         74.93        184.78        81.63 o                         
  -9   3  19         25.30         88.33        81.96 o                         
  -7   3  19         19.22         94.59       120.48 o                         
  -5   3  19          9.64         68.05       152.96 o                         
  -3   3  19         98.23         -7.65        53.30 o                         
  -1   3  19         73.32        219.96       101.43 o                         
   1   3  19        648.49        494.13       204.69 o                         
   3   3  19         79.80        334.57       201.17 o                         
   5   3  19         13.12         39.24       110.45 o                         
 -20   4  19         12.18        -91.03       189.34 o                         
 -18   4  19        293.11        337.76        77.68 o                         
 -16   4  19        374.21        628.01       200.33 o                         
 -14   4  19        724.21        875.80       205.34 o                         
 -12   4  19        916.29        789.39       434.60 o                         
 -10   4  19       3514.71       3651.48       484.54 o                         
  -8   4  19       3950.10       4107.55       406.72 o                         
  -6   4  19        838.67        897.43       188.06 o                         
  -4   4  19         28.14         75.04       145.28 o                         
  -2   4  19         11.99          2.54        77.83 o                         
   0   4  19        764.97        640.58       154.69 o                         
   2   4  19       1493.58       1148.91       247.15 o                         
   4   4  19        457.13         30.39       303.44 o                         
 -19   5  19        135.55        410.23       270.86 o                         
 -17   5  19       3807.84       4662.08       423.50 o                         
 -15   5  19       4320.70       4571.41       519.89 o                         
 -13   5  19       3752.49       4030.23       584.74 o                         
 -11   5  19       1260.05       1492.38       299.06 o                         
  -9   5  19       1472.91       2030.30       771.63 o                         
  -7   5  19       1803.70       1502.56       329.66 o                         
  -5   5  19          8.72        162.95        96.03 o                         
  -3   5  19        182.96        216.96       112.12 o                         
  -1   5  19       2490.80       2671.61       609.02 o                         
   1   5  19       5286.91       5491.78       468.99 o                         
   3   5  19       3560.70       4572.36       716.59 o                         
 -16   6  19        178.53       -197.23       197.23 o                         
 -14   6  19        743.16        646.26       257.61 o                         
 -12   6  19       1187.73       1433.11       291.42 o                         
 -10   6  19        420.53        434.98       243.25 o                         
  -8   6  19        671.33       1285.58       634.00 o                         
  -6   6  19        582.09        641.68       150.51 o                         
  -4   6  19        440.99        323.64        90.55 o                         
  -2   6  19         86.23       -103.64       111.21 o                         
   0   6  19        158.98         14.75       239.49 o                         
 -11   7  19        205.75        -51.09        85.56 o                         
  -9   7  19         93.40        568.01       318.19 o                         
  -7   7  19        113.02         57.85       105.19 o                         
  -5   7  19        657.02        794.16       431.27 o                         
 -20   0  20          7.84         44.70        92.04 o                         
 -16   0  20          7.64        -62.75        62.75 o                         
 -14   0  20         32.81        215.63       202.49 o                         
 -12   0  20        521.50        820.46       312.93 o                         
 -10   0  20       8183.46       7423.58      1062.39 o                         
  -8   0  20      19916.07      21736.93      2101.11 o                         
  -6   0  20       9334.41      12690.83      1488.40 o                         
  -4   0  20       2959.49       2432.45       675.83 o                         
  -2   0  20       1895.99       2022.22       641.64 o                         
   0   0  20        476.08       1267.51       562.75 o                         
   2   0  20       2372.03       2066.93       594.31 o                         
   4   0  20        338.81        531.80       338.08 o                         
 -21   1  20        385.43        545.26       112.59 o                         
 -19   1  20        792.74        554.42       191.42 o                         
 -17   1  20        716.93        533.42       149.17 o                         
 -15   1  20         17.83        137.70       109.31 o                         
 -13   1  20        276.52        149.72        76.94 o                         
 -11   1  20         11.75         25.62       157.61 o                         
  -9   1  20        163.82         23.67       163.04 o                         
  -7   1  20        220.17         84.53       372.10 o                         
  -5   1  20       1045.32       1594.83       373.73 o                         
  -3   1  20        763.47        677.04       262.97 o                         
  -1   1  20        111.09        -83.25       330.02 o                         
   1   1  20        369.95        207.82       278.75 o                         
   3   1  20       1048.74       1108.19       627.18 o                         
 -20   2  20       2270.96       2673.69       304.83 o                         
 -18   2  20        470.79        400.48       173.56 o                         
 -16   2  20        100.80        365.11       174.28 o                         
 -14   2  20         19.02        -61.80        61.80 o                         
 -12   2  20         41.72         -6.94        57.55 o                         
 -10   2  20        363.10        325.61       128.92 o                         
  -8   2  20       1898.74       2493.49       350.85 o                         
  -6   2  20       1004.33       1788.21       294.70 o                         
  -4   2  20        137.36        214.41        96.57 o                         
  -2   2  20        108.05         91.02       117.53 o                         
   0   2  20         72.92        125.51       315.56 o                         
   2   2  20        314.66        452.84       231.07 o                         
   4   2  20         46.45        111.76       157.14 o                         
 -19   3  20        623.94        453.65       133.39 o                         
 -17   3  20          1.01         62.96       135.43 o                         
 -15   3  20       1169.17        662.88       172.98 o                         
 -13   3  20       2108.34        924.43       486.49 o                         
 -11   3  20       1764.20       1551.77       424.69 o                         
  -9   3  20        545.68        172.51       195.62 o                         
  -7   3  20        324.60        320.16       328.71 o                         
  -5   3  20        778.58        259.05       234.04 o                         
  -3   3  20       1640.45       1121.32       314.49 o                         
  -1   3  20       1522.85       1059.78       383.93 o                         
   1   3  20        135.83        225.09       103.83 o                         
   3   3  20          7.99        234.60       307.67 o                         
 -18   4  20       1498.68       1189.21       385.95 o                         
 -16   4  20        715.19        793.29       166.07 o                         
 -14   4  20        235.29         36.69       159.26 o                         
 -12   4  20       1024.17       1151.03       260.62 o                         
 -10   4  20        444.83        626.64       231.23 o                         
  -8   4  20        114.68        145.25       133.99 o                         
  -6   4  20         32.34         44.96        39.53 o                         
  -4   4  20       1632.29       1932.94       322.21 o                         
  -2   4  20       1644.27       1959.35       311.24 o                         
   0   4  20       1439.16       1662.85       465.08 o                         
 -15   5  20        269.35        219.13        92.51 o                         
 -13   5  20        258.08         62.06        48.68 o                         
 -11   5  20         75.09        430.67       143.98 o                         
  -9   5  20        118.40         49.69        68.05 o                         
  -7   5  20        208.78        283.38       182.38 o                         
  -5   5  20         38.20        281.57       327.40 o                         
  -3   5  20        319.64        646.35       170.77 o                         
  -1   5  20        122.55         42.58       253.39 o                         
 -12   6  20       2120.70       2163.59       514.58 o                         
 -10   6  20        346.91        648.96       241.93 o                         
  -8   6  20         14.45        311.42       156.46 o                         
  -6   6  20         14.57       -109.69       109.69 o                         
 -19   1  21         19.92        132.80        64.43 o                         
 -17   1  21         14.04         88.78        73.29 o                         
 -15   1  21        535.31        199.86       215.63 o                         
 -13   1  21       3550.51       2903.87       804.68 o                         
 -11   1  21       3791.96       4768.66       610.58 o                         
  -9   1  21       2857.16       3427.82       546.49 o                         
  -7   1  21       5464.98       4720.78      1171.52 o                         
  -5   1  21       1821.21       1192.45       568.01 o                         
  -3   1  21        872.91        957.49       276.28 o                         
  -1   1  21        115.09        139.85       130.17 o                         
   1   1  21          6.74        -80.75       326.08 o                         
 -18   2  21          9.62         76.02       157.78 o                         
 -16   2  21        688.47        963.75       247.61 o                         
 -14   2  21          5.99        194.60       210.37 o                         
 -12   2  21         13.03        473.34       226.15 o                         
 -10   2  21          0.24        344.49       138.77 o                         
  -8   2  21         20.90        -90.72        90.72 o                         
  -6   2  21        942.77        687.34       204.85 o                         
  -4   2  21       1313.45       1212.89       297.26 o                         
  -2   2  21          0.03        -34.87        93.35 o                         
   0   2  21        873.70        671.72       218.69 o                         
 -17   3  21         62.30        -70.73        70.73 o                         
 -15   3  21         64.42         -7.61        38.59 o                         
 -13   3  21        586.57        804.68       399.71 o                         
 -11   3  21        611.68         15.78       231.41 o                         
  -9   3  21        210.55         65.25       245.87 o                         
  -7   3  21         35.49         26.01       219.58 o                         
  -5   3  21         68.58        191.40       156.06 o                         
  -3   3  21        151.47        591.68       373.41 o                         
  -1   3  21          4.83        485.00       166.75 o                         
 -16   4  21       3497.09       3918.74       958.52 o                         
 -14   4  21       1531.76       2541.59       374.97 o                         
 -12   4  21       1263.62       1218.89       361.14 o                         
 -10   4  21         31.89        -81.52       120.97 o                         
  -8   4  21        308.91        304.60       352.38 o                         
  -6   4  21       1874.74       1366.21       279.58 o                         
  -4   4  21       1562.64       1854.51       544.96 o                         
 -11   5  21        434.85        113.36       356.32 o                         
  -9   5  21        470.70        166.89        88.92 o                         
  -7   5  21        354.10        -71.00        97.30 o                         
 -16   0  22       4207.17       4357.38       799.42 o                         
 -14   0  22      10803.24      10573.94      1377.95 o                         
 -10   0  22       1250.73        489.12       352.38 o                         
  -8   0  22       1356.59        994.02       404.97 o                         
  -6   0  22       5938.83       7002.83      1099.21 o                         
  -4   0  22       1983.12       2784.83       812.57 o                         
  -2   0  22        294.42        378.67       370.78 o                         
 -17   1  22        124.33        -26.30       270.86 o                         
 -15   1  22          3.93        -52.59       136.74 o                         
 -13   1  22        110.47       -207.74       207.74 o                         
 -11   1  22         83.03         36.82       170.93 o                         
  -9   1  22         41.65        105.76       167.34 o                         
  -7   1  22          0.62        -32.39       137.26 o                         
  -5   1  22        293.66        105.60       131.08 o                         
  -3   1  22        527.56        837.73       276.74 o                         
 -14   2  22       1130.85       1017.20       254.07 o                         
 -12   2  22       1076.90       1005.11       318.26 o                         
 -10   2  22         45.72        -53.63        86.78 o                         
  -8   2  22          8.60        186.51       165.33 o                         
  -6   2  22         82.72        134.01       201.17 o                         
  -4   2  22        137.63        102.35       203.35 o                         
 -13   3  22         89.18        238.13       124.24 o                         
 -11   3  22        396.92        331.50       144.50 o                         
  -9   3  22        727.44        248.52       535.14 o                         
  -7   3  22       1361.98       1832.31       446.67 o                         
                                                                                
